# Supplementary material for: GAGrank: Software for Glycosaminoglycan Sequence Ranking Using a Bipartite Graph Model
Source: Mol Cell Proteomics. 2021 May 14;20:100093. doi: 10.1016/j.mcpro.2021.100093 (PMC8214146; doi:10.1016/j.mcpro.2021.100093)
Supplement: Supplemental Tables S1–S29 [file mmc1.xlsx]

## Sheet: Table S1
Full results of the simulated annealing algorithm
r1	r2	r3	alpha	beta	n_frags
8	2.5	0.8	0.99	0.99	63
8.7	6.1	0.1	0.89	0.97	70
8.3	6.1	0.1	0.89	0.97	70
8.3	4.4	0.1	0.89	0.97	70
7.6	4.4	0.1	0.89	0.97	70
1.8	8.2	0.1	0.91	1	65
7.8	8.2	0.1	0.91	1	65
6.4	8.2	0.1	0.91	1	65
7.4	1	0.1	0.77	0.87	61
8.3	1	0.1	0.77	0.87	61
8.3	1	0.1	0.91	0.87	61
8.3	1	0.1	0.91	0.76	61
8.3	1	0.1	0.91	0.76	61
8.3	1	0.1	0.91	0.76	61
2.4	1	0.1	0.91	0.76	61
1.2	1	0.1	0.91	0.76	61
4.3	1	0.1	0.91	0.76	61
7	1	0.1	0.91	0.76	61
1.4	4.9	0.8	0.99	0.93	62
1.4	4.9	0.8	0.99	0.93	62
6.6	3.5	1.7	0.99	0.93	73
2.4	3.5	1.7	0.99	0.93	73
9.2	3.5	1.7	0.99	0.93	73
9.3	2.8	1.7	0.99	0.93	70
9.3	4.5	1.7	0.99	0.93	70
8.5	4.5	1.7	0.99	0.93	70
2.2	4.9	1.5	0.99	0.88	62
2.2	4.9	1.5	0.99	0.96	62
5.9	4.9	1.5	0.99	0.96	62
5.9	5.8	1.5	0.99	0.96	62
5.9	5.8	1.5	0.99	0.96	65
7.9	5.8	1.5	0.99	0.96	65
8.4	5.8	1.5	0.99	0.96	65
3.7	4.9	1.7	0.99	0.9	64
3.7	4.9	1.7	0.99	0.9	71
9.3	4.9	1.7	0.99	0.9	71
2.7	4.9	1.7	0.99	0.9	71
6	4.9	1.7	0.99	0.9	71
4.6	4.9	1.7	0.99	0.9	71
4.6	4.9	1.7	0.99	0.9	68
4.6	6.5	1.7	0.99	0.9	68
2	6.5	1.7	0.99	0.9	68
2	5.8	1.7	0.99	0.9	68
2	9.6	1.7	0.99	0.9	68
4	9.6	1.7	0.99	0.9	68
4	9.6	1.7	0.99	0.9	68
4	9.6	1.7	0.99	0.94	68
4	9.6	1.7	0.99	0.94	66
6.5	9.6	1.7	0.99	0.94	66
6.5	9.6	0.1	0.99	0.94	66
6.5	9.6	0.1	0.77	0.94	66
6.5	9.6	0.1	0.77	0.94	68
8.9	9.6	0.1	0.77	0.94	68
8.9	8.7	0.1	0.77	0.94	68
8.9	7.6	0.1	0.77	0.94	68
4.4	7.6	0.1	0.77	0.94	68
8.1	1.5	0.1	0.77	0.94	74
5.8	3.2	0.3	0.9	0.94	72
1.9	3.2	0.3	0.9	0.94	72
9.8	3.2	0.3	0.9	0.94	72
6.7	8.1	0.3	0.93	0.94	66
6.7	8.1	0.3	0.93	0.94	76
6.7	7.7	0.3	0.93	0.94	76
7.1	6.1	0.1	0.84	0.94	97
3.7	6.1	0.1	0.84	0.94	97
3.7	8.8	0.1	0.84	0.94	97
3.7	8.8	0.1	0.84	0.94	94
3.7	6.9	0.1	0.84	0.94	94
3.7	6.9	0.1	0.84	0.94	97
7.3	6.9	0.1	0.84	0.94	97
7	6.9	0.1	0.84	0.94	97
7	5.5	0.1	0.84	0.94	97
4.2	5.5	0.1	0.84	0.94	97
4.2	3.1	0.1	0.84	0.94	97
4.2	3.1	0.1	0.84	0.94	89
4.2	2.1	0.1	0.84	0.94	89
4.2	7.8	0.1	0.84	0.94	89
3.3	3	0.1	0.87	0.95	74
3.3	6.1	0.1	0.87	0.95	74
3.3	9.6	0.1	0.87	0.95	74
5.4	9.6	0.1	0.87	0.95	74
5.4	8.3	0.1	0.87	0.95	74
5.4	1.6	0.1	0.87	0.95	74
8.9	1.6	0.1	0.87	0.95	74
8.9	7.7	0.1	0.87	0.95	74
8.9	7.7	0.1	0.87	0.95	71
5.4	7.7	0.1	0.87	0.95	71
5.2	7.7	0.1	0.87	0.95	71
1.3	7.7	0.1	0.87	0.95	71
2.6	7.7	0.1	0.87	0.95	71
2.6	7.9	0.1	0.87	0.95	71
2.6	7.9	0.1	0.87	0.95	71
2.6	7.9	0.1	0.87	0.95	63
3.3	7.9	0.1	0.87	0.95	63
9.6	7.9	0.1	0.87	0.95	63
9.6	7.9	0.1	0.79	0.95	63
9.6	9.4	0.1	0.79	0.95	63
9.6	9.4	0.1	0.86	0.95	63
9.6	4.3	0.1	0.86	0.95	63
9.6	4.3	0.1	0.89	0.95	63
2.4	4.3	0.1	0.89	0.95	63
2.4	4.3	0.1	0.98	0.95	63
6.9	9.4	0.1	0.98	1	74
6.9	0.9	0.1	0.98	1	74
6.9	0.9	0.1	0.98	1	66
6.9	0.9	0.1	0.98	1	67
5	0.9	0.1	0.98	1	67
5	8.7	0.1	0.98	1	67
5	3.6	0.1	0.98	1	67
9.3	3.6	0.1	0.98	1	67
9.3	3.6	1.2	0.98	1	67
9.3	3.6	1.2	0.98	0.92	67
9.3	8.9	1.2	0.98	0.92	67
9.3	5.1	1.2	0.98	0.92	67
9.3	5.1	1.2	0.98	0.92	67
3.6	4.3	0.7	0.98	0.84	67
3.6	4.3	0.7	0.98	0.84	77
3.6	4.3	0.7	0.98	0.86	77
8	4.3	0.7	0.98	0.86	77
7.2	4.3	0.7	0.98	0.86	77
8.2	4.3	0.7	0.98	0.86	77
8.2	5.1	0.7	0.98	0.86	77
3.2	5.1	0.7	0.98	0.86	77
3.2	3.4	0.3	0.98	0.88	72
3.2	8.7	0.3	0.98	0.88	72
1.7	6.9	0.6	0.98	0.97	64
1.7	2.3	0.6	0.98	0.97	64
6.1	2.3	0.6	0.98	0.97	64
6.1	4.6	0.6	0.98	0.97	64
6.1	6.5	0.6	0.98	0.97	64
6.1	5.2	0.6	0.98	0.97	64
1.1	5.2	0.6	0.98	0.97	64
7.1	5.2	0.6	0.98	0.97	64
7.1	5.2	0.6	0.98	0.92	64
0.5	5.2	0.6	0.98	0.92	64
0.5	2.9	0.6	0.98	0.92	64
5.7	2.9	0.6	0.98	0.92	64
5.7	3.2	0.6	0.98	0.92	64
5.7	7.8	0.6	0.98	0.92	64
4.4	7.8	0.6	0.98	0.92	64
4.4	7.4	0.6	0.98	0.92	64
4.4	7.4	0.5	0.98	0.92	64
4.4	7.4	0.4	0.98	0.92	64
3.2	7.4	0.4	0.98	0.92	64
3.2	8.6	0.4	0.98	0.92	64
3.2	4.5	0.4	0.98	0.92	64
3.2	3.2	0.4	0.98	0.92	64
2.6	3.2	0.4	0.98	0.92	64
2.6	6.8	0.4	0.98	0.92	64
8.7	6.8	0.4	0.98	0.92	64
8.7	2.1	0.4	0.98	0.92	64
8.7	6.1	0.4	0.98	0.92	64
7.4	6.1	0.4	0.98	0.92	64
3.5	6.1	0.4	0.98	0.92	64
3.5	6.1	0.4	0.98	0.92	73
3.5	6.1	0.4	0.98	0.9	73
3.5	4.9	0.4	0.98	0.9	73
2.6	4.9	0.4	0.98	0.9	73
2.6	1.3	0.4	0.98	0.9	73
1	1.3	0.4	0.98	0.9	73
4.8	1.3	0.4	0.98	0.9	73
4.8	8.6	0.4	0.98	0.9	73
4.8	8.6	1	0.98	0.9	73
4.8	1.1	1	0.98	0.9	73
6.7	1.1	1	0.98	0.9	73
8.3	1.1	1	0.98	0.9	73
2.3	1.7	1.1	0.98	0.84	73
2.3	1.7	1.1	0.98	0.84	73
4.7	1.7	1.1	0.98	0.84	73
4.7	1.6	1.1	0.98	0.84	73
9.2	1.6	1.1	0.98	0.84	73
8.1	1.6	1.1	0.98	0.84	73
8.1	1.6	1.1	0.98	0.81	73
0.5	0.9	0.1	0.77	0.76	61	Minimum
9.8	9.6	1.7	0.99	1	97	Maximum
5.51676	5.24566	0.585549	0.934798	0.921965	70.1908	Mean
5.4	5.1	0.4	0.98	0.94	68	Median
9.3	4.9	0.1	0.98	0.94	64	Mode

## Sheet: Table S2
Time data for each of the tested compounds
Compound	Precursor z	Dissociation Method	Runtime(s)	# sequences	# fragments
Training #1	-2	NETD	4.711	2	19
Training #2	-4	NETD	9.614	1848	50
Training #3	-3	NETD	4.207	440	29
Training #4	-5	NETD	8.647	1584	57
Training #5	-4	NETD	3.426	60	37
Training #6	-5	EDD	12.913	1848	93
Training #7	-4	EDD	8.654	990	54
Training #8	-5	NETD	16.128	3640	38
Training #9	-6	NETD	171.189	23298	15
Training #10	-4	NETD	16.127	1092	48
Validation #1	-4	NETD	6.484	140	12
Validation #2	-5	NETD	8.454	1584	54
Validation #3	-6	NETD	7.166	990	55
Mixture 1A:1B 100:0	-6	NETD	8.336	1584	47
Mixture 1A:1B 90:10			9.588		51
Mixture 1A:1B 70:30			9.484		49
Mixture 1A:1B 50:50			9.629		45
Mixture 1A:1B 30:70			8.964		49
Mixture 1A:1B 10:90			10.303		43
Mixture 1A:1B 0:100			8.137		42
Mixture 2A:2B 100:0	-3	NETD	2.444	30	28
Mixture 2A:2B 90:10			1.512		27
Mixture 2A:2B 70:30			1.514		28
Mixture 2A:2B 50:50			1.588		32
Mixture 2A:2B 30:70			1.528		33
Mixture 2A:2B 10:90			1.518		28
Mixture 2A:2B 0:100			1.677		28

## Sheet: Table S3
Training compound #1 GAGrank results
Sequence	GAGrank score
HexNAc-HexA-HexNAc-HexA	0.303482
HexA-HexNAc-HexA-HexNAc	0.242934

## Sheet: Table S4
Training compound #2 GAGrank results
Sequence	GAGrank score
HexA-HexNS6S-HexA-HexNS6S-HexA-HexNS6S	0.00403158
HexA-HexNS6S-HexA-HexNS6S-HexA-HexNS3S	0.0040286
HexA-HexNS6S-HexA-HexNS3S-HexA-HexNS6S	0.0040286
HexA-HexNS3S-HexA-HexNS6S-HexA-HexNS6S	0.0040286
HexA-HexNS6S-HexA-HexNS3S-HexA-HexNS3S	0.00402602
HexA-HexNS3S-HexA-HexNS6S-HexA-HexNS3S	0.00402602
HexA-HexNS3S-HexA-HexNS3S-HexA-HexNS6S	0.00402602
HexA-HexNS6S-HexA-HexNS6S-HexA-HexN3S6S	0.0040247
HexA-HexNS6S-HexA-HexN3S6S-HexA-HexNS6S	0.0040247
HexA-HexN3S6S-HexA-HexNS6S-HexA-HexNS6S	0.0040247
HexA-HexNS3S-HexA-HexNS3S-HexA-HexNS3S	0.00402378
HexA-HexNS6S-HexA-HexNS3S-HexA-HexN3S6S	0.00402264
HexA-HexNS6S-HexA-HexN3S6S-HexA-HexNS3S	0.00402264
HexA-HexNS3S-HexA-HexNS6S-HexA-HexN3S6S	0.00402264
HexA-HexNS3S-HexA-HexN3S6S-HexA-HexNS6S	0.00402264
HexA-HexN3S6S-HexA-HexNS6S-HexA-HexNS3S	0.00402264
HexA-HexN3S6S-HexA-HexNS3S-HexA-HexNS6S	0.00402264
HexA-HexNS3S-HexA-HexNS3S-HexA-HexN3S6S	0.00402085
HexA-HexNS3S-HexA-HexN3S6S-HexA-HexNS3S	0.00402085
HexA-HexN3S6S-HexA-HexNS3S-HexA-HexNS3S	0.00402085
HexA-HexNS6S-HexA-HexN3S6S-HexA-HexN3S6S	0.00401994
HexA-HexN3S6S-HexA-HexNS6S-HexA-HexN3S6S	0.00401994
HexA-HexN3S6S-HexA-HexN3S6S-HexA-HexNS6S	0.00401994
HexA-HexNS3S-HexA-HexN3S6S-HexA-HexN3S6S	0.00401851
HexA-HexN3S6S-HexA-HexNS3S-HexA-HexN3S6S	0.00401851
HexA-HexN3S6S-HexA-HexN3S6S-HexA-HexNS3S	0.00401851
HexA-HexN3S6S-HexA-HexN3S6S-HexA-HexN3S6S	0.00401664
HexA-HexNS6S-HexA2S-HexNS-HexA-HexNS6S	0.00396
HexA-HexNS6S-HexA2S-HexNS-HexA-HexNS3S	0.00395702
HexA-HexNS3S-HexA2S-HexNS-HexA-HexNS6S	0.00395702
HexA-HexNS3S-HexA2S-HexNS-HexA-HexNS3S	0.00395443
HexA-HexNS6S-HexA2S-HexNS-HexA-HexN3S6S	0.00395312
HexA-HexNS6S-HexA2S-HexN6S-HexA-HexNS6S	0.00395312
HexA-HexN3S6S-HexA2S-HexNS-HexA-HexNS6S	0.00395312
HexA-HexNS6S-HexA2S-HexN6S-HexA-HexNS3S	0.00395105
HexA-HexNS3S-HexA2S-HexNS-HexA-HexN3S6S	0.00395105
HexA-HexNS3S-HexA2S-HexN6S-HexA-HexNS6S	0.00395105
HexA-HexN3S6S-HexA2S-HexNS-HexA-HexNS3S	0.00395105
HexA-HexNS3S-HexA2S-HexN6S-HexA-HexNS3S	0.00394926
HexA-HexNS6S-HexA2S-HexN6S-HexA-HexN3S6S	0.00394835
HexA-HexN3S6S-HexA2S-HexNS-HexA-HexN3S6S	0.00394835
HexA-HexN3S6S-HexA2S-HexN6S-HexA-HexNS6S	0.00394835
HexA-HexNS3S-HexA2S-HexN6S-HexA-HexN3S6S	0.00394692
HexA-HexN3S6S-HexA2S-HexN6S-HexA-HexNS3S	0.00394692
HexA-HexNS6S-HexA2S-HexN3S-HexA-HexNS6S	0.00394651
HexA-HexNS6S-HexA2S-HexN3S-HexA-HexNS3S	0.00394532
HexA-HexNS3S-HexA2S-HexN3S-HexA-HexNS6S	0.00394532
HexA-HexN3S6S-HexA2S-HexN6S-HexA-HexN3S6S	0.00394505
HexA-HexNS3S-HexA2S-HexN3S-HexA-HexNS3S	0.00394429
HexA-HexNS6S-HexA2S-HexN3S-HexA-HexN3S6S	0.00394377
HexA-HexN3S6S-HexA2S-HexN3S-HexA-HexNS6S	0.00394377
HexA-HexNS3S-HexA2S-HexN3S-HexA-HexN3S6S	0.00394295
HexA-HexN3S6S-HexA2S-HexN3S-HexA-HexNS3S	0.00394295
HexA-HexN3S6S-HexA2S-HexN3S-HexA-HexN3S6S	0.00394187
HexA-HexN6S-HexA2S-HexNS6S-HexA-HexNS6S	0.00391509
HexA-HexN6S-HexA2S-HexNS6S-HexA-HexNS3S	0.00391303
HexA-HexN6S-HexA2S-HexNS3S-HexA-HexNS6S	0.00391303
HexA-HexN6S-HexA2S-HexNS3S-HexA-HexNS3S	0.00391124
HexA-HexN6S-HexA2S-HexNS6S-HexA-HexN3S6S	0.00391033
HexA-HexN6S-HexA2S-HexN3S6S-HexA-HexNS6S	0.00391033
HexA-HexN6S-HexA2S-HexNS3S-HexA-HexN3S6S	0.0039089
HexA-HexN6S-HexA2S-HexN3S6S-HexA-HexNS3S	0.0039089
HexA-HexN3S-HexA2S-HexNS6S-HexA-HexNS6S	0.00390848
HexA-HexN3S-HexA2S-HexNS6S-HexA-HexNS3S	0.0039073
HexA-HexN3S-HexA2S-HexNS3S-HexA-HexNS6S	0.0039073
HexA-HexN6S-HexA2S-HexN3S6S-HexA-HexN3S6S	0.00390702
HexA-HexN3S-HexA2S-HexNS3S-HexA-HexNS3S	0.00390627
HexA-HexN3S-HexA2S-HexNS6S-HexA-HexN3S6S	0.00390575
HexA-HexN3S-HexA2S-HexN3S6S-HexA-HexNS6S	0.00390575
HexA-HexN3S-HexA2S-HexNS3S-HexA-HexN3S6S	0.00390492
HexA-HexN3S-HexA2S-HexN3S6S-HexA-HexNS3S	0.00390492
HexA-HexN3S-HexA2S-HexN3S6S-HexA-HexN3S6S	0.00390385
HexA-HexN6S-HexA-HexNS3S6S-HexA-HexNS6S	0.00387839
HexA-HexN6S-HexA-HexNS3S6S-HexA-HexNS3S	0.00387633
HexA-HexN6S-HexA-HexNS3S6S-HexA-HexN3S6S	0.00387362
HexA-HexN3S-HexA-HexNS3S6S-HexA-HexNS6S	0.00387178
HexA-HexN3S-HexA-HexNS3S6S-HexA-HexNS3S	0.00387059
HexA-HexN3S-HexA-HexNS3S6S-HexA-HexN3S6S	0.00386904
HexA-HexNS-HexA2S-HexNS6S-HexA-HexNS6S	0.00383792
HexA-HexNS-HexA2S-HexNS6S-HexA-HexNS3S	0.00383494
HexA-HexNS-HexA2S-HexNS3S-HexA-HexNS6S	0.00383494
HexA-HexNS-HexA2S-HexNS3S-HexA-HexNS3S	0.00383236
HexA-HexNS-HexA2S-HexNS6S-HexA-HexN3S6S	0.00383104
HexA-HexNS-HexA2S-HexN3S6S-HexA-HexNS6S	0.00383104
HexA-HexNS-HexA2S-HexNS3S-HexA-HexN3S6S	0.00382898
HexA-HexNS-HexA2S-HexN3S6S-HexA-HexNS3S	0.00382898
HexA-HexNS-HexA2S-HexN3S6S-HexA-HexN3S6S	0.00382628
HexA-HexNS-HexA-HexNS3S6S-HexA-HexNS6S	0.00380034
HexA-HexNS-HexA-HexNS3S6S-HexA-HexNS3S	0.00379736
HexA-HexNS-HexA-HexNS3S6S-HexA-HexN3S6S	0.00379346
HexA-HexNS6S-HexA-HexN6S-HexA2S-HexNS6S	0.00378848
HexA-HexNS6S-HexA-HexN6S-HexA2S-HexNS3S	0.00378641
HexA-HexNS3S-HexA-HexN6S-HexA2S-HexNS6S	0.00378641
HexA-HexNS3S-HexA-HexN6S-HexA2S-HexNS3S	0.00378462
HexA-HexNS6S-HexA-HexN6S-HexA2S-HexN3S6S	0.00378371
HexA-HexN3S6S-HexA-HexN6S-HexA2S-HexNS6S	0.00378371
HexA-HexNS3S-HexA-HexN6S-HexA2S-HexN3S6S	0.00378228
HexA-HexN3S6S-HexA-HexN6S-HexA2S-HexNS3S	0.00378228
HexA-HexNS6S-HexA-HexN3S-HexA2S-HexNS6S	0.00378187
HexA-HexNS6S-HexA-HexN3S-HexA2S-HexNS3S	0.00378068
HexA-HexNS3S-HexA-HexN3S-HexA2S-HexNS6S	0.00378068
HexA-HexN3S6S-HexA-HexN6S-HexA2S-HexN3S6S	0.00378041
HexA-HexNS3S-HexA-HexN3S-HexA2S-HexNS3S	0.00377965
HexA-HexNS6S-HexA-HexN3S-HexA2S-HexN3S6S	0.00377913
HexA-HexN3S6S-HexA-HexN3S-HexA2S-HexNS6S	0.00377913
HexA-HexNS3S-HexA-HexN3S-HexA2S-HexN3S6S	0.00377831
HexA-HexN3S6S-HexA-HexN3S-HexA2S-HexNS3S	0.00377831
HexA-HexN3S6S-HexA-HexN3S-HexA2S-HexN3S6S	0.00377723
HexA-HexNS6S-HexA-HexNS-HexA2S-HexNS6S	0.00375839
HexA-HexNS6S-HexA-HexNS-HexA2S-HexNS3S	0.00375541
HexA-HexNS3S-HexA-HexNS-HexA2S-HexNS6S	0.00375541
HexA-HexNS3S-HexA-HexNS-HexA2S-HexNS3S	0.00375282
HexA-HexNS6S-HexA-HexNS-HexA2S-HexN3S6S	0.00375151
HexA-HexN3S6S-HexA-HexNS-HexA2S-HexNS6S	0.00375151
HexA-HexNS3S-HexA-HexNS-HexA2S-HexN3S6S	0.00374944
HexA-HexN3S6S-HexA-HexNS-HexA2S-HexNS3S	0.00374944
HexA-HexN3S6S-HexA-HexNS-HexA2S-HexN3S6S	0.00374674
HexA-HexNS6S-HexA-HexNS6S-HexA2S-HexNS	0.0037157
HexA-HexNS6S-HexA-HexNS3S-HexA2S-HexNS	0.00371272
HexA-HexNS3S-HexA-HexNS6S-HexA2S-HexNS	0.00371272
HexA-HexNS6S-HexA2S-HexN-HexA2S-HexNS6S	0.00371238
HexA-HexNS6S-HexA2S-HexN-HexA2S-HexNS3S	0.00371032
HexA-HexNS3S-HexA2S-HexN-HexA2S-HexNS6S	0.00371032
HexA-HexNS3S-HexA-HexNS3S-HexA2S-HexNS	0.00371014
HexA-HexNS6S-HexA-HexNS6S-HexA2S-HexN6S	0.00370883
HexA-HexNS6S-HexA-HexN3S6S-HexA2S-HexNS	0.00370883
HexA-HexN3S6S-HexA-HexNS6S-HexA2S-HexNS	0.00370883
HexA-HexNS3S-HexA2S-HexN-HexA2S-HexNS3S	0.00370853
HexA-HexNS6S-HexA2S-HexN-HexA2S-HexN3S6S	0.00370762
HexA-HexN3S6S-HexA2S-HexN-HexA2S-HexNS6S	0.00370762
HexA-HexNS6S-HexA-HexNS3S-HexA2S-HexN6S	0.00370676
HexA-HexNS3S-HexA-HexNS6S-HexA2S-HexN6S	0.00370676
HexA-HexNS3S-HexA-HexN3S6S-HexA2S-HexNS	0.00370676
HexA-HexN3S6S-HexA-HexNS3S-HexA2S-HexNS	0.00370676
HexA2S-HexNS-HexA-HexNS6S-HexA-HexNS6S	0.0037065
HexA-HexNS3S-HexA2S-HexN-HexA2S-HexN3S6S	0.00370619
HexA-HexN3S6S-HexA2S-HexN-HexA2S-HexNS3S	0.00370619
HexA-HexNS3S-HexA-HexNS3S-HexA2S-HexN6S	0.00370497
HexA-HexN3S6S-HexA2S-HexN-HexA2S-HexN3S6S	0.00370431
HexA-HexNS6S-HexA-HexN3S6S-HexA2S-HexN6S	0.00370406
HexA-HexN3S6S-HexA-HexNS6S-HexA2S-HexN6S	0.00370406
HexA-HexN3S6S-HexA-HexN3S6S-HexA2S-HexNS	0.00370406
HexA2S-HexNS-HexA-HexNS6S-HexA-HexNS3S	0.00370352
HexA2S-HexNS-HexA-HexNS3S-HexA-HexNS6S	0.00370352
HexA-HexNS3S-HexA-HexN3S6S-HexA2S-HexN6S	0.00370263
HexA-HexN3S6S-HexA-HexNS3S-HexA2S-HexN6S	0.00370263
HexA-HexNS6S-HexA-HexNS6S-HexA2S-HexN3S	0.00370222
HexA-HexNS6S-HexA-HexNS3S-HexA2S-HexN3S	0.00370103
HexA-HexNS3S-HexA-HexNS6S-HexA2S-HexN3S	0.00370103
HexA2S-HexNS-HexA-HexNS3S-HexA-HexNS3S	0.00370094
HexA-HexN3S6S-HexA-HexN3S6S-HexA2S-HexN6S	0.00370076
HexA-HexNS3S-HexA-HexNS3S-HexA2S-HexN3S	0.0037
HexA2S-HexNS-HexA-HexNS6S-HexA-HexN3S6S	0.00369963
HexA2S-HexNS-HexA-HexN3S6S-HexA-HexNS6S	0.00369963
HexA2S-HexN6S-HexA-HexNS6S-HexA-HexNS6S	0.00369963
HexA-HexNS6S-HexA-HexN3S6S-HexA2S-HexN3S	0.00369948
HexA-HexN3S6S-HexA-HexNS6S-HexA2S-HexN3S	0.00369948
HexA-HexNS3S-HexA-HexN3S6S-HexA2S-HexN3S	0.00369866
HexA-HexN3S6S-HexA-HexNS3S-HexA2S-HexN3S	0.00369866
HexA-HexN3S6S-HexA-HexN3S6S-HexA2S-HexN3S	0.00369758
HexA2S-HexNS-HexA-HexNS3S-HexA-HexN3S6S	0.00369756
HexA2S-HexNS-HexA-HexN3S6S-HexA-HexNS3S	0.00369756
HexA2S-HexN6S-HexA-HexNS6S-HexA-HexNS3S	0.00369756
HexA2S-HexN6S-HexA-HexNS3S-HexA-HexNS6S	0.00369756
HexA2S-HexN6S-HexA-HexNS3S-HexA-HexNS3S	0.00369577
HexA2S-HexNS-HexA-HexN3S6S-HexA-HexN3S6S	0.00369486
HexA2S-HexN6S-HexA-HexNS6S-HexA-HexN3S6S	0.00369486
HexA2S-HexN6S-HexA-HexN3S6S-HexA-HexNS6S	0.00369486
HexA2S-HexN6S-HexA-HexNS3S-HexA-HexN3S6S	0.00369343
HexA2S-HexN6S-HexA-HexN3S6S-HexA-HexNS3S	0.00369343
HexA2S-HexN3S-HexA-HexNS6S-HexA-HexNS6S	0.00369301
HexA2S-HexN3S-HexA-HexNS6S-HexA-HexNS3S	0.00369183
HexA2S-HexN3S-HexA-HexNS3S-HexA-HexNS6S	0.00369183
HexA2S-HexN6S-HexA-HexN3S6S-HexA-HexN3S6S	0.00369156
HexA2S-HexN3S-HexA-HexNS3S-HexA-HexNS3S	0.0036908
HexA2S-HexN3S-HexA-HexNS6S-HexA-HexN3S6S	0.00369028
HexA2S-HexN3S-HexA-HexN3S6S-HexA-HexNS6S	0.00369028
HexA2S-HexN3S-HexA-HexNS3S-HexA-HexN3S6S	0.00368946
HexA2S-HexN3S-HexA-HexN3S6S-HexA-HexNS3S	0.00368946
HexA2S-HexN3S-HexA-HexN3S6S-HexA-HexN3S6S	0.00368838
HexA-HexN6S-HexA2S-HexN6S-HexA2S-HexNS6S	0.00366711
HexA-HexN6S-HexA2S-HexN6S-HexA2S-HexNS3S	0.00366568
HexA-HexN6S-HexA2S-HexN6S-HexA2S-HexN3S6S	0.00366381
HexA-HexN6S-HexA2S-HexN3S-HexA2S-HexNS6S	0.00366253
HexA-HexN3S-HexA2S-HexN6S-HexA2S-HexNS6S	0.00366253
HexA-HexN6S-HexA2S-HexN3S-HexA2S-HexNS3S	0.00366171
HexA-HexN3S-HexA2S-HexN6S-HexA2S-HexNS3S	0.00366171
HexA-HexN6S-HexA2S-HexN3S-HexA2S-HexN3S6S	0.00366063
HexA-HexN3S-HexA2S-HexN6S-HexA2S-HexN3S6S	0.00366063
HexA-HexN3S-HexA2S-HexN3S-HexA2S-HexNS6S	0.0036599
HexA-HexN3S-HexA2S-HexN3S-HexA2S-HexNS3S	0.00365943
HexA-HexN3S-HexA2S-HexN3S-HexA2S-HexN3S6S	0.00365881
HexA-HexNS6S-HexA-HexN6S-HexA-HexNS3S6S	0.00363954
HexA-HexNS6S-HexA2S-HexNS-HexA2S-HexNS	0.00363781
HexA-HexNS3S-HexA-HexN6S-HexA-HexNS3S6S	0.00363748
HexA-HexNS3S-HexA2S-HexNS-HexA2S-HexNS	0.00363483
HexA-HexN3S6S-HexA-HexN6S-HexA-HexNS3S6S	0.00363478
HexA-HexN6S-HexA2S-HexNS-HexA2S-HexNS6S	0.00363376
HexA-HexNS6S-HexA-HexN3S-HexA-HexNS3S6S	0.00363293
HexA-HexNS3S-HexA-HexN3S-HexA-HexNS3S6S	0.00363174
HexA-HexN6S-HexA2S-HexNS-HexA2S-HexNS3S	0.00363169
HexA-HexNS6S-HexA2S-HexNS-HexA2S-HexN6S	0.00363094
HexA-HexNS6S-HexA2S-HexN6S-HexA2S-HexNS	0.00363094
HexA-HexN3S6S-HexA2S-HexNS-HexA2S-HexNS	0.00363094
HexA-HexN3S6S-HexA-HexN3S-HexA-HexNS3S6S	0.00363019
HexA-HexN6S-HexA2S-HexNS-HexA2S-HexN3S6S	0.00362899
HexA-HexNS3S-HexA2S-HexNS-HexA2S-HexN6S	0.00362887
HexA-HexNS3S-HexA2S-HexN6S-HexA2S-HexNS	0.00362887
HexA2S-HexNS-HexA2S-HexNS-HexA-HexNS6S	0.00362872
HexA-HexN6S-HexA-HexN3S6S-HexA2S-HexNS6S	0.00362798
HexA-HexN3S-HexA2S-HexNS-HexA2S-HexNS6S	0.00362714
HexA-HexN6S-HexA-HexN3S6S-HexA2S-HexNS3S	0.00362655
HexA-HexNS6S-HexA2S-HexN6S-HexA2S-HexN6S	0.00362617
HexA-HexN3S6S-HexA2S-HexNS-HexA2S-HexN6S	0.00362617
HexA-HexN3S6S-HexA2S-HexN6S-HexA2S-HexNS	0.00362617
HexA-HexN3S-HexA2S-HexNS-HexA2S-HexNS3S	0.00362596
HexA2S-HexNS-HexA2S-HexNS-HexA-HexNS3S	0.00362574
HexA-HexNS3S-HexA2S-HexN6S-HexA2S-HexN6S	0.00362474
HexA-HexN6S-HexA-HexN3S6S-HexA2S-HexN3S6S	0.00362468
HexA-HexN3S-HexA2S-HexNS-HexA2S-HexN3S6S	0.00362441
HexA-HexNS6S-HexA2S-HexNS-HexA2S-HexN3S	0.00362433
HexA-HexNS6S-HexA2S-HexN3S-HexA2S-HexNS	0.00362433
HexA-HexN3S-HexA-HexN3S6S-HexA2S-HexNS6S	0.0036234
HexA-HexNS3S-HexA2S-HexNS-HexA2S-HexN3S	0.00362314
HexA-HexNS3S-HexA2S-HexN3S-HexA2S-HexNS	0.00362314
HexA-HexN3S6S-HexA2S-HexN6S-HexA2S-HexN6S	0.00362287
HexA-HexN3S-HexA-HexN3S6S-HexA2S-HexNS3S	0.00362258
HexA2S-HexNS-HexA2S-HexNS-HexA-HexN3S6S	0.00362184
HexA2S-HexNS-HexA2S-HexN6S-HexA-HexNS6S	0.00362184
HexA2S-HexN6S-HexA2S-HexNS-HexA-HexNS6S	0.00362184
HexA-HexNS6S-HexA2S-HexN6S-HexA2S-HexN3S	0.00362159
HexA-HexNS6S-HexA2S-HexN3S-HexA2S-HexN6S	0.00362159
HexA-HexN3S6S-HexA2S-HexNS-HexA2S-HexN3S	0.00362159
HexA-HexN3S6S-HexA2S-HexN3S-HexA2S-HexNS	0.00362159
HexA-HexN3S-HexA-HexN3S6S-HexA2S-HexN3S6S	0.0036215
HexA-HexNS3S-HexA2S-HexN6S-HexA2S-HexN3S	0.00362077
HexA-HexNS3S-HexA2S-HexN3S-HexA2S-HexN6S	0.00362077
HexA2S-HexNS-HexA2S-HexN6S-HexA-HexNS3S	0.00361978
HexA2S-HexN6S-HexA2S-HexNS-HexA-HexNS3S	0.00361978
HexA-HexN3S6S-HexA2S-HexN6S-HexA2S-HexN3S	0.00361969
HexA-HexN3S6S-HexA2S-HexN3S-HexA2S-HexN6S	0.00361969
HexA-HexNS6S-HexA2S-HexN3S-HexA2S-HexN3S	0.00361896
HexA-HexNS3S-HexA2S-HexN3S-HexA2S-HexN3S	0.00361848
HexA-HexN3S6S-HexA2S-HexN3S-HexA2S-HexN3S	0.00361787
HexA2S-HexNS-HexA2S-HexN6S-HexA-HexN3S6S	0.00361708
HexA2S-HexN6S-HexA2S-HexNS-HexA-HexN3S6S	0.00361708
HexA2S-HexN6S-HexA2S-HexN6S-HexA-HexNS6S	0.00361708
HexA2S-HexN6S-HexA2S-HexN6S-HexA-HexNS3S	0.00361564
HexA2S-HexNS-HexA2S-HexN3S-HexA-HexNS6S	0.00361523
HexA2S-HexN3S-HexA2S-HexNS-HexA-HexNS6S	0.00361523
HexA2S-HexNS-HexA2S-HexN3S-HexA-HexNS3S	0.00361404
HexA2S-HexN3S-HexA2S-HexNS-HexA-HexNS3S	0.00361404
HexA2S-HexN6S-HexA2S-HexN6S-HexA-HexN3S6S	0.00361377
HexA2S-HexNS-HexA2S-HexN3S-HexA-HexN3S6S	0.00361249
HexA2S-HexN6S-HexA2S-HexN3S-HexA-HexNS6S	0.00361249
HexA2S-HexN3S-HexA2S-HexNS-HexA-HexN3S6S	0.00361249
HexA2S-HexN3S-HexA2S-HexN6S-HexA-HexNS6S	0.00361249
HexA2S-HexN6S-HexA2S-HexN3S-HexA-HexNS3S	0.00361167
HexA2S-HexN3S-HexA2S-HexN6S-HexA-HexNS3S	0.00361167
HexA2S-HexN6S-HexA2S-HexN3S-HexA-HexN3S6S	0.0036106
HexA2S-HexN3S-HexA2S-HexN6S-HexA-HexN3S6S	0.0036106
HexA2S-HexN3S-HexA2S-HexN3S-HexA-HexNS6S	0.00360986
HexA2S-HexN3S-HexA2S-HexN3S-HexA-HexNS3S	0.00360939
HexA2S-HexN3S-HexA2S-HexN3S-HexA-HexN3S6S	0.00360877
HexA-HexNS6S-HexA-HexNS-HexA-HexNS3S6S	0.00360798
HexA-HexNS3S-HexA-HexNS-HexA-HexNS3S6S	0.003605
HexA-HexN3S6S-HexA-HexNS-HexA-HexNS3S6S	0.00360111
HexA-HexN6S-HexA-HexNS6S-HexA2S-HexNS6S	0.00359422
HexA-HexN6S-HexA-HexNS6S-HexA2S-HexNS3S	0.00359216
HexA-HexN6S-HexA-HexNS3S-HexA2S-HexNS6S	0.00359216
HexA-HexNS6S-HexA-HexNS3S6S-HexA-HexNS	0.00359198
HexA-HexN6S-HexA-HexNS3S-HexA2S-HexNS3S	0.00359037
HexA-HexN6S-HexA2S-HexNS6S-HexA2S-HexNS	0.00358946
HexA-HexN6S-HexA-HexNS6S-HexA2S-HexN3S6S	0.00358946
HexA-HexNS3S-HexA-HexNS3S6S-HexA-HexNS	0.003589
HexA-HexN6S-HexA-HexNS3S-HexA2S-HexN3S6S	0.00358803
HexA-HexN3S-HexA-HexNS6S-HexA2S-HexNS6S	0.00358761
HexA-HexN6S-HexA2S-HexNS3S-HexA2S-HexNS	0.0035874
HexA-HexN3S-HexA-HexNS6S-HexA2S-HexNS3S	0.00358643
HexA-HexN3S-HexA-HexNS3S-HexA2S-HexNS6S	0.00358643
HexA-HexN3S-HexA-HexNS3S-HexA2S-HexNS3S	0.0035854
HexA-HexNS6S-HexA-HexNS3S6S-HexA-HexN6S	0.00358511
HexA-HexN3S6S-HexA-HexNS3S6S-HexA-HexNS	0.00358511
HexA-HexN3S-HexA-HexNS6S-HexA2S-HexN3S6S	0.00358487
HexA-HexN6S-HexA2S-HexNS6S-HexA2S-HexN6S	0.0035847
HexA-HexN6S-HexA2S-HexN3S6S-HexA2S-HexNS	0.0035847
HexA-HexN3S-HexA-HexNS3S-HexA2S-HexN3S6S	0.00358405
HexA-HexN6S-HexA2S-HexNS3S-HexA2S-HexN6S	0.00358327
HexA-HexNS3S-HexA-HexNS3S6S-HexA-HexN6S	0.00358304
HexA-HexN3S-HexA2S-HexNS6S-HexA2S-HexNS	0.00358285
HexA-HexNS-HexA2S-HexN6S-HexA2S-HexNS6S	0.00358189
HexA-HexN3S-HexA2S-HexNS3S-HexA2S-HexNS	0.00358167
HexA-HexN6S-HexA2S-HexN3S6S-HexA2S-HexN6S	0.00358139
HexA2S-HexN-HexA2S-HexNS6S-HexA-HexNS6S	0.00358039
HexA-HexN3S6S-HexA-HexNS3S6S-HexA-HexN6S	0.00358034
HexA-HexN6S-HexA2S-HexNS6S-HexA2S-HexN3S	0.00358012
HexA-HexN3S-HexA2S-HexNS6S-HexA2S-HexN6S	0.00358012
HexA-HexN3S-HexA2S-HexN3S6S-HexA2S-HexNS	0.00358012
HexA-HexNS-HexA2S-HexN6S-HexA2S-HexNS3S	0.00357982
HexA-HexN6S-HexA2S-HexNS3S-HexA2S-HexN3S	0.00357929
HexA-HexN3S-HexA2S-HexNS3S-HexA2S-HexN6S	0.00357929
HexA-HexNS6S-HexA-HexNS3S6S-HexA-HexN3S	0.00357849
HexA2S-HexN-HexA2S-HexNS6S-HexA-HexNS3S	0.00357832
HexA2S-HexN-HexA2S-HexNS3S-HexA-HexNS6S	0.00357832
HexA-HexN6S-HexA2S-HexN3S6S-HexA2S-HexN3S	0.00357822
HexA-HexN3S-HexA2S-HexN3S6S-HexA2S-HexN6S	0.00357822
HexA-HexN3S-HexA2S-HexNS6S-HexA2S-HexN3S	0.00357748
HexA-HexNS3S-HexA-HexNS3S6S-HexA-HexN3S	0.00357731
HexA-HexNS-HexA2S-HexN6S-HexA2S-HexN3S6S	0.00357712
HexA-HexN3S-HexA2S-HexNS3S-HexA2S-HexN3S	0.00357701
HexA2S-HexN-HexA2S-HexNS3S-HexA-HexNS3S	0.00357653
HexA-HexN3S-HexA2S-HexN3S6S-HexA2S-HexN3S	0.00357639
HexA-HexN3S6S-HexA-HexNS3S6S-HexA-HexN3S	0.00357576
HexA2S-HexN-HexA2S-HexNS6S-HexA-HexN3S6S	0.00357562
HexA2S-HexN-HexA2S-HexN3S6S-HexA-HexNS6S	0.00357562
HexA-HexNS-HexA2S-HexN3S-HexA2S-HexNS6S	0.00357528
HexA2S-HexN-HexA2S-HexNS3S-HexA-HexN3S6S	0.00357419
HexA2S-HexN-HexA2S-HexN3S6S-HexA-HexNS3S	0.00357419
HexA-HexNS-HexA2S-HexN3S-HexA2S-HexNS3S	0.00357409
HexA-HexNS-HexA2S-HexN3S-HexA2S-HexN3S6S	0.00357254
HexA2S-HexN-HexA2S-HexN3S6S-HexA-HexN3S6S	0.00357232
HexA-HexNS6S-HexA2S-HexN-HexA-HexNS3S6S	0.00356038
HexA-HexNS3S-HexA2S-HexN-HexA-HexNS3S6S	0.00355832
HexA-HexN3S6S-HexA2S-HexN-HexA-HexNS3S6S	0.00355561
HexA-HexNS-HexA2S-HexNS-HexA2S-HexNS6S	0.00354957
HexA-HexN6S-HexA-HexNS3S6S-HexA2S-HexNS	0.00354935
HexA-HexNS-HexA2S-HexNS-HexA2S-HexNS3S	0.0035466
HexA-HexN6S-HexA-HexNS3S6S-HexA2S-HexN6S	0.00354458
HexA-HexN3S-HexA-HexNS3S6S-HexA2S-HexNS	0.00354273
HexA-HexNS-HexA2S-HexNS-HexA2S-HexN3S6S	0.0035427
HexA-HexNS-HexA-HexN3S6S-HexA2S-HexNS6S	0.00354168
HexA2S-HexN-HexA-HexNS3S6S-HexA-HexNS6S	0.00354035
HexA-HexN6S-HexA-HexNS3S6S-HexA2S-HexN3S	0.00354
HexA-HexN3S-HexA-HexNS3S6S-HexA2S-HexN6S	0.00354
HexA-HexNS-HexA-HexN3S6S-HexA2S-HexNS3S	0.00353961
HexA2S-HexN-HexA-HexNS3S6S-HexA-HexNS3S	0.00353828
HexA-HexN3S-HexA-HexNS3S6S-HexA2S-HexN3S	0.00353736
HexA-HexNS-HexA-HexN3S6S-HexA2S-HexN3S6S	0.00353691
HexA2S-HexN-HexA-HexNS3S6S-HexA-HexN3S6S	0.00353558
HexA-HexNS3S6S-HexA-HexNS-HexA-HexNS6S	0.00352331
HexA-HexNS3S6S-HexA-HexNS-HexA-HexNS3S	0.00352033
HexA-HexNS3S6S-HexA-HexNS-HexA-HexN3S6S	0.00351643
HexA-HexNS3S6S-HexA-HexN6S-HexA-HexNS6S	0.00351643
HexA-HexNS3S6S-HexA-HexN6S-HexA-HexNS3S	0.00351436
HexA-HexN6S-HexA2S-HexN6S-HexA-HexNS3S6S	0.00351341
HexA-HexNS3S6S-HexA-HexN6S-HexA-HexN3S6S	0.00351166
HexA-HexNS6S-HexA2S-HexNS6S-HexA-HexNS	0.00351137
HexA-HexNS3S6S-HexA-HexN3S-HexA-HexNS6S	0.00350982
HexA-HexNS-HexA-HexNS6S-HexA2S-HexNS6S	0.00350892
HexA-HexN6S-HexA2S-HexN3S-HexA-HexNS3S6S	0.00350882
HexA-HexN3S-HexA2S-HexN6S-HexA-HexNS3S6S	0.00350882
HexA-HexNS3S6S-HexA-HexN3S-HexA-HexNS3S	0.00350863
HexA-HexNS6S-HexA2S-HexNS3S-HexA-HexNS	0.00350839
HexA-HexNS3S-HexA2S-HexNS6S-HexA-HexNS	0.00350839
HexA-HexNS3S6S-HexA-HexN3S-HexA-HexN3S6S	0.00350708
HexA-HexN3S-HexA2S-HexN3S-HexA-HexNS3S6S	0.00350619
HexA-HexNS-HexA-HexNS6S-HexA2S-HexNS3S	0.00350594
HexA-HexNS-HexA-HexNS3S-HexA2S-HexNS6S	0.00350594
HexA-HexNS3S-HexA2S-HexNS3S-HexA-HexNS	0.0035058
HexA-HexNS-HexA2S-HexNS6S-HexA2S-HexNS	0.0035047
HexA-HexNS6S-HexA2S-HexNS6S-HexA-HexN6S	0.00350449
HexA-HexN3S6S-HexA2S-HexNS6S-HexA-HexNS	0.00350449
HexA-HexNS-HexA-HexNS3S-HexA2S-HexNS3S	0.00350336
HexA-HexNS6S-HexA2S-HexNS3S-HexA-HexN6S	0.00350243
HexA-HexNS3S-HexA2S-HexNS6S-HexA-HexN6S	0.00350243
HexA-HexN3S6S-HexA2S-HexNS3S-HexA-HexNS	0.00350243
HexA-HexNS-HexA-HexNS6S-HexA2S-HexN3S6S	0.00350205
HexA-HexNS-HexA2S-HexNS3S-HexA2S-HexNS	0.00350172
HexA-HexNS3S-HexA2S-HexNS3S-HexA-HexN6S	0.00350064
HexA-HexNS-HexA-HexNS3S-HexA2S-HexN3S6S	0.00349998
HexA-HexN3S6S-HexA2S-HexNS6S-HexA-HexN6S	0.00349973
HexA-HexN3S6S-HexA2S-HexNS3S-HexA-HexN6S	0.00349829
HexA-HexNS6S-HexA2S-HexNS6S-HexA-HexN3S	0.00349788
HexA-HexNS-HexA2S-HexNS6S-HexA2S-HexN6S	0.00349783
HexA-HexNS-HexA2S-HexN3S6S-HexA2S-HexNS	0.00349783
HexA-HexNS6S-HexA2S-HexNS3S-HexA-HexN3S	0.00349669
HexA-HexNS3S-HexA2S-HexNS6S-HexA-HexN3S	0.00349669
HexA-HexNS-HexA2S-HexNS3S-HexA2S-HexN6S	0.00349576
HexA-HexNS3S-HexA2S-HexNS3S-HexA-HexN3S	0.00349567
HexA-HexN3S6S-HexA2S-HexNS6S-HexA-HexN3S	0.00349514
HexA-HexN3S6S-HexA2S-HexNS3S-HexA-HexN3S	0.00349432
HexA-HexNS-HexA2S-HexN3S6S-HexA2S-HexN6S	0.00349306
HexA-HexNS-HexA2S-HexNS6S-HexA2S-HexN3S	0.00349122
HexA-HexNS-HexA2S-HexNS3S-HexA2S-HexN3S	0.00349003
HexA-HexNS-HexA2S-HexN3S6S-HexA2S-HexN3S	0.00348848
HexA-HexN6S-HexA2S-HexNS-HexA-HexNS3S6S	0.00347845
HexA-HexNS3S6S-HexA2S-HexN-HexA-HexNS6S	0.00347531
HexA-HexNS6S-HexA-HexN-HexA2S-HexNS3S6S	0.00347385
HexA-HexNS3S6S-HexA2S-HexN-HexA-HexNS3S	0.00347325
HexA-HexN6S-HexA-HexN3S6S-HexA-HexNS3S6S	0.00347261
HexA-HexN3S-HexA2S-HexNS-HexA-HexNS3S6S	0.00347183
HexA-HexNS3S-HexA-HexN-HexA2S-HexNS3S6S	0.00347179
HexA-HexNS3S6S-HexA2S-HexN-HexA-HexN3S6S	0.00347054
HexA-HexN3S6S-HexA-HexN-HexA2S-HexNS3S6S	0.00346909
HexA-HexN3S-HexA-HexN3S6S-HexA-HexNS3S6S	0.00346803
HexA-HexNS6S-HexA2S-HexN3S6S-HexA-HexNS	0.00346446
HexA-HexNS-HexA-HexNS3S6S-HexA2S-HexNS	0.00346344
HexA-HexNS3S-HexA2S-HexN3S6S-HexA-HexNS	0.00346239
HexA-HexN6S-HexA2S-HexNS3S6S-HexA-HexNS	0.00346151
HexA-HexNS6S-HexA2S-HexN3S6S-HexA-HexN6S	0.00345969
HexA-HexN3S6S-HexA2S-HexN3S6S-HexA-HexNS	0.00345969
HexA-HexNS3S-HexA2S-HexN3S6S-HexA-HexN6S	0.00345826
HexA-HexN6S-HexA2S-HexNS3S6S-HexA-HexN6S	0.00345675
HexA-HexNS-HexA-HexNS3S6S-HexA2S-HexN6S	0.00345657
HexA-HexN3S6S-HexA2S-HexN3S6S-HexA-HexN6S	0.00345639
HexA-HexNS6S-HexA2S-HexN3S6S-HexA-HexN3S	0.00345511
HexA-HexN3S-HexA2S-HexNS3S6S-HexA-HexNS	0.0034549
HexA-HexNS3S-HexA2S-HexN3S6S-HexA-HexN3S	0.00345428
HexA-HexN3S6S-HexA2S-HexN3S6S-HexA-HexN3S	0.00345321
HexA-HexN6S-HexA2S-HexNS3S6S-HexA-HexN3S	0.00345216
HexA-HexN3S-HexA2S-HexNS3S6S-HexA-HexN6S	0.00345216
HexA-HexNS-HexA-HexNS3S6S-HexA2S-HexN3S	0.00344996
HexA-HexN3S-HexA2S-HexNS3S6S-HexA-HexN3S	0.00344953
HexA2S-HexNS-HexA-HexN6S-HexA2S-HexNS6S	0.00344152
HexA2S-HexNS-HexA-HexN6S-HexA2S-HexNS3S	0.00343945
HexA-HexN6S-HexA-HexNS6S-HexA-HexNS3S6S	0.0034372
HexA2S-HexNS-HexA-HexN6S-HexA2S-HexN3S6S	0.00343675
HexA2S-HexN6S-HexA-HexN6S-HexA2S-HexNS6S	0.00343675
HexA2S-HexN6S-HexA-HexN6S-HexA2S-HexNS3S	0.00343532
HexA-HexN6S-HexA-HexNS3S-HexA-HexNS3S6S	0.00343514
HexA2S-HexNS-HexA-HexN3S-HexA2S-HexNS6S	0.00343491
HexA2S-HexNS-HexA-HexN3S-HexA2S-HexNS3S	0.00343372
HexA2S-HexN6S-HexA-HexN6S-HexA2S-HexN3S6S	0.00343345
HexA2S-HexNS-HexA-HexN3S-HexA2S-HexN3S6S	0.00343217
HexA2S-HexN6S-HexA-HexN3S-HexA2S-HexNS6S	0.00343217
HexA2S-HexN3S-HexA-HexN6S-HexA2S-HexNS6S	0.00343217
HexA2S-HexN6S-HexA-HexN3S-HexA2S-HexNS3S	0.00343135
HexA2S-HexN3S-HexA-HexN6S-HexA2S-HexNS3S	0.00343135
HexA-HexN3S-HexA-HexNS6S-HexA-HexNS3S6S	0.00343059
HexA2S-HexN6S-HexA-HexN3S-HexA2S-HexN3S6S	0.00343027
HexA2S-HexN3S-HexA-HexN6S-HexA2S-HexN3S6S	0.00343027
HexA2S-HexN3S-HexA-HexN3S-HexA2S-HexNS6S	0.00342954
HexA-HexN3S-HexA-HexNS3S-HexA-HexNS3S6S	0.00342941
HexA2S-HexN3S-HexA-HexN3S-HexA2S-HexNS3S	0.00342906
HexA2S-HexN3S-HexA-HexN3S-HexA2S-HexN3S6S	0.00342845
HexA-HexNS6S-HexA-HexNS3S6S-HexA2S-HexN	0.00342712
HexA-HexNS3S-HexA-HexNS3S6S-HexA2S-HexN	0.00342505
HexA-HexNS-HexA2S-HexN6S-HexA-HexNS3S6S	0.00342369
HexA-HexN3S6S-HexA-HexNS3S6S-HexA2S-HexN	0.00342235
HexA-HexNS-HexA2S-HexN3S-HexA-HexNS3S6S	0.00341708
HexA2S-HexNS-HexA-HexNS-HexA2S-HexNS6S	0.00340783
HexA2S-HexNS-HexA-HexNS-HexA2S-HexNS3S	0.00340485
HexA2S-HexNS-HexA-HexNS-HexA2S-HexN3S6S	0.00340096
HexA2S-HexN6S-HexA-HexNS-HexA2S-HexNS6S	0.00340096
HexA2S-HexN6S-HexA-HexNS-HexA2S-HexNS3S	0.00339889
HexA2S-HexN6S-HexA-HexNS-HexA2S-HexN3S6S	0.00339619
HexA2S-HexN3S-HexA-HexNS-HexA2S-HexNS6S	0.00339434
HexA2S-HexN3S-HexA-HexNS-HexA2S-HexNS3S	0.00339316
HexA2S-HexN3S-HexA-HexNS-HexA2S-HexN3S6S	0.00339161
HexA-HexNS-HexA2S-HexNS-HexA-HexNS3S6S	0.00338961
HexA-HexNS-HexA-HexN3S6S-HexA-HexNS3S6S	0.00338165
HexA-HexNS-HexA2S-HexNS3S6S-HexA-HexNS	0.00337311
HexA-HexNS-HexA2S-HexNS3S6S-HexA-HexN6S	0.00336623
HexA2S-HexNS-HexA-HexNS6S-HexA2S-HexNS	0.00335971
HexA-HexNS-HexA2S-HexNS3S6S-HexA-HexN3S	0.00335962
HexA2S-HexNS-HexA2S-HexN-HexA2S-HexNS6S	0.0033579
HexA2S-HexNS-HexA-HexNS3S-HexA2S-HexNS	0.00335673
HexA2S-HexNS-HexA2S-HexN-HexA2S-HexNS3S	0.00335583
HexA2S-HexNS-HexA2S-HexN-HexA2S-HexN3S6S	0.00335313
HexA2S-HexN6S-HexA2S-HexN-HexA2S-HexNS6S	0.00335313
HexA2S-HexNS-HexA-HexNS6S-HexA2S-HexN6S	0.00335283
HexA2S-HexNS-HexA-HexN3S6S-HexA2S-HexNS	0.00335283
HexA2S-HexN6S-HexA-HexNS6S-HexA2S-HexNS	0.00335283
HexA2S-HexN6S-HexA2S-HexN-HexA2S-HexNS3S	0.0033517
HexA2S-HexNS-HexA-HexNS3S-HexA2S-HexN6S	0.00335077
HexA2S-HexN6S-HexA-HexNS3S-HexA2S-HexNS	0.00335077
HexA2S-HexN6S-HexA2S-HexN-HexA2S-HexN3S6S	0.00334983
HexA2S-HexN3S-HexA2S-HexN-HexA2S-HexNS6S	0.00334855
HexA2S-HexNS-HexA-HexN3S6S-HexA2S-HexN6S	0.00334807
HexA2S-HexN6S-HexA-HexNS6S-HexA2S-HexN6S	0.00334807
HexA2S-HexN6S-HexA-HexN3S6S-HexA2S-HexNS	0.00334807
HexA2S-HexN3S-HexA2S-HexN-HexA2S-HexNS3S	0.00334773
HexA-HexNS-HexA-HexNS6S-HexA-HexNS3S6S	0.00334707
HexA2S-HexN3S-HexA2S-HexN-HexA2S-HexN3S6S	0.00334665
HexA2S-HexN6S-HexA-HexNS3S-HexA2S-HexN6S	0.00334664
HexA2S-HexNS-HexA-HexNS6S-HexA2S-HexN3S	0.00334622
HexA2S-HexN3S-HexA-HexNS6S-HexA2S-HexNS	0.00334622
HexA2S-HexNS-HexA-HexNS3S-HexA2S-HexN3S	0.00334504
HexA2S-HexN3S-HexA-HexNS3S-HexA2S-HexNS	0.00334504
HexA2S-HexN6S-HexA-HexN3S6S-HexA2S-HexN6S	0.00334476
HexA-HexNS-HexA-HexNS3S-HexA-HexNS3S6S	0.00334409
HexA2S-HexNS-HexA-HexN3S6S-HexA2S-HexN3S	0.00334348
HexA2S-HexN6S-HexA-HexNS6S-HexA2S-HexN3S	0.00334348
HexA2S-HexN3S-HexA-HexNS6S-HexA2S-HexN6S	0.00334348
HexA2S-HexN3S-HexA-HexN3S6S-HexA2S-HexNS	0.00334348
HexA-HexNS6S-HexA2S-HexNS6S-HexA2S-HexN	0.00334281
HexA2S-HexN6S-HexA-HexNS3S-HexA2S-HexN3S	0.00334266
HexA2S-HexN3S-HexA-HexNS3S-HexA2S-HexN6S	0.00334266
HexA-HexN6S-HexA2S-HexN-HexA2S-HexNS3S6S	0.00334187
HexA2S-HexN6S-HexA-HexN3S6S-HexA2S-HexN3S	0.00334159
HexA2S-HexN3S-HexA-HexN3S6S-HexA2S-HexN6S	0.00334159
HexA2S-HexN3S-HexA-HexNS6S-HexA2S-HexN3S	0.00334085
HexA-HexNS6S-HexA2S-HexNS3S-HexA2S-HexN	0.00334074
HexA-HexNS3S-HexA2S-HexNS6S-HexA2S-HexN	0.00334074
HexA2S-HexN3S-HexA-HexNS3S-HexA2S-HexN3S	0.00334038
HexA2S-HexN3S-HexA-HexN3S6S-HexA2S-HexN3S	0.00333976
HexA-HexNS3S-HexA2S-HexNS3S-HexA2S-HexN	0.00333895
HexA-HexN3S6S-HexA2S-HexNS6S-HexA2S-HexN	0.00333804
HexA-HexN-HexA2S-HexNS3S6S-HexA-HexNS6S	0.00333751
HexA-HexN3S-HexA2S-HexN-HexA2S-HexNS3S6S	0.00333729
HexA-HexN3S6S-HexA2S-HexNS3S-HexA2S-HexN	0.00333661
HexA-HexN-HexA2S-HexNS3S6S-HexA-HexNS3S	0.00333544
HexA-HexN-HexA2S-HexNS3S6S-HexA-HexN3S6S	0.00333274
HexA2S-HexN-HexA2S-HexN6S-HexA2S-HexNS6S	0.00330844
HexA2S-HexN-HexA2S-HexN6S-HexA2S-HexNS3S	0.00330701
HexA2S-HexN-HexA2S-HexN6S-HexA2S-HexN3S6S	0.00330513
HexA2S-HexN-HexA2S-HexN3S-HexA2S-HexNS6S	0.00330385
HexA-HexN6S-HexA-HexNS-HexA2S-HexNS3S6S	0.0033038
HexA2S-HexN-HexA2S-HexN3S-HexA2S-HexNS3S	0.00330303
HexA2S-HexN-HexA2S-HexN3S-HexA2S-HexN3S6S	0.00330196
HexA-HexN6S-HexA-HexN6S-HexA2S-HexNS3S6S	0.00329904
HexA-HexN3S-HexA-HexNS-HexA2S-HexNS3S6S	0.00329719
HexA-HexNS6S-HexA2S-HexN3S6S-HexA2S-HexN	0.00329612
HexA-HexNS3S-HexA2S-HexN3S6S-HexA2S-HexN	0.00329469
HexA-HexN6S-HexA-HexN3S-HexA2S-HexNS3S6S	0.00329446
HexA-HexN3S-HexA-HexN6S-HexA2S-HexNS3S6S	0.00329446
HexA-HexN6S-HexA2S-HexNS3S6S-HexA2S-HexN	0.003293
HexA-HexN3S6S-HexA2S-HexN3S6S-HexA2S-HexN	0.00329282
HexA-HexN3S-HexA-HexN3S-HexA2S-HexNS3S6S	0.00329182
HexA-HexN3S-HexA2S-HexNS3S6S-HexA2S-HexN	0.00328842
HexA2S-HexNS-HexA-HexN6S-HexA-HexNS3S6S	0.00327776
HexA2S-HexNS-HexA2S-HexNS-HexA2S-HexNS	0.0032736
HexA2S-HexN6S-HexA-HexN6S-HexA-HexNS3S6S	0.003273
HexA2S-HexNS-HexA-HexN3S-HexA-HexNS3S6S	0.00327115
HexA2S-HexN-HexA2S-HexNS-HexA2S-HexNS6S	0.00327114
HexA2S-HexN-HexA2S-HexNS-HexA2S-HexNS3S	0.00326907
HexA2S-HexN6S-HexA-HexN3S-HexA-HexNS3S6S	0.00326842
HexA2S-HexN3S-HexA-HexN6S-HexA-HexNS3S6S	0.00326842
HexA2S-HexNS-HexA2S-HexNS-HexA2S-HexN6S	0.00326672
HexA2S-HexNS-HexA2S-HexN6S-HexA2S-HexNS	0.00326672
HexA2S-HexN6S-HexA2S-HexNS-HexA2S-HexNS	0.00326672
HexA2S-HexN-HexA2S-HexNS-HexA2S-HexN3S6S	0.00326637
HexA2S-HexN3S-HexA-HexN3S-HexA-HexNS3S6S	0.00326578
HexA2S-HexN-HexA-HexN3S6S-HexA2S-HexNS6S	0.00326522
HexA2S-HexN-HexA-HexN3S6S-HexA2S-HexNS3S	0.00326379
HexA2S-HexNS-HexA2S-HexN6S-HexA2S-HexN6S	0.00326196
HexA2S-HexN6S-HexA2S-HexNS-HexA2S-HexN6S	0.00326196
HexA2S-HexN6S-HexA2S-HexN6S-HexA2S-HexNS	0.00326196
HexA2S-HexN-HexA-HexN3S6S-HexA2S-HexN3S6S	0.00326192
HexA2S-HexNS-HexA2S-HexNS-HexA2S-HexN3S	0.00326011
HexA2S-HexNS-HexA2S-HexN3S-HexA2S-HexNS	0.00326011
HexA2S-HexN3S-HexA2S-HexNS-HexA2S-HexNS	0.00326011
HexA2S-HexN6S-HexA2S-HexN6S-HexA2S-HexN6S	0.00325865
HexA2S-HexNS-HexA2S-HexN6S-HexA2S-HexN3S	0.00325738
HexA2S-HexNS-HexA2S-HexN3S-HexA2S-HexN6S	0.00325738
HexA2S-HexN6S-HexA2S-HexNS-HexA2S-HexN3S	0.00325738
HexA2S-HexN6S-HexA2S-HexN3S-HexA2S-HexNS	0.00325738
HexA2S-HexN3S-HexA2S-HexNS-HexA2S-HexN6S	0.00325738
HexA2S-HexN3S-HexA2S-HexN6S-HexA2S-HexNS	0.00325738
HexA2S-HexN6S-HexA2S-HexN6S-HexA2S-HexN3S	0.00325548
HexA2S-HexN6S-HexA2S-HexN3S-HexA2S-HexN6S	0.00325548
HexA2S-HexN3S-HexA2S-HexN6S-HexA2S-HexN6S	0.00325548
HexA2S-HexNS-HexA2S-HexN3S-HexA2S-HexN3S	0.00325474
HexA2S-HexN3S-HexA2S-HexNS-HexA2S-HexN3S	0.00325474
HexA2S-HexN3S-HexA2S-HexN3S-HexA2S-HexNS	0.00325474
HexA2S-HexN6S-HexA2S-HexN3S-HexA2S-HexN3S	0.00325365
HexA2S-HexN3S-HexA2S-HexN6S-HexA2S-HexN3S	0.00325365
HexA2S-HexN3S-HexA2S-HexN3S-HexA2S-HexN6S	0.00325365
HexA2S-HexN3S-HexA2S-HexN3S-HexA2S-HexN3S	0.00325261
HexA-HexNS-HexA2S-HexN-HexA2S-HexNS3S6S	0.00324676
HexA-HexNS3S6S-HexA-HexN-HexA2S-HexNS6S	0.00324284
HexA2S-HexNS-HexA-HexNS-HexA-HexNS3S6S	0.00324218
HexA-HexNS3S6S-HexA-HexN-HexA2S-HexNS3S	0.00324078
HexA-HexNS3S6S-HexA-HexN-HexA2S-HexN3S6S	0.00323808
HexA2S-HexN6S-HexA-HexNS-HexA-HexNS3S6S	0.00323531
HexA2S-HexN3S-HexA-HexNS-HexA-HexNS3S6S	0.00322869
HexA2S-HexN-HexA-HexNS6S-HexA2S-HexNS6S	0.0032274
HexA2S-HexN-HexA-HexNS6S-HexA2S-HexNS3S	0.00322533
HexA2S-HexN-HexA-HexNS3S-HexA2S-HexNS6S	0.00322533
HexA2S-HexN-HexA-HexNS3S-HexA2S-HexNS3S	0.00322354
HexA2S-HexN-HexA-HexNS6S-HexA2S-HexN3S6S	0.00322263
HexA2S-HexNS-HexA-HexNS3S6S-HexA-HexNS	0.00322258
HexA2S-HexN-HexA-HexNS3S-HexA2S-HexN3S6S	0.0032212
HexA2S-HexN-HexA2S-HexNS6S-HexA2S-HexNS	0.00322067
HexA2S-HexN-HexA2S-HexNS3S-HexA2S-HexNS	0.0032186
HexA2S-HexN-HexA2S-HexNS6S-HexA2S-HexN6S	0.0032159
HexA2S-HexN-HexA2S-HexN3S6S-HexA2S-HexNS	0.0032159
HexA2S-HexNS-HexA-HexNS3S6S-HexA-HexN6S	0.0032157
HexA2S-HexN6S-HexA-HexNS3S6S-HexA-HexNS	0.0032157
HexA2S-HexN-HexA2S-HexNS3S-HexA2S-HexN6S	0.00321447
HexA2S-HexN-HexA2S-HexN3S6S-HexA2S-HexN6S	0.0032126
HexA2S-HexN-HexA2S-HexNS6S-HexA2S-HexN3S	0.00321132
HexA2S-HexN6S-HexA-HexNS3S6S-HexA-HexN6S	0.00321094
HexA2S-HexN-HexA2S-HexNS3S-HexA2S-HexN3S	0.0032105
HexA2S-HexN-HexA2S-HexN3S6S-HexA2S-HexN3S	0.00320942
HexA-HexNS-HexA-HexNS-HexA2S-HexNS3S6S	0.00320932
HexA2S-HexNS-HexA-HexNS3S6S-HexA-HexN3S	0.00320909
HexA2S-HexN3S-HexA-HexNS3S6S-HexA-HexNS	0.00320909
HexA2S-HexN6S-HexA-HexNS3S6S-HexA-HexN3S	0.00320636
HexA2S-HexN3S-HexA-HexNS3S6S-HexA-HexN6S	0.00320636
HexA2S-HexN3S-HexA-HexNS3S6S-HexA-HexN3S	0.00320372
HexA-HexNS-HexA-HexN6S-HexA2S-HexNS3S6S	0.00320244
HexA-HexNS-HexA2S-HexNS3S6S-HexA2S-HexN	0.0031971
HexA-HexNS-HexA-HexN3S-HexA2S-HexNS3S6S	0.00319583
HexA2S-HexNS-HexA2S-HexN-HexA-HexNS3S6S	0.00319015
HexA2S-HexN6S-HexA2S-HexN-HexA-HexNS3S6S	0.00318539
HexA2S-HexN3S-HexA2S-HexN-HexA-HexNS3S6S	0.0031808
HexA2S-HexN-HexA-HexNS3S6S-HexA2S-HexNS	0.00317605
HexA2S-HexN-HexA-HexNS3S6S-HexA2S-HexN6S	0.00317129
HexA2S-HexN-HexA-HexNS3S6S-HexA2S-HexN3S	0.00316671
HexA-HexNS3S6S-HexA-HexNS-HexA2S-HexNS	0.00315802
HexA-HexNS3S6S-HexA-HexNS-HexA2S-HexN6S	0.00315114
HexA-HexNS3S6S-HexA-HexN6S-HexA2S-HexNS	0.00315114
HexA-HexNS3S6S-HexA-HexN6S-HexA2S-HexN6S	0.00314638
HexA-HexNS3S6S-HexA-HexNS-HexA2S-HexN3S	0.00314453
HexA-HexNS3S6S-HexA-HexN3S-HexA2S-HexNS	0.00314453
HexA2S-HexNS6S-HexA-HexNS-HexA-HexNS6S	0.00314353
HexA-HexNS3S6S-HexA-HexN6S-HexA2S-HexN3S	0.00314179
HexA-HexNS3S6S-HexA-HexN3S-HexA2S-HexN6S	0.00314179
HexA2S-HexNS6S-HexA-HexNS-HexA-HexNS3S	0.00314055
HexA2S-HexNS3S-HexA-HexNS-HexA-HexNS6S	0.00314055
HexA-HexNS3S6S-HexA-HexN3S-HexA2S-HexN3S	0.00313916
HexA2S-HexN-HexA2S-HexN6S-HexA-HexNS3S6S	0.00313844
HexA2S-HexNS3S-HexA-HexNS-HexA-HexNS3S	0.00313797
HexA2S-HexNS6S-HexA-HexNS-HexA-HexN3S6S	0.00313665
HexA2S-HexNS6S-HexA-HexN6S-HexA-HexNS6S	0.00313665
HexA2S-HexNS6S-HexA-HexN6S-HexA-HexNS3S	0.00313459
HexA2S-HexNS3S-HexA-HexNS-HexA-HexN3S6S	0.00313459
HexA2S-HexNS3S-HexA-HexN6S-HexA-HexNS6S	0.00313459
HexA2S-HexN-HexA2S-HexN3S-HexA-HexNS3S6S	0.00313386
HexA2S-HexNS3S-HexA-HexN6S-HexA-HexNS3S	0.0031328
HexA2S-HexNS-HexA2S-HexNS6S-HexA-HexNS	0.00313279
HexA2S-HexNS6S-HexA-HexN6S-HexA-HexN3S6S	0.00313189
HexA2S-HexNS3S-HexA-HexN6S-HexA-HexN3S6S	0.00313046
HexA2S-HexNS6S-HexA-HexN3S-HexA-HexNS6S	0.00313004
HexA2S-HexNS-HexA2S-HexNS3S-HexA-HexNS	0.00312981
HexA2S-HexNS6S-HexA-HexN3S-HexA-HexNS3S	0.00312886
HexA2S-HexNS3S-HexA-HexN3S-HexA-HexNS6S	0.00312886
HexA2S-HexNS3S-HexA-HexN3S-HexA-HexNS3S	0.00312783
HexA2S-HexNS6S-HexA-HexN3S-HexA-HexN3S6S	0.0031273
HexA2S-HexNS3S-HexA-HexN3S-HexA-HexN3S6S	0.00312648
HexA2S-HexNS-HexA2S-HexNS6S-HexA-HexN6S	0.00312592
HexA2S-HexN6S-HexA2S-HexNS6S-HexA-HexNS	0.00312592
HexA2S-HexNS-HexA2S-HexNS3S-HexA-HexN6S	0.00312385
HexA2S-HexN6S-HexA2S-HexNS3S-HexA-HexNS	0.00312385
HexA2S-HexN6S-HexA2S-HexNS6S-HexA-HexN6S	0.00312115
HexA2S-HexN6S-HexA2S-HexNS3S-HexA-HexN6S	0.00311972
HexA2S-HexNS-HexA2S-HexNS6S-HexA-HexN3S	0.0031193
HexA2S-HexN3S-HexA2S-HexNS6S-HexA-HexNS	0.0031193
HexA2S-HexNS-HexA2S-HexNS3S-HexA-HexN3S	0.00311812
HexA2S-HexN3S-HexA2S-HexNS3S-HexA-HexNS	0.00311812
HexA2S-HexN6S-HexA2S-HexNS6S-HexA-HexN3S	0.00311657
HexA2S-HexN3S-HexA2S-HexNS6S-HexA-HexN6S	0.00311657
HexA2S-HexN6S-HexA2S-HexNS3S-HexA-HexN3S	0.00311574
HexA2S-HexN3S-HexA2S-HexNS3S-HexA-HexN6S	0.00311574
HexA2S-HexN3S-HexA2S-HexNS6S-HexA-HexN3S	0.00311393
HexA2S-HexN3S-HexA2S-HexNS3S-HexA-HexN3S	0.00311346
HexA-HexNS3S6S-HexA2S-HexN-HexA2S-HexNS	0.00310514
HexA-HexNS3S6S-HexA2S-HexN-HexA2S-HexN6S	0.00310037
HexA2S-HexN-HexA2S-HexNS-HexA-HexNS3S6S	0.00309905
HexA-HexNS3S6S-HexA2S-HexN-HexA2S-HexN3S	0.00309579
HexA2S-HexNS-HexA-HexN-HexA2S-HexNS3S6S	0.00309371
HexA2S-HexN-HexA-HexN3S6S-HexA-HexNS3S6S	0.00309305
HexA2S-HexNS6S-HexA2S-HexN-HexA-HexNS6S	0.00309051
HexA2S-HexN6S-HexA-HexN-HexA2S-HexNS3S6S	0.00308895
HexA2S-HexNS6S-HexA2S-HexN-HexA-HexNS3S	0.00308845
HexA2S-HexNS3S-HexA2S-HexN-HexA-HexNS6S	0.00308845
HexA2S-HexNS3S-HexA2S-HexN-HexA-HexNS3S	0.00308666
HexA2S-HexNS6S-HexA2S-HexN-HexA-HexN3S6S	0.00308575
HexA2S-HexN3S-HexA-HexN-HexA2S-HexNS3S6S	0.00308436
HexA2S-HexNS3S-HexA2S-HexN-HexA-HexN3S6S	0.00308431
HexA2S-HexNS-HexA2S-HexN3S6S-HexA-HexNS	0.00308119
HexA2S-HexN-HexA2S-HexNS3S6S-HexA-HexNS	0.00307779
HexA2S-HexNS-HexA2S-HexN3S6S-HexA-HexN6S	0.00307642
HexA2S-HexN6S-HexA2S-HexN3S6S-HexA-HexNS	0.00307642
HexA2S-HexN6S-HexA2S-HexN3S6S-HexA-HexN6S	0.00307312
HexA2S-HexN-HexA2S-HexNS3S6S-HexA-HexN6S	0.00307303
HexA2S-HexNS-HexA2S-HexN3S6S-HexA-HexN3S	0.00307184
HexA2S-HexN3S-HexA2S-HexN3S6S-HexA-HexNS	0.00307184
HexA2S-HexN6S-HexA2S-HexN3S6S-HexA-HexN3S	0.00306994
HexA2S-HexN3S-HexA2S-HexN3S6S-HexA-HexN6S	0.00306994
HexA2S-HexN-HexA2S-HexNS3S6S-HexA-HexN3S	0.00306844
HexA2S-HexN3S-HexA2S-HexN3S6S-HexA-HexN3S	0.00306812
HexA-HexNS3S6S-HexA-HexN-HexA-HexNS3S6S	0.00306618
HexA2S-HexN-HexA-HexNS6S-HexA-HexNS3S6S	0.00305306
HexA2S-HexN-HexA-HexNS3S-HexA-HexNS3S6S	0.003051
HexA-HexN-HexA2S-HexN3S6S-HexA2S-HexNS6S	0.00304313
HexA-HexN-HexA2S-HexN3S6S-HexA2S-HexNS3S	0.00304169
HexA-HexN-HexA2S-HexN3S6S-HexA2S-HexN3S6S	0.00303982
HexA2S-HexNS-HexA-HexNS3S6S-HexA2S-HexN	0.0030395
HexA2S-HexN6S-HexA-HexNS3S6S-HexA2S-HexN	0.00303473
HexA2S-HexN3S6S-HexA-HexNS-HexA-HexNS6S	0.00303253
HexA2S-HexN3S6S-HexA-HexNS-HexA-HexNS3S	0.00303046
HexA2S-HexN3S-HexA-HexNS3S6S-HexA2S-HexN	0.00303015
HexA2S-HexN3S6S-HexA-HexNS-HexA-HexN3S6S	0.00302776
HexA2S-HexN3S6S-HexA-HexN6S-HexA-HexNS6S	0.00302776
HexA2S-HexN3S6S-HexA-HexN6S-HexA-HexNS3S	0.00302633
HexA2S-HexN3S6S-HexA-HexN6S-HexA-HexN3S6S	0.00302446
HexA2S-HexN3S6S-HexA-HexN3S-HexA-HexNS6S	0.00302318
HexA2S-HexN3S6S-HexA-HexN3S-HexA-HexNS3S	0.00302236
HexA2S-HexN3S6S-HexA-HexN3S-HexA-HexN3S6S	0.00302128
HexA-HexNS3S6S-HexA-HexNS6S-HexA-HexNS	0.00301104
HexA-HexNS6S-HexA2S-HexNS3S6S-HexA-HexN	0.00300851
HexA-HexNS3S6S-HexA-HexNS3S-HexA-HexNS	0.00300806
HexA-HexNS3S-HexA2S-HexNS3S6S-HexA-HexN	0.00300645
HexA-HexNS3S6S-HexA-HexNS6S-HexA-HexN6S	0.00300416
HexA-HexN3S6S-HexA2S-HexNS3S6S-HexA-HexN	0.00300375
HexA-HexNS3S6S-HexA-HexNS3S-HexA-HexN6S	0.0030021
HexA-HexN-HexA2S-HexNS6S-HexA2S-HexNS6S	0.00300144
HexA-HexN-HexA2S-HexNS6S-HexA2S-HexNS3S	0.00299938
HexA-HexN-HexA2S-HexNS3S-HexA2S-HexNS6S	0.00299938
HexA-HexN-HexA2S-HexNS3S-HexA2S-HexNS3S	0.00299758
HexA-HexNS3S6S-HexA-HexNS6S-HexA-HexN3S	0.00299755
HexA-HexN-HexA2S-HexNS6S-HexA2S-HexN3S6S	0.00299667
HexA-HexNS3S6S-HexA-HexNS3S-HexA-HexN3S	0.00299636
HexA-HexN-HexA2S-HexNS3S-HexA2S-HexN3S6S	0.00299524
HexA2S-HexN3S6S-HexA2S-HexN-HexA-HexNS6S	0.00297994
HexA2S-HexN3S6S-HexA2S-HexN-HexA-HexNS3S	0.0029785
HexA2S-HexN3S6S-HexA2S-HexN-HexA-HexN3S6S	0.00297663
HexA-HexNS3S6S-HexA2S-HexNS-HexA-HexNS	0.00296273
HexA-HexNS3S6S-HexA-HexN3S6S-HexA-HexNS	0.00295702
HexA-HexNS3S6S-HexA2S-HexNS-HexA-HexN6S	0.00295586
HexA-HexNS3S6S-HexA-HexN3S6S-HexA-HexN6S	0.00295226
HexA-HexN-HexA2S-HexNS3S6S-HexA2S-HexNS	0.00295093
HexA-HexNS3S6S-HexA2S-HexNS-HexA-HexN3S	0.00294924
HexA-HexNS3S6S-HexA-HexN3S6S-HexA-HexN3S	0.00294768
HexA2S-HexN-HexA2S-HexN-HexA2S-HexNS3S6S	0.00294656
HexA-HexN-HexA2S-HexNS3S6S-HexA2S-HexN6S	0.00294616
HexA2S-HexNS-HexA2S-HexNS6S-HexA2S-HexN	0.00294467
HexA2S-HexNS-HexA2S-HexNS3S-HexA2S-HexN	0.00294261
HexA-HexN-HexA2S-HexNS3S6S-HexA2S-HexN3S	0.00294158
HexA2S-HexN6S-HexA2S-HexNS6S-HexA2S-HexN	0.0029399
HexA2S-HexN6S-HexA2S-HexNS3S-HexA2S-HexN	0.00293847
HexA2S-HexN3S-HexA2S-HexNS6S-HexA2S-HexN	0.00293532
HexA2S-HexN3S-HexA2S-HexNS3S-HexA2S-HexN	0.0029345
HexA-HexNS3S6S-HexA2S-HexN6S-HexA-HexNS	0.00290793
HexA-HexN-HexA-HexNS3S6S-HexA2S-HexNS6S	0.00290408
HexA2S-HexN-HexA-HexNS-HexA2S-HexNS3S6S	0.00290319
HexA-HexNS3S6S-HexA2S-HexN6S-HexA-HexN6S	0.00290317
HexA-HexN-HexA-HexNS3S6S-HexA2S-HexNS3S	0.00290201
HexA-HexNS3S6S-HexA2S-HexN3S-HexA-HexNS	0.00290132
HexA-HexN-HexA-HexNS3S6S-HexA2S-HexN3S6S	0.00289931
HexA-HexNS3S6S-HexA2S-HexN6S-HexA-HexN3S	0.00289859
HexA-HexNS3S6S-HexA2S-HexN3S-HexA-HexN6S	0.00289859
HexA2S-HexN-HexA-HexN6S-HexA2S-HexNS3S6S	0.00289843
HexA-HexNS3S6S-HexA2S-HexN3S-HexA-HexN3S	0.00289595
HexA2S-HexN-HexA-HexN3S-HexA2S-HexNS3S6S	0.00289384
HexA2S-HexNS-HexA2S-HexN3S6S-HexA2S-HexN	0.00289261
HexA2S-HexN6S-HexA2S-HexN3S6S-HexA2S-HexN	0.0028893
HexA2S-HexN-HexA2S-HexNS3S6S-HexA2S-HexN	0.00288891
HexA2S-HexN3S-HexA2S-HexN3S6S-HexA2S-HexN	0.00288613
HexA-HexN-HexA2S-HexN3S6S-HexA-HexNS3S6S	0.00285413
HexA2S-HexNS3S6S-HexA-HexN-HexA-HexNS6S	0.00283433
HexA2S-HexNS3S6S-HexA-HexN-HexA-HexNS3S	0.00283226
HexA2S-HexNS3S6S-HexA-HexN-HexA-HexN3S6S	0.00282956
HexA2S-HexNS6S-HexA-HexN-HexA2S-HexNS6S	0.00282636
HexA2S-HexNS6S-HexA-HexN-HexA2S-HexNS3S	0.0028243
HexA2S-HexNS3S-HexA-HexN-HexA2S-HexNS6S	0.0028243
HexA2S-HexNS3S-HexA-HexN-HexA2S-HexNS3S	0.00282251
HexA2S-HexNS6S-HexA-HexN-HexA2S-HexN3S6S	0.0028216
HexA2S-HexNS3S-HexA-HexN-HexA2S-HexN3S6S	0.00282017
HexA-HexNS3S6S-HexA-HexNS6S-HexA2S-HexN	0.00281227
HexA-HexNS3S6S-HexA-HexNS3S-HexA2S-HexN	0.00281021
HexA-HexN-HexA2S-HexNS6S-HexA-HexNS3S6S	0.00280932
HexA-HexN-HexA2S-HexNS3S-HexA-HexNS3S6S	0.00280726
HexA-HexNS3S6S-HexA2S-HexNS-HexA2S-HexN	0.0027606
HexA-HexNS3S6S-HexA-HexN3S6S-HexA2S-HexN	0.0027571
HexA2S-HexNS6S-HexA-HexNS-HexA2S-HexNS	0.0027268
HexA2S-HexNS3S-HexA-HexNS-HexA2S-HexNS	0.00272382
HexA2S-HexNS6S-HexA-HexNS-HexA2S-HexN6S	0.00271992
HexA2S-HexNS6S-HexA-HexN6S-HexA2S-HexNS	0.00271992
HexA2S-HexNS3S-HexA-HexNS-HexA2S-HexN6S	0.00271786
HexA2S-HexNS3S-HexA-HexN6S-HexA2S-HexNS	0.00271786
HexA2S-HexNS6S-HexA-HexN6S-HexA2S-HexN6S	0.00271516
HexA2S-HexNS3S-HexA-HexN6S-HexA2S-HexN6S	0.00271372
HexA2S-HexNS6S-HexA-HexNS-HexA2S-HexN3S	0.00271331
HexA2S-HexNS6S-HexA-HexN3S-HexA2S-HexNS	0.00271331
HexA2S-HexNS3S-HexA-HexNS-HexA2S-HexN3S	0.00271212
HexA2S-HexNS3S-HexA-HexN3S-HexA2S-HexNS	0.00271212
HexA2S-HexNS6S-HexA-HexN6S-HexA2S-HexN3S	0.00271057
HexA2S-HexNS6S-HexA-HexN3S-HexA2S-HexN6S	0.00271057
HexA2S-HexNS3S-HexA-HexN6S-HexA2S-HexN3S	0.00270975
HexA2S-HexNS3S-HexA-HexN3S-HexA2S-HexN6S	0.00270975
HexA2S-HexNS6S-HexA-HexN3S-HexA2S-HexN3S	0.00270794
HexA2S-HexNS3S-HexA-HexN3S-HexA2S-HexN3S	0.00270747
HexA2S-HexN3S6S-HexA-HexN-HexA2S-HexNS6S	0.00270546
HexA-HexN-HexA-HexNS3S6S-HexA-HexNS3S6S	0.00270504
HexA-HexNS3S6S-HexA2S-HexN6S-HexA2S-HexN	0.00270447
HexA2S-HexN3S6S-HexA-HexN-HexA2S-HexNS3S	0.00270403
HexA2S-HexN3S6S-HexA-HexN-HexA2S-HexN3S6S	0.00270216
HexA-HexNS3S6S-HexA2S-HexN3S-HexA2S-HexN	0.00269988
HexNS-HexA2S-HexNS6S-HexA-HexNS6S-HexA	0.00268168
HexNS-HexA2S-HexNS6S-HexA-HexNS-HexA2S	0.00268168
HexNS-HexA2S-HexNS-HexA2S-HexNS6S-HexA	0.00268168
HexNS-HexA2S-HexNS-HexA2S-HexNS-HexA2S	0.00268168
HexNS-HexA2S-HexNS6S-HexA-HexNS3S-HexA	0.0026787
HexNS-HexA2S-HexNS3S-HexA-HexNS6S-HexA	0.0026787
HexNS-HexA2S-HexNS3S-HexA-HexNS-HexA2S	0.0026787
HexNS-HexA2S-HexNS-HexA2S-HexNS3S-HexA	0.0026787
HexNS-HexA2S-HexNS3S-HexA-HexNS3S-HexA	0.00267612
HexNS-HexA2S-HexNS6S-HexA-HexN6S-HexA2S	0.0026748
HexNS-HexA2S-HexNS6S-HexA-HexN3S6S-HexA	0.0026748
HexNS-HexA2S-HexNS-HexA2S-HexN6S-HexA2S	0.0026748
HexNS-HexA2S-HexNS-HexA2S-HexN3S6S-HexA	0.0026748
HexNS-HexA2S-HexN6S-HexA2S-HexNS6S-HexA	0.0026748
HexNS-HexA2S-HexN6S-HexA2S-HexNS-HexA2S	0.0026748
HexNS-HexA2S-HexN3S6S-HexA-HexNS6S-HexA	0.0026748
HexNS-HexA2S-HexN3S6S-HexA-HexNS-HexA2S	0.0026748
HexNS-HexA2S-HexNS3S-HexA-HexN6S-HexA2S	0.00267274
HexNS-HexA2S-HexNS3S-HexA-HexN3S6S-HexA	0.00267274
HexNS-HexA2S-HexN6S-HexA2S-HexNS3S-HexA	0.00267274
HexNS-HexA2S-HexN3S6S-HexA-HexNS3S-HexA	0.00267274
HexNS-HexA2S-HexN6S-HexA2S-HexN6S-HexA2S	0.00267004
HexNS-HexA2S-HexN6S-HexA2S-HexN3S6S-HexA	0.00267004
HexNS-HexA2S-HexN3S6S-HexA-HexN6S-HexA2S	0.00267004
HexNS-HexA2S-HexN3S6S-HexA-HexN3S6S-HexA	0.00267004
HexNS-HexA2S-HexNS6S-HexA-HexN3S-HexA2S	0.00266819
HexNS-HexA2S-HexNS-HexA2S-HexN3S-HexA2S	0.00266819
HexNS-HexA2S-HexN3S-HexA2S-HexNS6S-HexA	0.00266819
HexNS-HexA2S-HexN3S-HexA2S-HexNS-HexA2S	0.00266819
HexN3S-HexA2S-HexNS6S-HexA-HexNS6S-HexA	0.00266819
HexN3S-HexA2S-HexNS6S-HexA-HexNS-HexA2S	0.00266819
HexN3S-HexA2S-HexNS-HexA2S-HexNS6S-HexA	0.00266819
HexN3S-HexA2S-HexNS-HexA2S-HexNS-HexA2S	0.00266819
HexNS-HexA2S-HexNS3S-HexA-HexN3S-HexA2S	0.00266701
HexNS-HexA2S-HexN3S-HexA2S-HexNS3S-HexA	0.00266701
HexN3S-HexA2S-HexNS6S-HexA-HexNS3S-HexA	0.00266701
HexN3S-HexA2S-HexNS3S-HexA-HexNS6S-HexA	0.00266701
HexN3S-HexA2S-HexNS3S-HexA-HexNS-HexA2S	0.00266701
HexN3S-HexA2S-HexNS-HexA2S-HexNS3S-HexA	0.00266701
HexA2S-HexNS6S-HexA2S-HexN-HexA2S-HexNS	0.00266648
HexN3S-HexA2S-HexNS3S-HexA-HexNS3S-HexA	0.00266598
HexNS-HexA2S-HexN6S-HexA2S-HexN3S-HexA2S	0.00266545
HexNS-HexA2S-HexN3S6S-HexA-HexN3S-HexA2S	0.00266545
HexNS-HexA2S-HexN3S-HexA2S-HexN6S-HexA2S	0.00266545
HexNS-HexA2S-HexN3S-HexA2S-HexN3S6S-HexA	0.00266545
HexN3S-HexA2S-HexNS6S-HexA-HexN6S-HexA2S	0.00266545
HexN3S-HexA2S-HexNS6S-HexA-HexN3S6S-HexA	0.00266545
HexN3S-HexA2S-HexNS-HexA2S-HexN6S-HexA2S	0.00266545
HexN3S-HexA2S-HexNS-HexA2S-HexN3S6S-HexA	0.00266545
HexN3S-HexA2S-HexN6S-HexA2S-HexNS6S-HexA	0.00266545
HexN3S-HexA2S-HexN6S-HexA2S-HexNS-HexA2S	0.00266545
HexN3S-HexA2S-HexN3S6S-HexA-HexNS6S-HexA	0.00266545
HexN3S-HexA2S-HexN3S6S-HexA-HexNS-HexA2S	0.00266545
HexN3S-HexA2S-HexNS3S-HexA-HexN6S-HexA2S	0.00266463
HexN3S-HexA2S-HexNS3S-HexA-HexN3S6S-HexA	0.00266463
HexN3S-HexA2S-HexN6S-HexA2S-HexNS3S-HexA	0.00266463
HexN3S-HexA2S-HexN3S6S-HexA-HexNS3S-HexA	0.00266463
HexA2S-HexNS3S-HexA2S-HexN-HexA2S-HexNS	0.00266441
HexN3S-HexA2S-HexN6S-HexA2S-HexN6S-HexA2S	0.00266356
HexN3S-HexA2S-HexN6S-HexA2S-HexN3S6S-HexA	0.00266356
HexN3S-HexA2S-HexN3S6S-HexA-HexN6S-HexA2S	0.00266356
HexN3S-HexA2S-HexN3S6S-HexA-HexN3S6S-HexA	0.00266356
HexNS-HexA2S-HexN3S-HexA2S-HexN3S-HexA2S	0.00266282
HexN3S-HexA2S-HexNS6S-HexA-HexN3S-HexA2S	0.00266282
HexN3S-HexA2S-HexNS-HexA2S-HexN3S-HexA2S	0.00266282
HexN3S-HexA2S-HexN3S-HexA2S-HexNS6S-HexA	0.00266282
HexN3S-HexA2S-HexN3S-HexA2S-HexNS-HexA2S	0.00266282
HexN3S-HexA2S-HexNS3S-HexA-HexN3S-HexA2S	0.00266235
HexN3S-HexA2S-HexN3S-HexA2S-HexNS3S-HexA	0.00266235
HexN3S-HexA2S-HexN6S-HexA2S-HexN3S-HexA2S	0.00266173
HexN3S-HexA2S-HexN3S6S-HexA-HexN3S-HexA2S	0.00266173
HexN3S-HexA2S-HexN3S-HexA2S-HexN6S-HexA2S	0.00266173
HexN3S-HexA2S-HexN3S-HexA2S-HexN3S6S-HexA	0.00266173
HexA2S-HexNS6S-HexA2S-HexN-HexA2S-HexN6S	0.00266171
HexN3S-HexA2S-HexN3S-HexA2S-HexN3S-HexA2S	0.00266068
HexA2S-HexNS3S-HexA2S-HexN-HexA2S-HexN6S	0.00266028
HexA2S-HexNS6S-HexA2S-HexN-HexA2S-HexN3S	0.00265713
HexA2S-HexNS3S-HexA2S-HexN-HexA2S-HexN3S	0.00265631
HexA-HexN-HexA2S-HexNS-HexA2S-HexNS3S6S	0.0026433
HexA-HexN-HexA2S-HexN6S-HexA2S-HexNS3S6S	0.00263853
HexA-HexN-HexA2S-HexN3S-HexA2S-HexNS3S6S	0.00263395
HexA2S-HexNS6S-HexA-HexN-HexA-HexNS3S6S	0.00262223
HexA2S-HexNS3S-HexA-HexN-HexA-HexNS3S6S	0.00262017
HexN6S-HexA2S-HexNS6S-HexA-HexNS6S-HexA	0.00261988
HexN6S-HexA2S-HexNS6S-HexA-HexNS-HexA2S	0.00261988
HexN6S-HexA2S-HexNS-HexA2S-HexNS6S-HexA	0.00261988
HexN6S-HexA2S-HexNS-HexA2S-HexNS-HexA2S	0.00261988
HexNS3S-HexA-HexNS6S-HexA-HexNS6S-HexA	0.00261829
HexNS3S-HexA-HexNS6S-HexA-HexNS-HexA2S	0.00261829
HexNS3S-HexA-HexNS-HexA2S-HexNS6S-HexA	0.00261829
HexNS3S-HexA-HexNS-HexA2S-HexNS-HexA2S	0.00261829
HexN6S-HexA2S-HexNS6S-HexA-HexNS3S-HexA	0.00261781
HexN6S-HexA2S-HexNS3S-HexA-HexNS6S-HexA	0.00261781
HexN6S-HexA2S-HexNS3S-HexA-HexNS-HexA2S	0.00261781
HexN6S-HexA2S-HexNS-HexA2S-HexNS3S-HexA	0.00261781
HexN6S-HexA2S-HexNS3S-HexA-HexNS3S-HexA	0.00261602
HexNS3S-HexA-HexNS6S-HexA-HexNS3S-HexA	0.00261571
HexNS3S-HexA-HexNS3S-HexA-HexNS6S-HexA	0.00261571
HexNS3S-HexA-HexNS3S-HexA-HexNS-HexA2S	0.00261571
HexNS3S-HexA-HexNS-HexA2S-HexNS3S-HexA	0.00261571
HexN6S-HexA2S-HexNS6S-HexA-HexN6S-HexA2S	0.00261511
HexN6S-HexA2S-HexNS6S-HexA-HexN3S6S-HexA	0.00261511
HexN6S-HexA2S-HexNS-HexA2S-HexN6S-HexA2S	0.00261511
HexN6S-HexA2S-HexNS-HexA2S-HexN3S6S-HexA	0.00261511
HexN6S-HexA2S-HexN6S-HexA2S-HexNS6S-HexA	0.00261511
HexN6S-HexA2S-HexN6S-HexA2S-HexNS-HexA2S	0.00261511
HexN6S-HexA2S-HexN3S6S-HexA-HexNS6S-HexA	0.00261511
HexN6S-HexA2S-HexN3S6S-HexA-HexNS-HexA2S	0.00261511
HexN6S-HexA2S-HexNS3S-HexA-HexN6S-HexA2S	0.00261368
HexN6S-HexA2S-HexNS3S-HexA-HexN3S6S-HexA	0.00261368
HexN6S-HexA2S-HexN6S-HexA2S-HexNS3S-HexA	0.00261368
HexN6S-HexA2S-HexN3S6S-HexA-HexNS3S-HexA	0.00261368
HexNS3S-HexA-HexNS3S-HexA-HexNS3S-HexA	0.00261347
HexNS3S-HexA-HexNS6S-HexA-HexN6S-HexA2S	0.00261233
HexNS3S-HexA-HexNS6S-HexA-HexN3S6S-HexA	0.00261233
HexNS3S-HexA-HexNS-HexA2S-HexN6S-HexA2S	0.00261233
HexNS3S-HexA-HexNS-HexA2S-HexN3S6S-HexA	0.00261233
HexNS3S-HexA-HexN6S-HexA2S-HexNS6S-HexA	0.00261233
HexNS3S-HexA-HexN6S-HexA2S-HexNS-HexA2S	0.00261233
HexNS3S-HexA-HexN3S6S-HexA-HexNS6S-HexA	0.00261233
HexNS3S-HexA-HexN3S6S-HexA-HexNS-HexA2S	0.00261233
HexN6S-HexA2S-HexN6S-HexA2S-HexN6S-HexA2S	0.00261181
HexN6S-HexA2S-HexN6S-HexA2S-HexN3S6S-HexA	0.00261181
HexN6S-HexA2S-HexN3S6S-HexA-HexN6S-HexA2S	0.00261181
HexN6S-HexA2S-HexN3S6S-HexA-HexN3S6S-HexA	0.00261181
HexNS3S-HexA-HexNS3S-HexA-HexN6S-HexA2S	0.00261054
HexNS3S-HexA-HexNS3S-HexA-HexN3S6S-HexA	0.00261054
HexNS3S-HexA-HexN6S-HexA2S-HexNS3S-HexA	0.00261054
HexNS3S-HexA-HexN3S6S-HexA-HexNS3S-HexA	0.00261054
HexN6S-HexA2S-HexNS6S-HexA-HexN3S-HexA2S	0.00261053
HexN6S-HexA2S-HexNS-HexA2S-HexN3S-HexA2S	0.00261053
HexN6S-HexA2S-HexN3S-HexA2S-HexNS6S-HexA	0.00261053
HexN6S-HexA2S-HexN3S-HexA2S-HexNS-HexA2S	0.00261053
HexN6S-HexA2S-HexNS3S-HexA-HexN3S-HexA2S	0.00260971
HexN6S-HexA2S-HexN3S-HexA2S-HexNS3S-HexA	0.00260971
HexN6S-HexA2S-HexN6S-HexA2S-HexN3S-HexA2S	0.00260863
HexN6S-HexA2S-HexN3S6S-HexA-HexN3S-HexA2S	0.00260863
HexN6S-HexA2S-HexN3S-HexA2S-HexN6S-HexA2S	0.00260863
HexN6S-HexA2S-HexN3S-HexA2S-HexN3S6S-HexA	0.00260863
HexNS3S-HexA-HexN6S-HexA2S-HexN6S-HexA2S	0.0026082
HexNS3S-HexA-HexN6S-HexA2S-HexN3S6S-HexA	0.0026082
HexNS3S-HexA-HexN3S6S-HexA-HexN6S-HexA2S	0.0026082
HexNS3S-HexA-HexN3S6S-HexA-HexN3S6S-HexA	0.0026082
HexN6S-HexA2S-HexN3S-HexA2S-HexN3S-HexA2S	0.00260681
HexNS3S-HexA-HexNS6S-HexA-HexN3S-HexA2S	0.0026066
HexNS3S-HexA-HexNS-HexA2S-HexN3S-HexA2S	0.0026066
HexNS3S-HexA-HexN3S-HexA2S-HexNS6S-HexA	0.0026066
HexNS3S-HexA-HexN3S-HexA2S-HexNS-HexA2S	0.0026066
HexNS3S-HexA-HexNS3S-HexA-HexN3S-HexA2S	0.00260557
HexNS3S-HexA-HexN3S-HexA2S-HexNS3S-HexA	0.00260557
HexNS3S-HexA-HexN6S-HexA2S-HexN3S-HexA2S	0.00260422
HexNS3S-HexA-HexN3S6S-HexA-HexN3S-HexA2S	0.00260422
HexNS3S-HexA-HexN3S-HexA2S-HexN6S-HexA2S	0.00260422
HexNS3S-HexA-HexN3S-HexA2S-HexN3S6S-HexA	0.00260422
HexNS3S-HexA-HexN3S-HexA2S-HexN3S-HexA2S	0.00260194
HexA2S-HexN3S6S-HexA-HexNS-HexA2S-HexNS	0.00260025
HexA2S-HexN3S6S-HexA-HexNS-HexA2S-HexN6S	0.00259548
HexA2S-HexN3S6S-HexA-HexN6S-HexA2S-HexNS	0.00259548
HexA2S-HexN3S6S-HexA-HexN6S-HexA2S-HexN6S	0.00259218
HexA2S-HexN3S6S-HexA-HexNS-HexA2S-HexN3S	0.0025909
HexA2S-HexN3S6S-HexA-HexN3S-HexA2S-HexNS	0.0025909
HexA2S-HexN3S6S-HexA-HexN6S-HexA2S-HexN3S	0.002589
HexA2S-HexN3S6S-HexA-HexN3S-HexA2S-HexN6S	0.002589
HexA2S-HexN3S6S-HexA-HexN3S-HexA2S-HexN3S	0.00258718
HexNS6S-HexA-HexNS6S-HexA-HexNS6S-HexA	0.00256508
HexNS6S-HexA-HexNS6S-HexA-HexNS-HexA2S	0.00256508
HexNS6S-HexA-HexNS-HexA2S-HexNS6S-HexA	0.00256508
HexNS6S-HexA-HexNS-HexA2S-HexNS-HexA2S	0.00256508
HexNS6S-HexA-HexNS6S-HexA-HexNS3S-HexA	0.0025621
HexNS6S-HexA-HexNS3S-HexA-HexNS6S-HexA	0.0025621
HexNS6S-HexA-HexNS3S-HexA-HexNS-HexA2S	0.0025621
HexNS6S-HexA-HexNS-HexA2S-HexNS3S-HexA	0.0025621
HexA2S-HexNS-HexA2S-HexNS3S6S-HexA-HexN	0.00256154
HexNS6S-HexA-HexNS3S-HexA-HexNS3S-HexA	0.00255952
HexNS6S-HexA-HexNS6S-HexA-HexN6S-HexA2S	0.0025582
HexNS6S-HexA-HexNS6S-HexA-HexN3S6S-HexA	0.0025582
HexNS6S-HexA-HexNS-HexA2S-HexN6S-HexA2S	0.0025582
HexNS6S-HexA-HexNS-HexA2S-HexN3S6S-HexA	0.0025582
HexNS6S-HexA-HexN6S-HexA2S-HexNS6S-HexA	0.0025582
HexNS6S-HexA-HexN6S-HexA2S-HexNS-HexA2S	0.0025582
HexNS6S-HexA-HexN3S6S-HexA-HexNS6S-HexA	0.0025582
HexNS6S-HexA-HexN3S6S-HexA-HexNS-HexA2S	0.0025582
HexN3S6S-HexA-HexNS6S-HexA-HexNS6S-HexA	0.0025582
HexN3S6S-HexA-HexNS6S-HexA-HexNS-HexA2S	0.0025582
HexN3S6S-HexA-HexNS-HexA2S-HexNS6S-HexA	0.0025582
HexN3S6S-HexA-HexNS-HexA2S-HexNS-HexA2S	0.0025582
HexA2S-HexN6S-HexA2S-HexNS3S6S-HexA-HexN	0.00255677
HexNS6S-HexA-HexNS3S-HexA-HexN6S-HexA2S	0.00255614
HexNS6S-HexA-HexNS3S-HexA-HexN3S6S-HexA	0.00255614
HexNS6S-HexA-HexN6S-HexA2S-HexNS3S-HexA	0.00255614
HexNS6S-HexA-HexN3S6S-HexA-HexNS3S-HexA	0.00255614
HexN3S6S-HexA-HexNS6S-HexA-HexNS3S-HexA	0.00255614
HexN3S6S-HexA-HexNS3S-HexA-HexNS6S-HexA	0.00255614
HexN3S6S-HexA-HexNS3S-HexA-HexNS-HexA2S	0.00255614
HexN3S6S-HexA-HexNS-HexA2S-HexNS3S-HexA	0.00255614
HexA2S-HexNS6S-HexA-HexNS6S-HexA-HexNS	0.00255493
HexN3S6S-HexA-HexNS3S-HexA-HexNS3S-HexA	0.00255435
HexNS6S-HexA-HexN6S-HexA2S-HexN6S-HexA2S	0.00255344
HexNS6S-HexA-HexN6S-HexA2S-HexN3S6S-HexA	0.00255344
HexNS6S-HexA-HexN3S6S-HexA-HexN6S-HexA2S	0.00255344
HexNS6S-HexA-HexN3S6S-HexA-HexN3S6S-HexA	0.00255344
HexN3S6S-HexA-HexNS6S-HexA-HexN6S-HexA2S	0.00255344
HexN3S6S-HexA-HexNS6S-HexA-HexN3S6S-HexA	0.00255344
HexN3S6S-HexA-HexNS-HexA2S-HexN6S-HexA2S	0.00255344
HexN3S6S-HexA-HexNS-HexA2S-HexN3S6S-HexA	0.00255344
HexN3S6S-HexA-HexN6S-HexA2S-HexNS6S-HexA	0.00255344
HexN3S6S-HexA-HexN6S-HexA2S-HexNS-HexA2S	0.00255344
HexN3S6S-HexA-HexN3S6S-HexA-HexNS6S-HexA	0.00255344
HexN3S6S-HexA-HexN3S6S-HexA-HexNS-HexA2S	0.00255344
HexA2S-HexN3S-HexA2S-HexNS3S6S-HexA-HexN	0.00255219
HexN3S6S-HexA-HexNS3S-HexA-HexN6S-HexA2S	0.002552
HexN3S6S-HexA-HexNS3S-HexA-HexN3S6S-HexA	0.002552
HexN3S6S-HexA-HexN6S-HexA2S-HexNS3S-HexA	0.002552
HexN3S6S-HexA-HexN3S6S-HexA-HexNS3S-HexA	0.002552
HexA2S-HexNS6S-HexA-HexNS3S-HexA-HexNS	0.00255195
HexA2S-HexNS3S-HexA-HexNS6S-HexA-HexNS	0.00255195
HexNS6S-HexA-HexNS6S-HexA-HexN3S-HexA2S	0.00255159
HexNS6S-HexA-HexNS-HexA2S-HexN3S-HexA2S	0.00255159
HexNS6S-HexA-HexN3S-HexA2S-HexNS6S-HexA	0.00255159
HexNS6S-HexA-HexN3S-HexA2S-HexNS-HexA2S	0.00255159
HexNS6S-HexA-HexNS3S-HexA-HexN3S-HexA2S	0.0025504
HexNS6S-HexA-HexN3S-HexA2S-HexNS3S-HexA	0.0025504
HexN3S6S-HexA-HexN6S-HexA2S-HexN6S-HexA2S	0.00255013
HexN3S6S-HexA-HexN6S-HexA2S-HexN3S6S-HexA	0.00255013
HexN3S6S-HexA-HexN3S6S-HexA-HexN6S-HexA2S	0.00255013
HexN3S6S-HexA-HexN3S6S-HexA-HexN3S6S-HexA	0.00255013
HexA2S-HexNS3S-HexA-HexNS3S-HexA-HexNS	0.00254937
HexNS6S-HexA-HexN6S-HexA2S-HexN3S-HexA2S	0.00254885
HexNS6S-HexA-HexN3S6S-HexA-HexN3S-HexA2S	0.00254885
HexNS6S-HexA-HexN3S-HexA2S-HexN6S-HexA2S	0.00254885
HexNS6S-HexA-HexN3S-HexA2S-HexN3S6S-HexA	0.00254885
HexN3S6S-HexA-HexNS6S-HexA-HexN3S-HexA2S	0.00254885
HexN3S6S-HexA-HexNS-HexA2S-HexN3S-HexA2S	0.00254885
HexN3S6S-HexA-HexN3S-HexA2S-HexNS6S-HexA	0.00254885
HexN3S6S-HexA-HexN3S-HexA2S-HexNS-HexA2S	0.00254885
HexA2S-HexNS6S-HexA-HexNS6S-HexA-HexN6S	0.00254806
HexN3S6S-HexA-HexNS3S-HexA-HexN3S-HexA2S	0.00254803
HexN3S6S-HexA-HexN3S-HexA2S-HexNS3S-HexA	0.00254803
HexN3S6S-HexA-HexN6S-HexA2S-HexN3S-HexA2S	0.00254696
HexN3S6S-HexA-HexN3S6S-HexA-HexN3S-HexA2S	0.00254696
HexN3S6S-HexA-HexN3S-HexA2S-HexN6S-HexA2S	0.00254696
HexN3S6S-HexA-HexN3S-HexA2S-HexN3S6S-HexA	0.00254696
HexNS6S-HexA-HexN3S-HexA2S-HexN3S-HexA2S	0.00254622
HexA2S-HexNS6S-HexA-HexNS3S-HexA-HexN6S	0.00254599
HexA2S-HexNS3S-HexA-HexNS6S-HexA-HexN6S	0.00254599
HexN3S6S-HexA-HexN3S-HexA2S-HexN3S-HexA2S	0.00254513
HexA2S-HexNS3S-HexA-HexNS3S-HexA-HexN6S	0.0025442
HexA2S-HexNS6S-HexA-HexNS6S-HexA-HexN3S	0.00254144
HexA2S-HexNS6S-HexA-HexNS3S-HexA-HexN3S	0.00254026
HexA2S-HexNS3S-HexA-HexNS6S-HexA-HexN3S	0.00254026
HexA2S-HexN3S6S-HexA2S-HexN-HexA2S-HexNS	0.00253945
HexA2S-HexNS3S-HexA-HexNS3S-HexA-HexN3S	0.00253923
HexA2S-HexN3S6S-HexA2S-HexN-HexA2S-HexN6S	0.00253615
HexA2S-HexN3S6S-HexA2S-HexN-HexA2S-HexN3S	0.00253297
HexA-HexN-HexA-HexNS6S-HexA2S-HexNS3S6S	0.00253221
HexA-HexN-HexA-HexNS3S-HexA2S-HexNS3S6S	0.00253014
HexA-HexN-HexA-HexN3S6S-HexA2S-HexNS3S6S	0.00252744
HexNS-HexA-HexNS6S-HexA2S-HexNS6S-HexA	0.00251483
HexNS-HexA-HexNS6S-HexA2S-HexNS-HexA2S	0.00251483
HexNS-HexA-HexNS3S6S-HexA-HexNS6S-HexA	0.00251483
HexNS-HexA-HexNS3S6S-HexA-HexNS-HexA2S	0.00251483
HexNS-HexA-HexNS6S-HexA2S-HexNS3S-HexA	0.00251185
HexNS-HexA-HexNS3S6S-HexA-HexNS3S-HexA	0.00251185
HexNS-HexA-HexNS3S-HexA2S-HexNS6S-HexA	0.00251185
HexNS-HexA-HexNS3S-HexA2S-HexNS-HexA2S	0.00251185
HexNS-HexA-HexNS3S-HexA2S-HexNS3S-HexA	0.00250927
HexNS-HexA2S-HexNS6S-HexA2S-HexNS-HexA	0.00250822
HexNS-HexA2S-HexNS3S6S-HexA-HexNS-HexA	0.00250822
HexNS-HexA-HexNS6S-HexA2S-HexN6S-HexA2S	0.00250795
HexNS-HexA-HexNS6S-HexA2S-HexN3S6S-HexA	0.00250795
HexNS-HexA-HexNS3S6S-HexA-HexN6S-HexA2S	0.00250795
HexNS-HexA-HexNS3S6S-HexA-HexN3S6S-HexA	0.00250795
HexNS-HexA-HexN3S6S-HexA2S-HexNS6S-HexA	0.00250795
HexNS-HexA-HexN3S6S-HexA2S-HexNS-HexA2S	0.00250795
HexN-HexA2S-HexNS6S-HexA2S-HexNS6S-HexA	0.00250795
HexN-HexA2S-HexNS6S-HexA2S-HexNS-HexA2S	0.00250795
HexN-HexA2S-HexNS3S6S-HexA-HexNS6S-HexA	0.00250795
HexN-HexA2S-HexNS3S6S-HexA-HexNS-HexA2S	0.00250795
HexNS-HexA-HexNS3S-HexA2S-HexN6S-HexA2S	0.00250589
HexNS-HexA-HexNS3S-HexA2S-HexN3S6S-HexA	0.00250589
HexNS-HexA-HexN3S6S-HexA2S-HexNS3S-HexA	0.00250589
HexN-HexA2S-HexNS6S-HexA2S-HexNS3S-HexA	0.00250588
HexN-HexA2S-HexNS3S6S-HexA-HexNS3S-HexA	0.00250588
HexN-HexA2S-HexNS3S-HexA2S-HexNS6S-HexA	0.00250588
HexN-HexA2S-HexNS3S-HexA2S-HexNS-HexA2S	0.00250588
HexNS-HexA2S-HexNS3S-HexA2S-HexNS-HexA	0.00250524
HexN-HexA2S-HexNS3S-HexA2S-HexNS3S-HexA	0.00250409
HexNS-HexA-HexN3S6S-HexA2S-HexN6S-HexA2S	0.00250319
HexNS-HexA-HexN3S6S-HexA2S-HexN3S6S-HexA	0.00250319
HexN-HexA2S-HexNS6S-HexA2S-HexN6S-HexA2S	0.00250318
HexN-HexA2S-HexNS6S-HexA2S-HexN3S6S-HexA	0.00250318
HexN-HexA2S-HexNS3S6S-HexA-HexN6S-HexA2S	0.00250318
HexN-HexA2S-HexNS3S6S-HexA-HexN3S6S-HexA	0.00250318
HexN-HexA2S-HexN3S6S-HexA2S-HexNS6S-HexA	0.00250318
HexN-HexA2S-HexN3S6S-HexA2S-HexNS-HexA2S	0.00250318
HexN-HexA2S-HexNS3S-HexA2S-HexN6S-HexA2S	0.00250175
HexN-HexA2S-HexNS3S-HexA2S-HexN3S6S-HexA	0.00250175
HexN-HexA2S-HexN3S6S-HexA2S-HexNS3S-HexA	0.00250175
HexNS-HexA2S-HexNS6S-HexA2S-HexN-HexA2S	0.00250135
HexNS-HexA2S-HexNS3S6S-HexA-HexN-HexA2S	0.00250135
HexNS-HexA2S-HexNS6S-HexA2S-HexN6S-HexA	0.00250134
HexNS-HexA2S-HexNS3S6S-HexA-HexN6S-HexA	0.00250134
HexNS-HexA2S-HexN3S6S-HexA2S-HexNS-HexA	0.00250134
HexNS-HexA-HexNS6S-HexA2S-HexN3S-HexA2S	0.00250134
HexNS-HexA-HexNS3S6S-HexA-HexN3S-HexA2S	0.00250134
HexN3S-HexA-HexNS6S-HexA2S-HexNS6S-HexA	0.00250134
HexN3S-HexA-HexNS6S-HexA2S-HexNS-HexA2S	0.00250134
HexN3S-HexA-HexNS3S6S-HexA-HexNS6S-HexA	0.00250134
HexN3S-HexA-HexNS3S6S-HexA-HexNS-HexA2S	0.00250134
HexNS-HexA-HexNS3S-HexA2S-HexN3S-HexA2S	0.00250016
HexN3S-HexA-HexNS6S-HexA2S-HexNS3S-HexA	0.00250016
HexN3S-HexA-HexNS3S6S-HexA-HexNS3S-HexA	0.00250016
HexN3S-HexA-HexNS3S-HexA2S-HexNS6S-HexA	0.00250016
HexN3S-HexA-HexNS3S-HexA2S-HexNS-HexA2S	0.00250016
HexN-HexA2S-HexN3S6S-HexA2S-HexN6S-HexA2S	0.00249988
HexN-HexA2S-HexN3S6S-HexA2S-HexN3S6S-HexA	0.00249988
HexNS-HexA2S-HexNS3S-HexA2S-HexN-HexA2S	0.00249929
HexNS-HexA2S-HexNS3S-HexA2S-HexN6S-HexA	0.00249928
HexN3S-HexA-HexNS3S-HexA2S-HexNS3S-HexA	0.00249913
HexNS-HexA-HexN3S6S-HexA2S-HexN3S-HexA2S	0.00249861
HexN3S-HexA-HexNS6S-HexA2S-HexN6S-HexA2S	0.00249861
HexN3S-HexA-HexNS6S-HexA2S-HexN3S6S-HexA	0.00249861
HexN3S-HexA-HexNS3S6S-HexA-HexN6S-HexA2S	0.00249861
HexN3S-HexA-HexNS3S6S-HexA-HexN3S6S-HexA	0.00249861
HexN3S-HexA-HexN3S6S-HexA2S-HexNS6S-HexA	0.00249861
HexN3S-HexA-HexN3S6S-HexA2S-HexNS-HexA2S	0.00249861
HexN-HexA2S-HexNS6S-HexA2S-HexN3S-HexA2S	0.0024986
HexN-HexA2S-HexNS3S6S-HexA-HexN3S-HexA2S	0.0024986
HexN3S-HexA-HexNS3S-HexA2S-HexN6S-HexA2S	0.00249778
HexN3S-HexA-HexNS3S-HexA2S-HexN3S6S-HexA	0.00249778
HexN3S-HexA-HexN3S6S-HexA2S-HexNS3S-HexA	0.00249778
HexA2S-HexNS6S-HexA2S-HexNS-HexA-HexNS	0.00249778
HexN-HexA2S-HexNS3S-HexA2S-HexN3S-HexA2S	0.00249777
HexN3S-HexA-HexN3S6S-HexA2S-HexN6S-HexA2S	0.00249671
HexN3S-HexA-HexN3S6S-HexA2S-HexN3S6S-HexA	0.00249671
HexN-HexA2S-HexN3S6S-HexA2S-HexN3S-HexA2S	0.0024967
HexNS-HexA2S-HexN3S6S-HexA2S-HexN-HexA2S	0.00249659
HexNS-HexA2S-HexN3S6S-HexA2S-HexN6S-HexA	0.00249658
HexN3S-HexA-HexNS6S-HexA2S-HexN3S-HexA2S	0.00249597
HexN3S-HexA-HexNS3S6S-HexA-HexN3S-HexA2S	0.00249597
HexN3S-HexA-HexNS3S-HexA2S-HexN3S-HexA2S	0.0024955
HexN3S-HexA-HexN3S6S-HexA2S-HexN3S-HexA2S	0.00249488
HexA2S-HexNS3S-HexA2S-HexNS-HexA-HexNS	0.0024948
HexNS-HexA2S-HexNS6S-HexA2S-HexN3S-HexA	0.00249473
HexNS-HexA2S-HexNS3S6S-HexA-HexN3S-HexA	0.00249473
HexN3S-HexA2S-HexNS6S-HexA2S-HexNS-HexA	0.00249473
HexN3S-HexA2S-HexNS3S6S-HexA-HexNS-HexA	0.00249473
HexNS-HexA2S-HexNS3S-HexA2S-HexN3S-HexA	0.00249355
HexN3S-HexA2S-HexNS3S-HexA2S-HexNS-HexA	0.00249355
HexA2S-HexNS6S-HexA-HexN3S6S-HexA-HexNS	0.00249232
HexN3S-HexA2S-HexNS6S-HexA2S-HexN-HexA2S	0.00249201
HexN3S-HexA2S-HexNS3S6S-HexA-HexN-HexA2S	0.00249201
HexNS-HexA2S-HexN3S6S-HexA2S-HexN3S-HexA	0.002492
HexN3S-HexA2S-HexNS6S-HexA2S-HexN6S-HexA	0.002492
HexN3S-HexA2S-HexNS3S6S-HexA-HexN6S-HexA	0.002492
HexN3S-HexA2S-HexN3S6S-HexA2S-HexNS-HexA	0.002492
HexN3S-HexA2S-HexNS3S-HexA2S-HexN-HexA2S	0.00249118
HexN3S-HexA2S-HexNS3S-HexA2S-HexN6S-HexA	0.00249117
HexA2S-HexN3S6S-HexA-HexN-HexA-HexNS3S6S	0.00249113
HexA2S-HexNS6S-HexA2S-HexNS-HexA-HexN6S	0.00249091
HexA2S-HexNS3S-HexA-HexN3S6S-HexA-HexNS	0.00249025
HexN3S-HexA2S-HexN3S6S-HexA2S-HexN-HexA2S	0.00249011
HexN3S-HexA2S-HexN3S6S-HexA2S-HexN6S-HexA	0.0024901
HexN3S-HexA2S-HexNS6S-HexA2S-HexN3S-HexA	0.00248936
HexN3S-HexA2S-HexNS3S6S-HexA-HexN3S-HexA	0.00248936
HexN3S-HexA2S-HexNS3S-HexA2S-HexN3S-HexA	0.00248889
HexA2S-HexNS3S-HexA2S-HexNS-HexA-HexN6S	0.00248884
HexN3S-HexA2S-HexN3S6S-HexA2S-HexN3S-HexA	0.00248827
HexA2S-HexNS6S-HexA-HexN3S6S-HexA-HexN6S	0.00248755
HexA2S-HexNS3S-HexA-HexN3S6S-HexA-HexN6S	0.00248612
HexA2S-HexNS6S-HexA2S-HexNS-HexA-HexN3S	0.0024843
HexA2S-HexNS3S-HexA2S-HexNS-HexA-HexN3S	0.00248311
HexA2S-HexNS6S-HexA-HexN3S6S-HexA-HexN3S	0.00248297
HexA2S-HexNS3S-HexA-HexN3S6S-HexA-HexN3S	0.00248214
HexN6S-HexA-HexNS6S-HexA2S-HexNS6S-HexA	0.00244953
HexN6S-HexA-HexNS6S-HexA2S-HexNS-HexA2S	0.00244953
HexN6S-HexA-HexNS3S6S-HexA-HexNS6S-HexA	0.00244953
HexN6S-HexA-HexNS3S6S-HexA-HexNS-HexA2S	0.00244953
HexN6S-HexA-HexNS6S-HexA2S-HexNS3S-HexA	0.00244746
HexN6S-HexA-HexNS3S6S-HexA-HexNS3S-HexA	0.00244746
HexN6S-HexA-HexNS3S-HexA2S-HexNS6S-HexA	0.00244746
HexN6S-HexA-HexNS3S-HexA2S-HexNS-HexA2S	0.00244746
HexN6S-HexA-HexNS3S-HexA2S-HexNS3S-HexA	0.00244567
HexN6S-HexA-HexNS6S-HexA2S-HexN6S-HexA2S	0.00244476
HexN6S-HexA-HexNS6S-HexA2S-HexN3S6S-HexA	0.00244476
HexN6S-HexA-HexNS3S6S-HexA-HexN6S-HexA2S	0.00244476
HexN6S-HexA-HexNS3S6S-HexA-HexN3S6S-HexA	0.00244476
HexN6S-HexA-HexN3S6S-HexA2S-HexNS6S-HexA	0.00244476
HexN6S-HexA-HexN3S6S-HexA2S-HexNS-HexA2S	0.00244476
HexN6S-HexA-HexNS3S-HexA2S-HexN6S-HexA2S	0.00244333
HexN6S-HexA-HexNS3S-HexA2S-HexN3S6S-HexA	0.00244333
HexN6S-HexA-HexN3S6S-HexA2S-HexNS3S-HexA	0.00244333
HexN6S-HexA2S-HexNS6S-HexA2S-HexNS-HexA	0.00244271
HexN6S-HexA2S-HexNS3S6S-HexA-HexNS-HexA	0.00244271
HexN6S-HexA-HexN3S6S-HexA2S-HexN6S-HexA2S	0.00244146
HexN6S-HexA-HexN3S6S-HexA2S-HexN3S6S-HexA	0.00244146
HexNS3S-HexA-HexNS6S-HexA2S-HexNS-HexA	0.00244066
HexNS3S-HexA-HexNS3S6S-HexA-HexNS-HexA	0.00244066
HexN6S-HexA2S-HexNS3S-HexA2S-HexNS-HexA	0.00244065
HexN6S-HexA-HexNS6S-HexA2S-HexN3S-HexA2S	0.00244018
HexN6S-HexA-HexNS3S6S-HexA-HexN3S-HexA2S	0.00244018
HexN6S-HexA-HexNS3S-HexA2S-HexN3S-HexA2S	0.00243935
HexN6S-HexA-HexN3S6S-HexA2S-HexN3S-HexA2S	0.00243828
HexNS3S-HexA-HexNS3S-HexA2S-HexNS-HexA	0.00243807
HexN6S-HexA2S-HexNS6S-HexA2S-HexN-HexA2S	0.00243796
HexN6S-HexA2S-HexNS3S6S-HexA-HexN-HexA2S	0.00243796
HexN6S-HexA2S-HexNS6S-HexA2S-HexN6S-HexA	0.00243795
HexN6S-HexA2S-HexNS3S6S-HexA-HexN6S-HexA	0.00243795
HexN6S-HexA2S-HexN3S6S-HexA2S-HexNS-HexA	0.00243795
HexN6S-HexA2S-HexNS3S-HexA2S-HexN-HexA2S	0.00243652
HexN6S-HexA2S-HexNS3S-HexA2S-HexN6S-HexA	0.00243651
HexNS3S-HexA-HexNS6S-HexA2S-HexN6S-HexA	0.00243469
HexNS3S-HexA-HexNS6S-HexA2S-HexN-HexA2S	0.00243469
HexNS3S-HexA-HexNS3S6S-HexA-HexN6S-HexA	0.00243469
HexNS3S-HexA-HexNS3S6S-HexA-HexN-HexA2S	0.00243469
HexNS3S-HexA-HexN3S6S-HexA2S-HexNS-HexA	0.00243469
HexN6S-HexA2S-HexN3S6S-HexA2S-HexN-HexA2S	0.00243465
HexN6S-HexA2S-HexN3S6S-HexA2S-HexN6S-HexA	0.00243464
HexA2S-HexNS6S-HexA2S-HexN6S-HexA-HexNS	0.00243386
HexN6S-HexA2S-HexNS6S-HexA2S-HexN3S-HexA	0.00243336
HexN6S-HexA2S-HexNS3S6S-HexA-HexN3S-HexA	0.00243336
HexNS3S-HexA-HexNS3S-HexA2S-HexN6S-HexA	0.0024329
HexNS3S-HexA-HexNS3S-HexA2S-HexN-HexA2S	0.0024329
HexN6S-HexA2S-HexNS3S-HexA2S-HexN3S-HexA	0.00243254
HexA2S-HexNS3S-HexA2S-HexN6S-HexA-HexNS	0.00243179
HexN6S-HexA2S-HexN3S6S-HexA2S-HexN3S-HexA	0.00243147
HexNS3S-HexA-HexN3S6S-HexA2S-HexN6S-HexA	0.00243056
HexNS3S-HexA-HexN3S6S-HexA2S-HexN-HexA2S	0.00243056
HexA2S-HexNS6S-HexA2S-HexN6S-HexA-HexN6S	0.00242909
HexNS3S-HexA-HexNS6S-HexA2S-HexN3S-HexA	0.00242896
HexNS3S-HexA-HexNS3S6S-HexA-HexN3S-HexA	0.00242896
HexNS3S-HexA-HexNS3S-HexA2S-HexN3S-HexA	0.00242793
HexA2S-HexNS3S-HexA2S-HexN6S-HexA-HexN6S	0.00242766
HexA2S-HexNS6S-HexA2S-HexN3S-HexA-HexNS	0.00242725
HexNS3S-HexA-HexN3S6S-HexA2S-HexN3S-HexA	0.00242659
HexA2S-HexNS3S-HexA2S-HexN3S-HexA-HexNS	0.00242606
HexA2S-HexNS6S-HexA2S-HexN6S-HexA-HexN3S	0.00242451
HexA2S-HexNS6S-HexA2S-HexN3S-HexA-HexN6S	0.00242451
HexA2S-HexNS3S-HexA2S-HexN6S-HexA-HexN3S	0.00242369
HexA2S-HexNS3S-HexA2S-HexN3S-HexA-HexN6S	0.00242369
HexA2S-HexNS6S-HexA2S-HexN3S-HexA-HexN3S	0.00242188
HexA2S-HexNS3S-HexA2S-HexN3S-HexA-HexN3S	0.00242141
HexA2S-HexN3S6S-HexA-HexNS6S-HexA-HexNS	0.00241989
HexA2S-HexN3S6S-HexA-HexNS3S-HexA-HexNS	0.00241782
HexA2S-HexN3S6S-HexA-HexNS6S-HexA-HexN6S	0.00241512
HexA2S-HexN3S6S-HexA-HexNS3S-HexA-HexN6S	0.00241369
HexA2S-HexN3S6S-HexA-HexNS6S-HexA-HexN3S	0.00241054
HexA2S-HexN3S6S-HexA-HexNS3S-HexA-HexN3S	0.00240971
HexA-HexNS3S6S-HexA-HexNS3S6S-HexA-HexN	0.00240326
HexNS-HexA2S-HexNS-HexA-HexNS6S-HexA2S	0.0024025
HexNS-HexA2S-HexNS-HexA-HexNS3S6S-HexA	0.0024025
HexNS-HexA2S-HexNS-HexA-HexNS3S-HexA2S	0.00239952
HexNS-HexA2S-HexNS-HexA-HexN3S6S-HexA2S	0.00239562
HexNS-HexA2S-HexN6S-HexA-HexNS6S-HexA2S	0.00239562
HexNS-HexA2S-HexN6S-HexA-HexNS3S6S-HexA	0.00239562
HexNS-HexA2S-HexN-HexA2S-HexNS6S-HexA2S	0.00239562
HexNS-HexA2S-HexN-HexA2S-HexNS3S6S-HexA	0.00239562
HexNS-HexA2S-HexN6S-HexA-HexNS3S-HexA2S	0.00239355
HexNS-HexA2S-HexN-HexA2S-HexNS3S-HexA2S	0.00239355
HexNS-HexA2S-HexN6S-HexA-HexN3S6S-HexA2S	0.00239085
HexNS-HexA2S-HexN-HexA2S-HexN3S6S-HexA2S	0.00239085
HexNS-HexA2S-HexN3S-HexA-HexNS6S-HexA2S	0.00238901
HexNS-HexA2S-HexN3S-HexA-HexNS3S6S-HexA	0.00238901
HexN3S-HexA2S-HexNS-HexA-HexNS6S-HexA2S	0.00238901
HexN3S-HexA2S-HexNS-HexA-HexNS3S6S-HexA	0.00238901
HexNS-HexA2S-HexN3S-HexA-HexNS3S-HexA2S	0.00238782
HexN3S-HexA2S-HexNS-HexA-HexNS3S-HexA2S	0.00238782
HexNS-HexA2S-HexN3S-HexA-HexN3S6S-HexA2S	0.00238627
HexN3S-HexA2S-HexNS-HexA-HexN3S6S-HexA2S	0.00238627
HexN3S-HexA2S-HexN6S-HexA-HexNS6S-HexA2S	0.00238627
HexN3S-HexA2S-HexN6S-HexA-HexNS3S6S-HexA	0.00238627
HexN3S-HexA2S-HexN-HexA2S-HexNS6S-HexA2S	0.00238627
HexN3S-HexA2S-HexN-HexA2S-HexNS3S6S-HexA	0.00238627
HexN3S-HexA2S-HexN6S-HexA-HexNS3S-HexA2S	0.00238545
HexN3S-HexA2S-HexN-HexA2S-HexNS3S-HexA2S	0.00238545
HexN3S-HexA2S-HexN6S-HexA-HexN3S6S-HexA2S	0.00238437
HexN3S-HexA2S-HexN-HexA2S-HexN3S6S-HexA2S	0.00238437
HexN3S-HexA2S-HexN3S-HexA-HexNS6S-HexA2S	0.00238364
HexN3S-HexA2S-HexN3S-HexA-HexNS3S6S-HexA	0.00238364
HexNS6S-HexA-HexNS6S-HexA2S-HexNS-HexA	0.00238347
HexNS6S-HexA-HexNS3S6S-HexA-HexNS-HexA	0.00238347
HexN3S-HexA2S-HexN3S-HexA-HexNS3S-HexA2S	0.00238317
HexN3S-HexA2S-HexN3S-HexA-HexN3S6S-HexA2S	0.00238255
HexNS6S-HexA-HexNS3S-HexA2S-HexNS-HexA	0.00238049
HexNS6S-HexA-HexNS6S-HexA2S-HexN6S-HexA	0.0023766
HexNS6S-HexA-HexNS6S-HexA2S-HexN-HexA2S	0.0023766
HexNS6S-HexA-HexNS3S6S-HexA-HexN6S-HexA	0.0023766
HexNS6S-HexA-HexNS3S6S-HexA-HexN-HexA2S	0.0023766
HexNS6S-HexA-HexN3S6S-HexA2S-HexNS-HexA	0.0023766
HexN3S6S-HexA-HexNS6S-HexA2S-HexNS-HexA	0.0023766
HexN3S6S-HexA-HexNS3S6S-HexA-HexNS-HexA	0.0023766
HexNS6S-HexA-HexNS3S-HexA2S-HexN6S-HexA	0.00237453
HexNS6S-HexA-HexNS3S-HexA2S-HexN-HexA2S	0.00237453
HexN3S6S-HexA-HexNS3S-HexA2S-HexNS-HexA	0.00237453
HexNS6S-HexA-HexN3S6S-HexA2S-HexN6S-HexA	0.00237183
HexNS6S-HexA-HexN3S6S-HexA2S-HexN-HexA2S	0.00237183
HexN3S6S-HexA-HexNS6S-HexA2S-HexN6S-HexA	0.00237183
HexN3S6S-HexA-HexNS6S-HexA2S-HexN-HexA2S	0.00237183
HexN3S6S-HexA-HexNS3S6S-HexA-HexN6S-HexA	0.00237183
HexN3S6S-HexA-HexNS3S6S-HexA-HexN-HexA2S	0.00237183
HexN3S6S-HexA-HexN3S6S-HexA2S-HexNS-HexA	0.00237183
HexN3S6S-HexA-HexNS3S-HexA2S-HexN6S-HexA	0.0023704
HexN3S6S-HexA-HexNS3S-HexA2S-HexN-HexA2S	0.0023704
HexNS6S-HexA-HexNS6S-HexA2S-HexN3S-HexA	0.00236998
HexNS6S-HexA-HexNS3S6S-HexA-HexN3S-HexA	0.00236998
HexNS6S-HexA-HexNS3S-HexA2S-HexN3S-HexA	0.0023688
HexN3S6S-HexA-HexN3S6S-HexA2S-HexN6S-HexA	0.00236853
HexN3S6S-HexA-HexN3S6S-HexA2S-HexN-HexA2S	0.00236853
HexNS6S-HexA-HexN3S6S-HexA2S-HexN3S-HexA	0.00236725
HexN3S6S-HexA-HexNS6S-HexA2S-HexN3S-HexA	0.00236725
HexN3S6S-HexA-HexNS3S6S-HexA-HexN3S-HexA	0.00236725
HexN3S6S-HexA-HexNS3S-HexA2S-HexN3S-HexA	0.00236642
HexA2S-HexNS3S6S-HexA-HexN-HexA2S-HexNS	0.00236577
HexN3S6S-HexA-HexN3S6S-HexA2S-HexN3S-HexA	0.00236535
HexA2S-HexNS3S6S-HexA-HexN-HexA2S-HexN6S	0.00236101
HexA2S-HexN3S6S-HexA2S-HexNS-HexA-HexNS	0.00235955
HexA2S-HexNS3S6S-HexA-HexN-HexA2S-HexN3S	0.00235642
HexA2S-HexN3S6S-HexA-HexN3S6S-HexA-HexNS	0.00235623
HexA2S-HexN3S6S-HexA2S-HexNS-HexA-HexN6S	0.00235478
HexA2S-HexN3S6S-HexA-HexN3S6S-HexA-HexN6S	0.00235292
HexA2S-HexN3S6S-HexA2S-HexNS-HexA-HexN3S	0.0023502
HexA2S-HexN3S6S-HexA-HexN3S6S-HexA-HexN3S	0.00234975
HexA-HexNS3S6S-HexA2S-HexNS6S-HexA-HexN	0.00234259
HexA-HexNS3S6S-HexA2S-HexNS3S-HexA-HexN	0.00234053
HexA-HexNS3S6S-HexA2S-HexN3S6S-HexA-HexN	0.00233783
HexN6S-HexA2S-HexNS-HexA-HexNS6S-HexA2S	0.00233469
HexN6S-HexA2S-HexNS-HexA-HexNS3S6S-HexA	0.00233469
HexN6S-HexA2S-HexNS-HexA-HexNS3S-HexA2S	0.00233262
HexNS3S-HexA-HexNS-HexA-HexNS3S6S-HexA	0.00233219
HexNS3S-HexA-HexNS-HexA-HexNS6S-HexA2S	0.00233215
HexN6S-HexA2S-HexNS-HexA-HexN3S6S-HexA2S	0.00232992
HexN6S-HexA2S-HexN6S-HexA-HexNS6S-HexA2S	0.00232992
HexN6S-HexA2S-HexN6S-HexA-HexNS3S6S-HexA	0.00232992
HexN6S-HexA2S-HexN-HexA2S-HexNS6S-HexA2S	0.00232992
HexN6S-HexA2S-HexN-HexA2S-HexNS3S6S-HexA	0.00232992
HexNS-HexA-HexNS3S6S-HexA2S-HexNS-HexA	0.00232972
HexNS3S-HexA-HexNS-HexA-HexNS3S-HexA2S	0.00232957
HexN6S-HexA2S-HexN6S-HexA-HexNS3S-HexA2S	0.00232849
HexN6S-HexA2S-HexN-HexA2S-HexNS3S-HexA2S	0.00232849
HexN6S-HexA2S-HexN6S-HexA-HexN3S6S-HexA2S	0.00232662
HexN6S-HexA2S-HexN-HexA2S-HexN3S6S-HexA2S	0.00232662
HexNS3S-HexA-HexN6S-HexA-HexNS3S6S-HexA	0.00232623
HexNS3S-HexA-HexN-HexA2S-HexNS3S6S-HexA	0.00232623
HexNS3S-HexA-HexNS-HexA-HexN3S6S-HexA2S	0.00232619
HexNS3S-HexA-HexN6S-HexA-HexNS6S-HexA2S	0.00232619
HexNS3S-HexA-HexN-HexA2S-HexNS6S-HexA2S	0.00232619
HexN6S-HexA2S-HexN3S-HexA-HexNS6S-HexA2S	0.00232534
HexN6S-HexA2S-HexN3S-HexA-HexNS3S6S-HexA	0.00232534
HexN6S-HexA2S-HexN3S-HexA-HexNS3S-HexA2S	0.00232452
HexNS3S-HexA-HexN6S-HexA-HexNS3S-HexA2S	0.0023244
HexNS3S-HexA-HexN-HexA2S-HexNS3S-HexA2S	0.0023244
HexN6S-HexA2S-HexN3S-HexA-HexN3S6S-HexA2S	0.00232344
HexNS-HexA-HexNS3S6S-HexA2S-HexN-HexA2S	0.00232285
HexNS-HexA-HexNS3S6S-HexA2S-HexN6S-HexA	0.00232284
HexN-HexA2S-HexNS3S6S-HexA2S-HexNS-HexA	0.00232284
HexNS3S-HexA-HexN6S-HexA-HexN3S6S-HexA2S	0.00232206
HexNS3S-HexA-HexN-HexA2S-HexN3S6S-HexA2S	0.00232206
HexNS3S-HexA-HexN3S-HexA-HexNS3S6S-HexA	0.0023205
HexNS3S-HexA-HexN3S-HexA-HexNS6S-HexA2S	0.00232046
HexNS3S-HexA-HexN3S-HexA-HexNS3S-HexA2S	0.00231943
HexA2S-HexNS6S-HexA-HexNS6S-HexA2S-HexN	0.00231881
HexNS3S-HexA-HexN3S-HexA-HexN3S6S-HexA2S	0.00231808
HexN-HexA2S-HexNS3S6S-HexA2S-HexN6S-HexA	0.00231808
HexN-HexA2S-HexNS3S6S-HexA2S-HexN-HexA2S	0.00231807
HexA2S-HexNS6S-HexA-HexNS3S-HexA2S-HexN	0.00231675
HexA2S-HexNS3S-HexA-HexNS6S-HexA2S-HexN	0.00231675
HexNS-HexA-HexNS3S6S-HexA2S-HexN3S-HexA	0.00231623
HexN3S-HexA-HexNS3S6S-HexA2S-HexNS-HexA	0.00231623
HexA2S-HexNS3S-HexA-HexNS3S-HexA2S-HexN	0.00231496
HexN3S-HexA-HexNS3S6S-HexA2S-HexN-HexA2S	0.0023135
HexN3S-HexA-HexNS3S6S-HexA2S-HexN6S-HexA	0.00231349
HexN-HexA2S-HexNS3S6S-HexA2S-HexN3S-HexA	0.00231349
HexN3S-HexA-HexNS3S6S-HexA2S-HexN3S-HexA	0.00231086
HexA2S-HexN3S6S-HexA2S-HexN6S-HexA-HexNS	0.00229433
HexA2S-HexN3S6S-HexA2S-HexN6S-HexA-HexN6S	0.00229103
HexA2S-HexN3S6S-HexA2S-HexN3S-HexA-HexNS	0.00228975
HexA2S-HexN3S6S-HexA2S-HexN6S-HexA-HexN3S	0.00228785
HexA2S-HexN3S6S-HexA2S-HexN3S-HexA-HexN6S	0.00228785
HexA2S-HexN3S6S-HexA2S-HexN3S-HexA-HexN3S	0.00228603
HexNS6S-HexA-HexNS-HexA-HexNS3S6S-HexA	0.00227255
HexNS6S-HexA-HexNS-HexA-HexNS6S-HexA2S	0.00227251
HexNS6S-HexA-HexNS-HexA-HexNS3S-HexA2S	0.00226953
HexNS6S-HexA-HexN6S-HexA-HexNS3S6S-HexA	0.00226568
HexNS6S-HexA-HexN-HexA2S-HexNS3S6S-HexA	0.00226568
HexN3S6S-HexA-HexNS-HexA-HexNS3S6S-HexA	0.00226568
HexNS6S-HexA-HexNS-HexA-HexN3S6S-HexA2S	0.00226564
HexNS6S-HexA-HexN6S-HexA-HexNS6S-HexA2S	0.00226564
HexNS6S-HexA-HexN-HexA2S-HexNS6S-HexA2S	0.00226564
HexN3S6S-HexA-HexNS-HexA-HexNS6S-HexA2S	0.00226564
HexNS6S-HexA-HexN6S-HexA-HexNS3S-HexA2S	0.00226357
HexNS6S-HexA-HexN-HexA2S-HexNS3S-HexA2S	0.00226357
HexN3S6S-HexA-HexNS-HexA-HexNS3S-HexA2S	0.00226357
HexN3S6S-HexA-HexN6S-HexA-HexNS3S6S-HexA	0.00226091
HexN3S6S-HexA-HexN-HexA2S-HexNS3S6S-HexA	0.00226091
HexNS6S-HexA-HexN6S-HexA-HexN3S6S-HexA2S	0.00226087
HexNS6S-HexA-HexN-HexA2S-HexN3S6S-HexA2S	0.00226087
HexN3S6S-HexA-HexNS-HexA-HexN3S6S-HexA2S	0.00226087
HexN3S6S-HexA-HexN6S-HexA-HexNS6S-HexA2S	0.00226087
HexN3S6S-HexA-HexN-HexA2S-HexNS6S-HexA2S	0.00226087
HexN6S-HexA-HexNS3S6S-HexA2S-HexNS-HexA	0.00226002
HexN3S6S-HexA-HexN6S-HexA-HexNS3S-HexA2S	0.00225944
HexN3S6S-HexA-HexN-HexA2S-HexNS3S-HexA2S	0.00225944
HexNS6S-HexA-HexN3S-HexA-HexNS3S6S-HexA	0.00225907
HexNS6S-HexA-HexN3S-HexA-HexNS6S-HexA2S	0.00225902
HexNS6S-HexA-HexN3S-HexA-HexNS3S-HexA2S	0.00225784
HexN3S6S-HexA-HexN6S-HexA-HexN3S6S-HexA2S	0.00225757
HexN3S6S-HexA-HexN-HexA2S-HexN3S6S-HexA2S	0.00225757
HexN3S6S-HexA-HexN3S-HexA-HexNS3S6S-HexA	0.00225633
HexNS6S-HexA-HexN3S-HexA-HexN3S6S-HexA2S	0.00225629
HexN3S6S-HexA-HexN3S-HexA-HexNS6S-HexA2S	0.00225629
HexA2S-HexNS6S-HexA2S-HexNS-HexA2S-HexN	0.00225588
HexN3S6S-HexA-HexN3S-HexA-HexNS3S-HexA2S	0.00225546
HexN6S-HexA-HexNS3S6S-HexA2S-HexN-HexA2S	0.00225527
HexN6S-HexA-HexNS3S6S-HexA2S-HexN6S-HexA	0.00225526
HexN3S6S-HexA-HexN3S-HexA-HexN3S6S-HexA2S	0.00225439
HexA2S-HexNS3S-HexA2S-HexNS-HexA2S-HexN	0.00225382
HexA2S-HexNS6S-HexA-HexN3S6S-HexA2S-HexN	0.00225269
HexA2S-HexNS3S-HexA-HexN3S6S-HexA2S-HexN	0.00225126
HexN6S-HexA-HexNS3S6S-HexA2S-HexN3S-HexA	0.00225067
HexNS-HexA-HexNS6S-HexA-HexNS6S-HexA2S	0.0022169
HexNS-HexA-HexNS6S-HexA-HexNS3S6S-HexA	0.0022169
HexNS-HexA-HexNS-HexA2S-HexNS6S-HexA2S	0.0022169
HexNS-HexA-HexNS-HexA2S-HexNS3S6S-HexA	0.0022169
HexNS-HexA-HexNS6S-HexA-HexNS3S-HexA2S	0.00221392
HexNS-HexA-HexNS3S-HexA-HexNS6S-HexA2S	0.00221392
HexNS-HexA-HexNS3S-HexA-HexNS3S6S-HexA	0.00221392
HexNS-HexA-HexNS-HexA2S-HexNS3S-HexA2S	0.00221392
HexNS-HexA-HexNS3S-HexA-HexNS3S-HexA2S	0.00221133
HexNS-HexA-HexNS6S-HexA-HexN3S6S-HexA2S	0.00221002
HexNS-HexA-HexNS-HexA2S-HexN3S6S-HexA2S	0.00221002
HexNS-HexA-HexN6S-HexA2S-HexNS6S-HexA2S	0.00221002
HexNS-HexA-HexN6S-HexA2S-HexNS3S6S-HexA	0.00221002
HexNS-HexA-HexN3S6S-HexA-HexNS6S-HexA2S	0.00221002
HexNS-HexA-HexN3S6S-HexA-HexNS3S6S-HexA	0.00221002
HexN-HexA2S-HexNS6S-HexA-HexNS6S-HexA2S	0.00221002
HexN-HexA2S-HexNS-HexA2S-HexNS6S-HexA2S	0.00221002
HexN-HexA2S-HexNS6S-HexA-HexNS3S6S-HexA	0.00220998
HexN-HexA2S-HexNS-HexA2S-HexNS3S6S-HexA	0.00220998
HexNS-HexA-HexNS3S-HexA-HexN3S6S-HexA2S	0.00220796
HexNS-HexA-HexN6S-HexA2S-HexNS3S-HexA2S	0.00220796
HexNS-HexA-HexN3S6S-HexA-HexNS3S-HexA2S	0.00220796
HexN-HexA2S-HexNS6S-HexA-HexNS3S-HexA2S	0.00220796
HexN-HexA2S-HexNS3S-HexA-HexNS6S-HexA2S	0.00220796
HexN-HexA2S-HexNS-HexA2S-HexNS3S-HexA2S	0.00220796
HexN-HexA2S-HexNS3S-HexA-HexNS3S6S-HexA	0.00220791
HexN-HexA2S-HexNS3S-HexA-HexNS3S-HexA2S	0.00220616
HexNS-HexA-HexN6S-HexA2S-HexN3S6S-HexA2S	0.00220525
HexNS-HexA-HexN3S6S-HexA-HexN3S6S-HexA2S	0.00220525
HexN-HexA2S-HexNS6S-HexA-HexN3S6S-HexA2S	0.00220525
HexN-HexA2S-HexNS-HexA2S-HexN3S6S-HexA2S	0.00220525
HexN-HexA2S-HexN6S-HexA2S-HexNS6S-HexA2S	0.00220525
HexN-HexA2S-HexN3S6S-HexA-HexNS6S-HexA2S	0.00220525
HexN-HexA2S-HexN6S-HexA2S-HexNS3S6S-HexA	0.00220521
HexN-HexA2S-HexN3S6S-HexA-HexNS3S6S-HexA	0.00220521
HexN-HexA2S-HexNS3S-HexA-HexN3S6S-HexA2S	0.00220382
HexN-HexA2S-HexN6S-HexA2S-HexNS3S-HexA2S	0.00220382
HexN-HexA2S-HexN3S6S-HexA-HexNS3S-HexA2S	0.00220382
HexNS-HexA-HexN3S-HexA2S-HexNS6S-HexA2S	0.00220341
HexNS-HexA-HexN3S-HexA2S-HexNS3S6S-HexA	0.00220341
HexN3S-HexA-HexNS6S-HexA-HexNS6S-HexA2S	0.00220341
HexN3S-HexA-HexNS6S-HexA-HexNS3S6S-HexA	0.00220341
HexN3S-HexA-HexNS-HexA2S-HexNS6S-HexA2S	0.00220341
HexN3S-HexA-HexNS-HexA2S-HexNS3S6S-HexA	0.00220341
HexNS-HexA-HexN3S-HexA2S-HexNS3S-HexA2S	0.00220222
HexN3S-HexA-HexNS6S-HexA-HexNS3S-HexA2S	0.00220222
HexN3S-HexA-HexNS3S-HexA-HexNS6S-HexA2S	0.00220222
HexN3S-HexA-HexNS3S-HexA-HexNS3S6S-HexA	0.00220222
HexN3S-HexA-HexNS-HexA2S-HexNS3S-HexA2S	0.00220222
HexNS-HexA2S-HexN-HexA-HexNS3S6S-HexA2S	0.00220217
HexNS-HexA2S-HexNS3S6S-HexA2S-HexN-HexA	0.00220215
HexN-HexA2S-HexN6S-HexA2S-HexN3S6S-HexA2S	0.00220195
HexN-HexA2S-HexN3S6S-HexA-HexN3S6S-HexA2S	0.00220195
HexN3S-HexA-HexNS3S-HexA-HexNS3S-HexA2S	0.00220119
HexNS-HexA-HexN3S-HexA2S-HexN3S6S-HexA2S	0.00220067
HexN3S-HexA-HexNS6S-HexA-HexN3S6S-HexA2S	0.00220067
HexN3S-HexA-HexNS-HexA2S-HexN3S6S-HexA2S	0.00220067
HexN3S-HexA-HexN6S-HexA2S-HexNS6S-HexA2S	0.00220067
HexN3S-HexA-HexN6S-HexA2S-HexNS3S6S-HexA	0.00220067
HexN3S-HexA-HexN3S6S-HexA-HexNS6S-HexA2S	0.00220067
HexN3S-HexA-HexN3S6S-HexA-HexNS3S6S-HexA	0.00220067
HexN-HexA2S-HexN3S-HexA2S-HexNS6S-HexA2S	0.00220067
HexN-HexA2S-HexN3S-HexA2S-HexNS3S6S-HexA	0.00220063
HexN3S-HexA-HexNS3S-HexA-HexN3S6S-HexA2S	0.00219985
HexN3S-HexA-HexN6S-HexA2S-HexNS3S-HexA2S	0.00219985
HexN3S-HexA-HexN3S6S-HexA-HexNS3S-HexA2S	0.00219985
HexN-HexA2S-HexN3S-HexA2S-HexNS3S-HexA2S	0.00219985
HexN3S-HexA-HexN6S-HexA2S-HexN3S6S-HexA2S	0.00219877
HexN3S-HexA-HexN3S6S-HexA-HexN3S6S-HexA2S	0.00219877
HexN-HexA2S-HexN3S-HexA2S-HexN3S6S-HexA2S	0.00219877
HexN3S-HexA-HexN3S-HexA2S-HexNS6S-HexA2S	0.00219804
HexN3S-HexA-HexN3S-HexA2S-HexNS3S6S-HexA	0.00219804
HexN3S-HexA-HexN3S-HexA2S-HexNS3S-HexA2S	0.00219757
HexN3S-HexA-HexN3S-HexA2S-HexN3S6S-HexA2S	0.00219695
HexN3S-HexA2S-HexN-HexA-HexNS3S6S-HexA2S	0.00219282
HexN3S-HexA2S-HexNS3S6S-HexA2S-HexN-HexA	0.00219281
HexA2S-HexNS6S-HexA2S-HexN6S-HexA2S-HexN	0.00218801
HexA2S-HexNS3S-HexA2S-HexN6S-HexA2S-HexN	0.00218658
HexA2S-HexNS6S-HexA2S-HexN3S-HexA2S-HexN	0.00218343
HexA2S-HexNS3S-HexA2S-HexN3S-HexA2S-HexN	0.0021826
HexA2S-HexNS3S6S-HexA-HexNS-HexA-HexNS	0.00217271
HexA2S-HexN3S6S-HexA-HexNS6S-HexA2S-HexN	0.00217171
HexA2S-HexN3S6S-HexA-HexNS3S-HexA2S-HexN	0.00217028
HexA2S-HexNS3S6S-HexA-HexNS-HexA-HexN6S	0.00216583
HexA2S-HexNS3S6S-HexA-HexNS-HexA-HexN3S	0.00215922
HexN6S-HexA-HexNS6S-HexA-HexNS6S-HexA2S	0.00214462
HexN6S-HexA-HexNS6S-HexA-HexNS3S6S-HexA	0.00214462
HexN6S-HexA-HexNS-HexA2S-HexNS6S-HexA2S	0.00214462
HexN6S-HexA-HexNS-HexA2S-HexNS3S6S-HexA	0.00214462
HexN6S-HexA-HexNS6S-HexA-HexNS3S-HexA2S	0.00214255
HexN6S-HexA-HexNS3S-HexA-HexNS6S-HexA2S	0.00214255
HexN6S-HexA-HexNS3S-HexA-HexNS3S6S-HexA	0.00214255
HexN6S-HexA-HexNS-HexA2S-HexNS3S-HexA2S	0.00214255
HexN6S-HexA-HexNS3S-HexA-HexNS3S-HexA2S	0.00214076
HexN6S-HexA-HexNS6S-HexA-HexN3S6S-HexA2S	0.00213985
HexN6S-HexA-HexNS-HexA2S-HexN3S6S-HexA2S	0.00213985
HexN6S-HexA-HexN6S-HexA2S-HexNS6S-HexA2S	0.00213985
HexN6S-HexA-HexN6S-HexA2S-HexNS3S6S-HexA	0.00213985
HexN6S-HexA-HexN3S6S-HexA-HexNS6S-HexA2S	0.00213985
HexN6S-HexA-HexN3S6S-HexA-HexNS3S6S-HexA	0.00213985
HexN6S-HexA-HexNS3S-HexA-HexN3S6S-HexA2S	0.00213842
HexN6S-HexA-HexN6S-HexA2S-HexNS3S-HexA2S	0.00213842
HexN6S-HexA-HexN3S6S-HexA-HexNS3S-HexA2S	0.00213842
HexN6S-HexA-HexN6S-HexA2S-HexN3S6S-HexA2S	0.00213655
HexN6S-HexA-HexN3S6S-HexA-HexN3S6S-HexA2S	0.00213655
HexN6S-HexA-HexN3S-HexA2S-HexNS6S-HexA2S	0.00213527
HexN6S-HexA-HexN3S-HexA2S-HexNS3S6S-HexA	0.00213527
HexN6S-HexA-HexN3S-HexA2S-HexNS3S-HexA2S	0.00213445
HexN6S-HexA-HexN3S-HexA2S-HexN3S6S-HexA2S	0.00213337
HexN6S-HexA2S-HexN-HexA-HexNS3S6S-HexA2S	0.00213165
HexN6S-HexA2S-HexNS3S6S-HexA2S-HexN-HexA	0.00213164
HexNS3S-HexA-HexNS3S6S-HexA2S-HexN-HexA	0.00212714
HexNS3S-HexA-HexN-HexA-HexNS3S6S-HexA2S	0.0021271
HexA2S-HexN3S6S-HexA2S-HexNS-HexA2S-HexN	0.00210438
HexA2S-HexN3S6S-HexA-HexN3S6S-HexA2S-HexN	0.0021027
HexA2S-HexNS3S6S-HexA-HexN6S-HexA-HexNS	0.00209977
HexA2S-HexNS3S6S-HexA2S-HexN-HexA-HexNS	0.00209976
HexA2S-HexNS3S6S-HexA-HexN6S-HexA-HexN6S	0.002095
HexA2S-HexNS3S6S-HexA2S-HexN-HexA-HexN6S	0.00209499
HexA2S-HexNS3S6S-HexA-HexN3S-HexA-HexNS	0.00209316
HexA2S-HexNS3S6S-HexA-HexN6S-HexA-HexN3S	0.00209042
HexA2S-HexNS3S6S-HexA-HexN3S-HexA-HexN6S	0.00209042
HexA2S-HexNS3S6S-HexA2S-HexN-HexA-HexN3S	0.00209041
HexA2S-HexNS3S6S-HexA-HexN3S-HexA-HexN3S	0.00208779
HexNS6S-HexA-HexNS3S6S-HexA2S-HexN-HexA	0.00206144
HexNS6S-HexA-HexN-HexA-HexNS3S6S-HexA2S	0.0020614
HexN3S6S-HexA-HexNS3S6S-HexA2S-HexN-HexA	0.00205667
HexN3S6S-HexA-HexN-HexA-HexNS3S6S-HexA2S	0.00205663
HexA2S-HexN3S6S-HexA2S-HexN6S-HexA2S-HexN	0.00203318
HexA2S-HexN3S6S-HexA2S-HexN3S-HexA2S-HexN	0.00203
HexNS-HexA-HexNS-HexA-HexNS3S6S-HexA2S	0.00200861
HexNS-HexA-HexN6S-HexA-HexNS3S6S-HexA2S	0.00200173
HexN-HexA2S-HexNS-HexA-HexNS3S6S-HexA2S	0.00200173
HexNS-HexA-HexN-HexA2S-HexNS3S6S-HexA2S	0.00200172
HexN-HexA2S-HexN6S-HexA-HexNS3S6S-HexA2S	0.00199697
HexN-HexA2S-HexN-HexA2S-HexNS3S6S-HexA2S	0.00199695
HexNS-HexA-HexN3S-HexA-HexNS3S6S-HexA2S	0.00199512
HexN3S-HexA-HexNS-HexA-HexNS3S6S-HexA2S	0.00199512
HexN3S-HexA-HexN6S-HexA-HexNS3S6S-HexA2S	0.00199238
HexN-HexA2S-HexN3S-HexA-HexNS3S6S-HexA2S	0.00199238
HexN3S-HexA-HexN-HexA2S-HexNS3S6S-HexA2S	0.00199237
HexN3S-HexA-HexN3S-HexA-HexNS3S6S-HexA2S	0.00198975
HexN6S-HexA-HexNS-HexA-HexNS3S6S-HexA2S	0.0019311
HexN6S-HexA-HexN6S-HexA-HexNS3S6S-HexA2S	0.00192634
HexN6S-HexA-HexN-HexA2S-HexNS3S6S-HexA2S	0.00192632
HexN6S-HexA-HexN3S-HexA-HexNS3S6S-HexA2S	0.00192175
HexA2S-HexNS3S6S-HexA-HexNS-HexA2S-HexN	0.00188973
HexNS3S-HexA2S-HexNS-HexA-HexNS6S-HexA	0.00188862
HexNS3S-HexA2S-HexNS-HexA-HexNS-HexA2S	0.00188862
HexNS3S-HexA2S-HexNS-HexA-HexNS3S-HexA	0.00188604
HexNS3S-HexA2S-HexNS-HexA-HexN6S-HexA2S	0.00188266
HexNS3S-HexA2S-HexNS-HexA-HexN3S6S-HexA	0.00188266
HexNS3S-HexA2S-HexN6S-HexA-HexNS6S-HexA	0.00188266
HexNS3S-HexA2S-HexN6S-HexA-HexNS-HexA2S	0.00188266
HexNS3S-HexA2S-HexN-HexA2S-HexNS6S-HexA	0.00188266
HexNS3S-HexA2S-HexN-HexA2S-HexNS-HexA2S	0.00188266
HexNS3S-HexA2S-HexN6S-HexA-HexNS3S-HexA	0.00188087
HexNS3S-HexA2S-HexN-HexA2S-HexNS3S-HexA	0.00188087
HexNS3S-HexA2S-HexN6S-HexA-HexN6S-HexA2S	0.00187853
HexNS3S-HexA2S-HexN6S-HexA-HexN3S6S-HexA	0.00187853
HexNS3S-HexA2S-HexN-HexA2S-HexN6S-HexA2S	0.00187853
HexNS3S-HexA2S-HexN-HexA2S-HexN3S6S-HexA	0.00187853
HexNS3S-HexA2S-HexNS-HexA-HexN3S-HexA2S	0.00187693
HexNS3S-HexA2S-HexN3S-HexA-HexNS6S-HexA	0.00187693
HexNS3S-HexA2S-HexN3S-HexA-HexNS-HexA2S	0.00187693
HexNS3S-HexA2S-HexN3S-HexA-HexNS3S-HexA	0.0018759
HexNS3S-HexA2S-HexN6S-HexA-HexN3S-HexA2S	0.00187455
HexNS3S-HexA2S-HexN3S-HexA-HexN6S-HexA2S	0.00187455
HexNS3S-HexA2S-HexN3S-HexA-HexN3S6S-HexA	0.00187455
HexNS3S-HexA2S-HexN-HexA2S-HexN3S-HexA2S	0.00187455
HexNS3S-HexA2S-HexN3S-HexA-HexN3S-HexA2S	0.00187227
HexNS6S-HexA2S-HexNS-HexA-HexNS6S-HexA	0.00181173
HexNS6S-HexA2S-HexNS-HexA-HexNS-HexA2S	0.00181173
HexNS3S6S-HexA-HexNS-HexA-HexNS6S-HexA	0.00181172
HexNS3S6S-HexA-HexNS-HexA-HexNS-HexA2S	0.00181172
HexA2S-HexNS3S6S-HexA-HexN6S-HexA2S-HexN	0.00180881
HexA2S-HexNS3S6S-HexA2S-HexN-HexA2S-HexN	0.0018088
HexNS6S-HexA2S-HexNS-HexA-HexNS3S-HexA	0.00180875
HexNS3S6S-HexA-HexNS-HexA-HexNS3S-HexA	0.00180874
HexNS6S-HexA2S-HexNS-HexA-HexN6S-HexA2S	0.00180486
HexNS6S-HexA2S-HexNS-HexA-HexN3S6S-HexA	0.00180486
HexNS6S-HexA2S-HexN6S-HexA-HexNS6S-HexA	0.00180486
HexNS6S-HexA2S-HexN6S-HexA-HexNS-HexA2S	0.00180486
HexNS6S-HexA2S-HexN-HexA2S-HexNS6S-HexA	0.00180486
HexNS6S-HexA2S-HexN-HexA2S-HexNS-HexA2S	0.00180486
HexN3S6S-HexA2S-HexNS-HexA-HexNS6S-HexA	0.00180486
HexN3S6S-HexA2S-HexNS-HexA-HexNS-HexA2S	0.00180486
HexNS3S6S-HexA-HexNS-HexA-HexN6S-HexA2S	0.00180484
HexNS3S6S-HexA-HexNS-HexA-HexN3S6S-HexA	0.00180484
HexNS3S6S-HexA-HexN6S-HexA-HexNS6S-HexA	0.00180484
HexNS3S6S-HexA-HexN6S-HexA-HexNS-HexA2S	0.00180484
HexNS3S6S-HexA-HexN-HexA2S-HexNS6S-HexA	0.00180484
HexNS3S6S-HexA-HexN-HexA2S-HexNS-HexA2S	0.00180484
HexA2S-HexNS3S6S-HexA-HexN3S-HexA2S-HexN	0.00180423
HexNS6S-HexA2S-HexN6S-HexA-HexNS3S-HexA	0.00180279
HexNS6S-HexA2S-HexN-HexA2S-HexNS3S-HexA	0.00180279
HexN3S6S-HexA2S-HexNS-HexA-HexNS3S-HexA	0.00180279
HexNS3S6S-HexA-HexN6S-HexA-HexNS3S-HexA	0.00180278
HexNS3S6S-HexA-HexN-HexA2S-HexNS3S-HexA	0.00180278
HexA2S-HexNS6S-HexA-HexNS3S6S-HexA-HexN	0.00180043
HexNS6S-HexA2S-HexN6S-HexA-HexN6S-HexA2S	0.00180009
HexNS6S-HexA2S-HexN6S-HexA-HexN3S6S-HexA	0.00180009
HexNS6S-HexA2S-HexN-HexA2S-HexN6S-HexA2S	0.00180009
HexNS6S-HexA2S-HexN-HexA2S-HexN3S6S-HexA	0.00180009
HexN3S6S-HexA2S-HexNS-HexA-HexN6S-HexA2S	0.00180009
HexN3S6S-HexA2S-HexNS-HexA-HexN3S6S-HexA	0.00180009
HexN3S6S-HexA2S-HexN6S-HexA-HexNS6S-HexA	0.00180009
HexN3S6S-HexA2S-HexN6S-HexA-HexNS-HexA2S	0.00180009
HexN3S6S-HexA2S-HexN-HexA2S-HexNS6S-HexA	0.00180009
HexN3S6S-HexA2S-HexN-HexA2S-HexNS-HexA2S	0.00180009
HexNS3S6S-HexA-HexN6S-HexA-HexN6S-HexA2S	0.00180008
HexNS3S6S-HexA-HexN6S-HexA-HexN3S6S-HexA	0.00180008
HexNS3S6S-HexA-HexN-HexA2S-HexN6S-HexA2S	0.00180008
HexNS3S6S-HexA-HexN-HexA2S-HexN3S6S-HexA	0.00180008
HexN3S6S-HexA2S-HexN6S-HexA-HexNS3S-HexA	0.00179866
HexN3S6S-HexA2S-HexN-HexA2S-HexNS3S-HexA	0.00179866
HexA2S-HexNS3S-HexA-HexNS3S6S-HexA-HexN	0.00179837
HexNS6S-HexA2S-HexNS-HexA-HexN3S-HexA2S	0.00179825
HexNS6S-HexA2S-HexN3S-HexA-HexNS6S-HexA	0.00179825
HexNS6S-HexA2S-HexN3S-HexA-HexNS-HexA2S	0.00179825
HexNS3S6S-HexA-HexNS-HexA-HexN3S-HexA2S	0.00179823
HexNS3S6S-HexA-HexN3S-HexA-HexNS6S-HexA	0.00179823
HexNS3S6S-HexA-HexN3S-HexA-HexNS-HexA2S	0.00179823
HexNS6S-HexA2S-HexN3S-HexA-HexNS3S-HexA	0.00179706
HexNS3S6S-HexA-HexN3S-HexA-HexNS3S-HexA	0.00179705
HexN3S6S-HexA2S-HexN6S-HexA-HexN6S-HexA2S	0.00179679
HexN3S6S-HexA2S-HexN6S-HexA-HexN3S6S-HexA	0.00179679
HexN3S6S-HexA2S-HexN-HexA2S-HexN6S-HexA2S	0.00179679
HexN3S6S-HexA2S-HexN-HexA2S-HexN3S6S-HexA	0.00179679
HexNS6S-HexA2S-HexN6S-HexA-HexN3S-HexA2S	0.00179551
HexNS6S-HexA2S-HexN3S-HexA-HexN6S-HexA2S	0.00179551
HexNS6S-HexA2S-HexN3S-HexA-HexN3S6S-HexA	0.00179551
HexNS6S-HexA2S-HexN-HexA2S-HexN3S-HexA2S	0.00179551
HexN3S6S-HexA2S-HexNS-HexA-HexN3S-HexA2S	0.00179551
HexN3S6S-HexA2S-HexN3S-HexA-HexNS6S-HexA	0.00179551
HexN3S6S-HexA2S-HexN3S-HexA-HexNS-HexA2S	0.00179551
HexNS3S6S-HexA-HexN6S-HexA-HexN3S-HexA2S	0.0017955
HexNS3S6S-HexA-HexN3S-HexA-HexN6S-HexA2S	0.0017955
HexNS3S6S-HexA-HexN3S-HexA-HexN3S6S-HexA	0.0017955
HexNS3S6S-HexA-HexN-HexA2S-HexN3S-HexA2S	0.0017955
HexN3S6S-HexA2S-HexN3S-HexA-HexNS3S-HexA	0.00179469
HexN3S6S-HexA2S-HexN6S-HexA-HexN3S-HexA2S	0.00179361
HexN3S6S-HexA2S-HexN3S-HexA-HexN6S-HexA2S	0.00179361
HexN3S6S-HexA2S-HexN3S-HexA-HexN3S6S-HexA	0.00179361
HexN3S6S-HexA2S-HexN-HexA2S-HexN3S-HexA2S	0.00179361
HexNS6S-HexA2S-HexN3S-HexA-HexN3S-HexA2S	0.00179288
HexNS3S6S-HexA-HexN3S-HexA-HexN3S-HexA2S	0.00179286
HexN3S6S-HexA2S-HexN3S-HexA-HexN3S-HexA2S	0.00179179
HexN-HexA-HexNS3S6S-HexA2S-HexNS-HexA2S	0.00173055
HexN-HexA-HexNS3S6S-HexA2S-HexNS6S-HexA	0.00173046
HexN-HexA-HexNS3S6S-HexA2S-HexNS3S-HexA	0.00172839
HexN-HexA-HexNS3S6S-HexA2S-HexN6S-HexA2S	0.00172579
HexN-HexA-HexNS3S6S-HexA2S-HexN3S6S-HexA	0.00172569
HexN-HexA-HexNS3S6S-HexA2S-HexN3S-HexA2S	0.0017212
HexA2S-HexNS6S-HexA2S-HexNS6S-HexA-HexN	0.00171856
HexA2S-HexNS6S-HexA2S-HexNS3S-HexA-HexN	0.0017165
HexA2S-HexNS3S-HexA2S-HexNS6S-HexA-HexN	0.0017165
HexA2S-HexNS3S-HexA2S-HexNS3S-HexA-HexN	0.00171471
HexA2S-HexNS6S-HexA2S-HexN3S6S-HexA-HexN	0.0017138
HexA2S-HexNS3S-HexA2S-HexN3S6S-HexA-HexN	0.00171236
HexNS3S-HexA2S-HexNS6S-HexA-HexNS-HexA	0.00163003
HexNS3S-HexA2S-HexNS-HexA2S-HexNS-HexA	0.00163003
HexNS3S-HexA2S-HexNS3S-HexA-HexNS-HexA	0.00162745
HexNS3S-HexA2S-HexNS6S-HexA-HexN6S-HexA	0.00162407
HexNS3S-HexA2S-HexNS6S-HexA-HexN-HexA2S	0.00162407
HexNS3S-HexA2S-HexNS-HexA2S-HexN6S-HexA	0.00162407
HexNS3S-HexA2S-HexNS-HexA2S-HexN-HexA2S	0.00162407
HexNS3S-HexA2S-HexN6S-HexA2S-HexNS-HexA	0.00162407
HexNS3S-HexA2S-HexN3S6S-HexA-HexNS-HexA	0.00162407
HexNS3S-HexA2S-HexNS3S-HexA-HexN6S-HexA	0.00162228
HexNS3S-HexA2S-HexNS3S-HexA-HexN-HexA2S	0.00162228
HexNS3S-HexA2S-HexN6S-HexA2S-HexN6S-HexA	0.00161994
HexNS3S-HexA2S-HexN6S-HexA2S-HexN-HexA2S	0.00161994
HexNS3S-HexA2S-HexN3S6S-HexA-HexN6S-HexA	0.00161994
HexNS3S-HexA2S-HexN3S6S-HexA-HexN-HexA2S	0.00161994
HexNS3S-HexA2S-HexNS6S-HexA-HexN3S-HexA	0.00161834
HexNS3S-HexA2S-HexNS-HexA2S-HexN3S-HexA	0.00161834
HexNS3S-HexA2S-HexN3S-HexA2S-HexNS-HexA	0.00161834
HexNS3S-HexA2S-HexNS3S-HexA-HexN3S-HexA	0.00161731
HexNS3S-HexA2S-HexN6S-HexA2S-HexN3S-HexA	0.00161596
HexNS3S-HexA2S-HexN3S6S-HexA-HexN3S-HexA	0.00161596
HexNS3S-HexA2S-HexN3S-HexA2S-HexN6S-HexA	0.00161596
HexNS3S-HexA2S-HexN3S-HexA2S-HexN-HexA2S	0.00161596
HexNS3S-HexA2S-HexN3S-HexA2S-HexN3S-HexA	0.00161368
HexA2S-HexN3S6S-HexA-HexNS3S6S-HexA-HexN	0.00160793
HexNS3S6S-HexA2S-HexN-HexA-HexNS6S-HexA	0.00154231
HexNS3S6S-HexA2S-HexN-HexA-HexNS-HexA2S	0.0015423
HexNS3S6S-HexA2S-HexN-HexA-HexNS3S-HexA	0.00154025
HexNS6S-HexA2S-HexNS6S-HexA-HexNS-HexA	0.0015396
HexNS6S-HexA2S-HexNS-HexA2S-HexNS-HexA	0.0015396
HexNS3S6S-HexA-HexNS6S-HexA-HexNS-HexA	0.0015396
HexNS3S6S-HexA-HexNS-HexA2S-HexNS-HexA	0.0015396
HexNS3S6S-HexA2S-HexN-HexA-HexN3S6S-HexA	0.00153755
HexNS3S6S-HexA2S-HexN-HexA-HexN6S-HexA2S	0.00153753
HexNS6S-HexA2S-HexNS3S-HexA-HexNS-HexA	0.00153662
HexNS3S6S-HexA-HexNS3S-HexA-HexNS-HexA	0.00153662
HexNS3S6S-HexA2S-HexN-HexA-HexN3S-HexA2S	0.00153295
HexNS6S-HexA2S-HexNS6S-HexA-HexN6S-HexA	0.00153272
HexNS6S-HexA2S-HexNS6S-HexA-HexN-HexA2S	0.00153272
HexNS6S-HexA2S-HexNS-HexA2S-HexN6S-HexA	0.00153272
HexNS6S-HexA2S-HexNS-HexA2S-HexN-HexA2S	0.00153272
HexNS6S-HexA2S-HexN6S-HexA2S-HexNS-HexA	0.00153272
HexNS6S-HexA2S-HexN3S6S-HexA-HexNS-HexA	0.00153272
HexNS3S6S-HexA-HexNS6S-HexA-HexN6S-HexA	0.00153272
HexNS3S6S-HexA-HexNS-HexA2S-HexN6S-HexA	0.00153272
HexNS3S6S-HexA-HexN6S-HexA2S-HexNS-HexA	0.00153272
HexNS3S6S-HexA-HexN3S6S-HexA-HexNS-HexA	0.00153272
HexN3S6S-HexA2S-HexNS6S-HexA-HexNS-HexA	0.00153272
HexN3S6S-HexA2S-HexNS-HexA2S-HexNS-HexA	0.00153272
HexNS3S6S-HexA-HexNS6S-HexA-HexN-HexA2S	0.0015327
HexNS3S6S-HexA-HexNS-HexA2S-HexN-HexA2S	0.0015327
HexNS6S-HexA2S-HexNS3S-HexA-HexN6S-HexA	0.00153065
HexNS6S-HexA2S-HexNS3S-HexA-HexN-HexA2S	0.00153065
HexNS3S6S-HexA-HexNS3S-HexA-HexN6S-HexA	0.00153065
HexN3S6S-HexA2S-HexNS3S-HexA-HexNS-HexA	0.00153065
HexNS3S6S-HexA-HexNS3S-HexA-HexN-HexA2S	0.00153064
HexNS6S-HexA2S-HexN6S-HexA2S-HexN6S-HexA	0.00152795
HexNS6S-HexA2S-HexN6S-HexA2S-HexN-HexA2S	0.00152795
HexNS6S-HexA2S-HexN3S6S-HexA-HexN6S-HexA	0.00152795
HexNS6S-HexA2S-HexN3S6S-HexA-HexN-HexA2S	0.00152795
HexNS3S6S-HexA-HexN6S-HexA2S-HexN6S-HexA	0.00152795
HexNS3S6S-HexA-HexN3S6S-HexA-HexN6S-HexA	0.00152795
HexN3S6S-HexA2S-HexNS6S-HexA-HexN6S-HexA	0.00152795
HexN3S6S-HexA2S-HexNS6S-HexA-HexN-HexA2S	0.00152795
HexN3S6S-HexA2S-HexNS-HexA2S-HexN6S-HexA	0.00152795
HexN3S6S-HexA2S-HexNS-HexA2S-HexN-HexA2S	0.00152795
HexN3S6S-HexA2S-HexN6S-HexA2S-HexNS-HexA	0.00152795
HexN3S6S-HexA2S-HexN3S6S-HexA-HexNS-HexA	0.00152795
HexNS3S6S-HexA-HexN6S-HexA2S-HexN-HexA2S	0.00152794
HexNS3S6S-HexA-HexN3S6S-HexA-HexN-HexA2S	0.00152794
HexN3S6S-HexA2S-HexNS3S-HexA-HexN6S-HexA	0.00152652
HexN3S6S-HexA2S-HexNS3S-HexA-HexN-HexA2S	0.00152652
HexNS6S-HexA2S-HexNS6S-HexA-HexN3S-HexA	0.00152611
HexNS6S-HexA2S-HexNS-HexA2S-HexN3S-HexA	0.00152611
HexNS6S-HexA2S-HexN3S-HexA2S-HexNS-HexA	0.00152611
HexNS3S6S-HexA-HexNS6S-HexA-HexN3S-HexA	0.00152611
HexNS3S6S-HexA-HexNS-HexA2S-HexN3S-HexA	0.00152611
HexNS3S6S-HexA-HexN3S-HexA2S-HexNS-HexA	0.00152611
HexNS6S-HexA2S-HexNS3S-HexA-HexN3S-HexA	0.00152492
HexNS3S6S-HexA-HexNS3S-HexA-HexN3S-HexA	0.00152492
HexN3S6S-HexA2S-HexN6S-HexA2S-HexN6S-HexA	0.00152465
HexN3S6S-HexA2S-HexN6S-HexA2S-HexN-HexA2S	0.00152465
HexN3S6S-HexA2S-HexN3S6S-HexA-HexN6S-HexA	0.00152465
HexN3S6S-HexA2S-HexN3S6S-HexA-HexN-HexA2S	0.00152465
HexNS6S-HexA2S-HexN6S-HexA2S-HexN3S-HexA	0.00152337
HexNS6S-HexA2S-HexN3S6S-HexA-HexN3S-HexA	0.00152337
HexNS6S-HexA2S-HexN3S-HexA2S-HexN6S-HexA	0.00152337
HexNS6S-HexA2S-HexN3S-HexA2S-HexN-HexA2S	0.00152337
HexNS3S6S-HexA-HexN6S-HexA2S-HexN3S-HexA	0.00152337
HexNS3S6S-HexA-HexN3S6S-HexA-HexN3S-HexA	0.00152337
HexNS3S6S-HexA-HexN3S-HexA2S-HexN6S-HexA	0.00152337
HexN3S6S-HexA2S-HexNS6S-HexA-HexN3S-HexA	0.00152337
HexN3S6S-HexA2S-HexNS-HexA2S-HexN3S-HexA	0.00152337
HexN3S6S-HexA2S-HexN3S-HexA2S-HexNS-HexA	0.00152337
HexNS3S6S-HexA-HexN3S-HexA2S-HexN-HexA2S	0.00152336
HexN3S6S-HexA2S-HexNS3S-HexA-HexN3S-HexA	0.00152255
HexN3S6S-HexA2S-HexN6S-HexA2S-HexN3S-HexA	0.00152147
HexN3S6S-HexA2S-HexN3S6S-HexA-HexN3S-HexA	0.00152147
HexN3S6S-HexA2S-HexN3S-HexA2S-HexN6S-HexA	0.00152147
HexN3S6S-HexA2S-HexN3S-HexA2S-HexN-HexA2S	0.00152147
HexNS6S-HexA2S-HexN3S-HexA2S-HexN3S-HexA	0.00152074
HexNS3S6S-HexA-HexN3S-HexA2S-HexN3S-HexA	0.00152074
HexN3S6S-HexA2S-HexN3S-HexA2S-HexN3S-HexA	0.00151965
HexA2S-HexN3S6S-HexA2S-HexNS6S-HexA-HexN	0.00151557
HexA2S-HexN3S6S-HexA2S-HexNS3S-HexA-HexN	0.00151414
HexA2S-HexN3S6S-HexA2S-HexN3S6S-HexA-HexN	0.00151226
HexNS3S-HexA2S-HexN-HexA-HexNS3S6S-HexA	0.00144991
HexNS3S-HexA2S-HexN-HexA-HexNS6S-HexA2S	0.00144984
HexNS3S-HexA2S-HexN-HexA-HexNS3S-HexA2S	0.00144805
HexNS3S-HexA2S-HexN-HexA-HexN3S6S-HexA2S	0.00144571
HexNS6S-HexA2S-HexN-HexA-HexNS3S6S-HexA	0.00134639
HexNS6S-HexA2S-HexN-HexA-HexNS6S-HexA2S	0.00134632
HexNS3S6S-HexA-HexN-HexA-HexNS6S-HexA2S	0.00134632
HexNS3S6S-HexA-HexN-HexA-HexNS3S6S-HexA	0.0013462
HexNS6S-HexA2S-HexN-HexA-HexNS3S-HexA2S	0.00134425
HexNS3S6S-HexA-HexN-HexA-HexNS3S-HexA2S	0.00134425
HexN3S6S-HexA2S-HexN-HexA-HexNS3S6S-HexA	0.00134162
HexNS6S-HexA2S-HexN-HexA-HexN3S6S-HexA2S	0.00134155
HexNS3S6S-HexA-HexN-HexA-HexN3S6S-HexA2S	0.00134155
HexN3S6S-HexA2S-HexN-HexA-HexNS6S-HexA2S	0.00134155
HexN3S6S-HexA2S-HexN-HexA-HexNS3S-HexA2S	0.00134012
HexN3S6S-HexA2S-HexN-HexA-HexN3S6S-HexA2S	0.00133825
HexN-HexA-HexNS6S-HexA2S-HexNS6S-HexA2S	0.00124486
HexN-HexA-HexNS3S6S-HexA-HexNS6S-HexA2S	0.00124486
HexN-HexA-HexNS6S-HexA2S-HexNS3S6S-HexA	0.00124478
HexN-HexA-HexNS3S6S-HexA-HexNS3S6S-HexA	0.00124465
HexN-HexA-HexNS6S-HexA2S-HexNS3S-HexA2S	0.00124279
HexN-HexA-HexNS3S6S-HexA-HexNS3S-HexA2S	0.00124279
HexN-HexA-HexNS3S-HexA2S-HexNS6S-HexA2S	0.00124279
HexN-HexA-HexNS3S-HexA2S-HexNS3S6S-HexA	0.00124271
HexN-HexA-HexNS3S-HexA2S-HexNS3S-HexA2S	0.001241
HexN-HexA-HexNS6S-HexA2S-HexN3S6S-HexA2S	0.00124009
HexN-HexA-HexNS3S6S-HexA-HexN3S6S-HexA2S	0.00124009
HexN-HexA-HexN3S6S-HexA2S-HexNS6S-HexA2S	0.00124009
HexN-HexA-HexN3S6S-HexA2S-HexNS3S6S-HexA	0.00124001
HexN-HexA-HexNS3S-HexA2S-HexN3S6S-HexA2S	0.00123866
HexN-HexA-HexN3S6S-HexA2S-HexNS3S-HexA2S	0.00123866
HexN-HexA-HexN3S6S-HexA2S-HexN3S6S-HexA2S	0.00123679
HexNS3S6S-HexA2S-HexNS-HexA-HexNS-HexA	0.00121878
HexNS3S6S-HexA2S-HexNS-HexA-HexN6S-HexA	0.0012119
HexNS3S6S-HexA2S-HexN6S-HexA-HexNS-HexA	0.0012119
HexNS3S6S-HexA2S-HexN-HexA2S-HexNS-HexA	0.0012119
HexNS3S6S-HexA2S-HexNS-HexA-HexN-HexA2S	0.00121188
HexNS3S6S-HexA2S-HexN6S-HexA-HexN6S-HexA	0.00120714
HexNS3S6S-HexA2S-HexN-HexA2S-HexN6S-HexA	0.00120714
HexNS3S6S-HexA2S-HexN6S-HexA-HexN-HexA2S	0.00120712
HexNS3S6S-HexA2S-HexN-HexA2S-HexN-HexA2S	0.00120709
HexNS3S6S-HexA2S-HexNS-HexA-HexN3S-HexA	0.00120529
HexNS3S6S-HexA2S-HexN3S-HexA-HexNS-HexA	0.00120529
HexNS3S6S-HexA2S-HexN6S-HexA-HexN3S-HexA	0.00120255
HexNS3S6S-HexA2S-HexN3S-HexA-HexN6S-HexA	0.00120255
HexNS3S6S-HexA2S-HexN-HexA2S-HexN3S-HexA	0.00120255
HexNS3S6S-HexA2S-HexN3S-HexA-HexN-HexA2S	0.00120253
HexNS3S6S-HexA2S-HexN3S-HexA-HexN3S-HexA	0.00119992
HexA2S-HexNS3S6S-HexA2S-HexNS-HexA-HexN	0.00119623
HexA2S-HexNS3S6S-HexA-HexNS6S-HexA-HexN	0.00119623
HexA2S-HexNS3S6S-HexA-HexNS3S-HexA-HexN	0.00119417
HexA2S-HexNS3S6S-HexA2S-HexN6S-HexA-HexN	0.00119147
HexA2S-HexNS3S6S-HexA-HexN3S6S-HexA-HexN	0.00119147
HexA2S-HexNS3S6S-HexA2S-HexN3S-HexA-HexN	0.00118689
HexNS3S-HexA2S-HexNS6S-HexA2S-HexN-HexA	0.00109207
HexNS3S-HexA2S-HexNS3S6S-HexA-HexN-HexA	0.00109192
HexNS3S-HexA2S-HexNS3S-HexA2S-HexN-HexA	0.00109028
HexNS3S-HexA2S-HexN3S6S-HexA2S-HexN-HexA	0.00108794
HexNS6S-HexA2S-HexNS6S-HexA2S-HexN-HexA	0.000948909
HexNS3S6S-HexA-HexNS6S-HexA2S-HexN-HexA	0.000948833
HexNS6S-HexA2S-HexNS3S6S-HexA-HexN-HexA	0.000948739
HexNS3S6S-HexA-HexNS3S6S-HexA-HexN-HexA	0.000948663
HexNS6S-HexA2S-HexNS3S-HexA2S-HexN-HexA	0.000946843
HexNS3S6S-HexA-HexNS3S-HexA2S-HexN-HexA	0.000946767
HexNS6S-HexA2S-HexN3S6S-HexA2S-HexN-HexA	0.000944142
HexN3S6S-HexA2S-HexNS6S-HexA2S-HexN-HexA	0.000944142
HexNS3S6S-HexA-HexN3S6S-HexA2S-HexN-HexA	0.000944066
HexN3S6S-HexA2S-HexNS3S6S-HexA-HexN-HexA	0.000943972
HexN3S6S-HexA2S-HexNS3S-HexA2S-HexN-HexA	0.000942711
HexN3S6S-HexA2S-HexN3S6S-HexA2S-HexN-HexA	0.000940839
HexN-HexA-HexNS6S-HexA-HexNS3S6S-HexA2S	0.000797265
HexN-HexA-HexNS-HexA2S-HexNS3S6S-HexA2S	0.000797265
HexN-HexA-HexNS3S-HexA-HexNS3S6S-HexA2S	0.0007952
HexN-HexA-HexN6S-HexA2S-HexNS3S6S-HexA2S	0.000792499
HexN-HexA-HexN3S6S-HexA-HexNS3S6S-HexA2S	0.000792499
HexN-HexA-HexN3S-HexA2S-HexNS3S6S-HexA2S	0.000787916
HexNS3S6S-HexA2S-HexNS6S-HexA-HexN-HexA	3.76845e-05
HexNS3S6S-HexA2S-HexNS-HexA2S-HexN-HexA	3.76845e-05
HexNS3S6S-HexA2S-HexNS3S-HexA-HexN-HexA	3.56193e-05
HexNS3S6S-HexA2S-HexN6S-HexA2S-HexN-HexA	3.29182e-05
HexNS3S6S-HexA2S-HexN3S6S-HexA-HexN-HexA	3.29182e-05
HexNS3S6S-HexA2S-HexN3S-HexA2S-HexN-HexA	2.83356e-05

## Sheet: Table S5
Training compound #3 GAGrank results
Sequence	GAGrank score
HexNS-HexA-HexNS-HexA-HexNS-HexA	0.0100018
HexNS-HexA-HexNS-HexA-HexN6S-HexA	0.00996372
HexNS-HexA-HexN6S-HexA-HexNS-HexA	0.00996372
HexN6S-HexA-HexNS-HexA-HexNS-HexA	0.00996372
HexNS-HexA-HexN6S-HexA-HexN6S-HexA	0.00993732
HexN6S-HexA-HexNS-HexA-HexN6S-HexA	0.00993732
HexN6S-HexA-HexN6S-HexA-HexNS-HexA	0.00993732
HexNS-HexA-HexNS-HexA-HexN3S-HexA	0.0099271
HexNS-HexA-HexN3S-HexA-HexNS-HexA	0.0099271
HexN3S-HexA-HexNS-HexA-HexNS-HexA	0.0099271
HexN6S-HexA-HexN6S-HexA-HexN6S-HexA	0.00991903
HexNS-HexA-HexN6S-HexA-HexN3S-HexA	0.00991194
HexNS-HexA-HexN3S-HexA-HexN6S-HexA	0.00991194
HexN6S-HexA-HexNS-HexA-HexN3S-HexA	0.00991194
HexN6S-HexA-HexN3S-HexA-HexNS-HexA	0.00991194
HexN3S-HexA-HexNS-HexA-HexN6S-HexA	0.00991194
HexN3S-HexA-HexN6S-HexA-HexNS-HexA	0.00991194
HexN6S-HexA-HexN6S-HexA-HexN3S-HexA	0.00990143
HexN6S-HexA-HexN3S-HexA-HexN6S-HexA	0.00990143
HexN3S-HexA-HexN6S-HexA-HexN6S-HexA	0.00990143
HexNS-HexA-HexN3S-HexA-HexN3S-HexA	0.00989737
HexN3S-HexA-HexNS-HexA-HexN3S-HexA	0.00989737
HexN3S-HexA-HexN3S-HexA-HexNS-HexA	0.00989737
HexN6S-HexA-HexN3S-HexA-HexN3S-HexA	0.00989133
HexN3S-HexA-HexN6S-HexA-HexN3S-HexA	0.00989133
HexN3S-HexA-HexN3S-HexA-HexN6S-HexA	0.00989133
HexN3S-HexA-HexN3S-HexA-HexN3S-HexA	0.00988553
HexNS-HexA2S-HexN-HexA-HexNS-HexA	0.00983536
HexNS-HexA2S-HexN-HexA-HexN6S-HexA	0.00980897
HexN6S-HexA2S-HexN-HexA-HexNS-HexA	0.00980897
HexN6S-HexA2S-HexN-HexA-HexN6S-HexA	0.00979067
HexNS-HexA2S-HexN-HexA-HexN3S-HexA	0.00978359
HexN3S-HexA2S-HexN-HexA-HexNS-HexA	0.00978359
HexN6S-HexA2S-HexN-HexA-HexN3S-HexA	0.00977308
HexN3S-HexA2S-HexN-HexA-HexN6S-HexA	0.00977308
HexN3S-HexA2S-HexN-HexA-HexN3S-HexA	0.00976298
HexNS-HexA-HexNS-HexA2S-HexN-HexA	0.0097072
HexNS-HexA-HexN6S-HexA2S-HexN-HexA	0.00968081
HexN6S-HexA-HexNS-HexA2S-HexN-HexA	0.00968081
HexN6S-HexA-HexN6S-HexA2S-HexN-HexA	0.00966251
HexNS-HexA-HexN3S-HexA2S-HexN-HexA	0.00965543
HexN3S-HexA-HexNS-HexA2S-HexN-HexA	0.00965543
HexN6S-HexA-HexN3S-HexA2S-HexN-HexA	0.00964492
HexN3S-HexA-HexN6S-HexA2S-HexN-HexA	0.00964492
HexN3S-HexA-HexN3S-HexA2S-HexN-HexA	0.00963482
HexNS-HexA2S-HexN-HexA2S-HexN-HexA	0.00954977
HexN6S-HexA2S-HexN-HexA2S-HexN-HexA	0.00953147
HexN3S-HexA2S-HexN-HexA2S-HexN-HexA	0.00951388
HexN-HexA2S-HexNS-HexA-HexNS-HexA	0.00948828
HexNS-HexA-HexN-HexA2S-HexNS-HexA	0.0094819
HexN-HexA2S-HexNS-HexA-HexN6S-HexA	0.00946188
HexN-HexA2S-HexN6S-HexA-HexNS-HexA	0.00946188
HexNS-HexA-HexN-HexA2S-HexN6S-HexA	0.00945551
HexN6S-HexA-HexN-HexA2S-HexNS-HexA	0.00945551
HexN-HexA2S-HexN6S-HexA-HexN6S-HexA	0.00944359
HexN6S-HexA-HexN-HexA2S-HexN6S-HexA	0.00943721
HexN-HexA2S-HexNS-HexA-HexN3S-HexA	0.0094365
HexN-HexA2S-HexN3S-HexA-HexNS-HexA	0.0094365
HexNS-HexA-HexN-HexA2S-HexN3S-HexA	0.00943013
HexN3S-HexA-HexN-HexA2S-HexNS-HexA	0.00943013
HexN-HexA2S-HexN6S-HexA-HexN3S-HexA	0.009426
HexN-HexA2S-HexN3S-HexA-HexN6S-HexA	0.009426
HexN6S-HexA-HexN-HexA2S-HexN3S-HexA	0.00941962
HexN3S-HexA-HexN-HexA2S-HexN6S-HexA	0.00941962
HexN-HexA2S-HexN3S-HexA-HexN3S-HexA	0.00941589
HexN3S-HexA-HexN-HexA2S-HexN3S-HexA	0.00940952
HexN-HexA-HexNS6S-HexA-HexNS-HexA	0.0093534
HexNS-HexA-HexN-HexA-HexNS6S-HexA	0.00934586
HexN-HexA-HexNS3S-HexA-HexNS-HexA	0.00934196
HexNS-HexA-HexN-HexA-HexNS3S-HexA	0.00933442
HexN-HexA-HexNS6S-HexA-HexN6S-HexA	0.009327
HexN-HexA-HexN3S6S-HexA-HexNS-HexA	0.009327
HexNS6S-HexA-HexN-HexA-HexNS-HexA	0.00932291
HexNS-HexA-HexN-HexA-HexN3S6S-HexA	0.00931946
HexN6S-HexA-HexN-HexA-HexNS6S-HexA	0.00931946
HexN-HexA-HexNS3S-HexA-HexN6S-HexA	0.00931908
HexN6S-HexA-HexN-HexA-HexNS3S-HexA	0.00931153
HexNS3S-HexA-HexN-HexA-HexNS-HexA	0.00931147
HexN-HexA-HexN3S6S-HexA-HexN6S-HexA	0.00930871
HexN-HexA-HexNS6S-HexA-HexN3S-HexA	0.00930163
HexN6S-HexA-HexN-HexA-HexN3S6S-HexA	0.00930117
HexN-HexA-HexNS3S-HexA-HexN3S-HexA	0.00929707
HexNS6S-HexA-HexN-HexA-HexN6S-HexA	0.00929651
HexN3S6S-HexA-HexN-HexA-HexNS-HexA	0.00929651
HexN3S-HexA-HexN-HexA-HexNS6S-HexA	0.00929408
HexN-HexA-HexN3S6S-HexA-HexN3S-HexA	0.00929112
HexN3S-HexA-HexN-HexA-HexNS3S-HexA	0.00928953
HexNS3S-HexA-HexN-HexA-HexN6S-HexA	0.00928858
HexN3S-HexA-HexN-HexA-HexN3S6S-HexA	0.00928357
HexN3S6S-HexA-HexN-HexA-HexN6S-HexA	0.00927822
HexNS6S-HexA-HexN-HexA-HexN3S-HexA	0.00927113
HexNS3S-HexA-HexN-HexA-HexN3S-HexA	0.00926658
HexN3S6S-HexA-HexN-HexA-HexN3S-HexA	0.00926062
HexN-HexA2S-HexNS-HexA2S-HexN-HexA	0.00919344
HexN-HexA2S-HexN6S-HexA2S-HexN-HexA	0.00917514
HexN-HexA2S-HexN3S-HexA2S-HexN-HexA	0.00915755
HexN-HexA-HexNS6S-HexA2S-HexN-HexA	0.00905559
HexN-HexA-HexNS3S-HexA2S-HexN-HexA	0.00904766
HexN-HexA-HexN3S6S-HexA2S-HexN-HexA	0.00903729
HexNS6S-HexA-HexN-HexA2S-HexN-HexA	0.00902368
HexNS3S-HexA-HexN-HexA2S-HexN-HexA	0.00901575
HexN3S6S-HexA-HexN-HexA2S-HexN-HexA	0.00900538
HexN-HexA2S-HexN-HexA2S-HexNS-HexA	0.00895543
HexN-HexA2S-HexN-HexA2S-HexN6S-HexA	0.00893713
HexN-HexA2S-HexN-HexA2S-HexN3S-HexA	0.00891954
HexN-HexA-HexN6S-HexA2S-HexNS-HexA	0.00881361
HexN-HexA2S-HexN-HexA-HexNS6S-HexA	0.0088125
HexN-HexA2S-HexN-HexA-HexNS3S-HexA	0.00880458
HexN-HexA-HexN6S-HexA2S-HexN6S-HexA	0.00879531
HexN-HexA2S-HexN-HexA-HexN3S6S-HexA	0.00879421
HexN-HexA-HexN3S-HexA2S-HexNS-HexA	0.00878823
HexN-HexA-HexN6S-HexA2S-HexN3S-HexA	0.00877772
HexN-HexA-HexN3S-HexA2S-HexN6S-HexA	0.00877772
HexN-HexA-HexN3S-HexA2S-HexN3S-HexA	0.00876762
HexNS-HexA-HexNS-HexA-HexN-HexA2S	0.0087286
HexNS-HexA-HexN6S-HexA-HexN-HexA2S	0.00870221
HexN6S-HexA-HexNS-HexA-HexN-HexA2S	0.00870221
HexNS-HexA-HexNS6S-HexA-HexN-HexA	0.00868689
HexN6S-HexA-HexN6S-HexA-HexN-HexA2S	0.00868391
HexNS-HexA-HexN3S-HexA-HexN-HexA2S	0.00867683
HexN3S-HexA-HexNS-HexA-HexN-HexA2S	0.00867683
HexNS-HexA-HexNS3S-HexA-HexN-HexA	0.00867545
HexN-HexA-HexN6S-HexA-HexNS6S-HexA	0.00866899
HexN6S-HexA-HexN3S-HexA-HexN-HexA2S	0.00866632
HexN3S-HexA-HexN6S-HexA-HexN-HexA2S	0.00866632
HexN-HexA-HexNS-HexA2S-HexNS-HexA	0.00866621
HexN-HexA-HexN6S-HexA-HexNS3S-HexA	0.00866107
HexN6S-HexA-HexNS6S-HexA-HexN-HexA	0.00866049
HexN3S-HexA-HexN3S-HexA-HexN-HexA2S	0.00865622
HexN6S-HexA-HexNS3S-HexA-HexN-HexA	0.00865256
HexN-HexA-HexN6S-HexA-HexN3S6S-HexA	0.0086507
HexN-HexA-HexN3S-HexA-HexNS6S-HexA	0.00864362
HexN-HexA-HexNS-HexA2S-HexN6S-HexA	0.00863982
HexN-HexA-HexN3S-HexA-HexNS3S-HexA	0.00863906
HexN3S-HexA-HexNS6S-HexA-HexN-HexA	0.00863511
HexN-HexA-HexN3S-HexA-HexN3S6S-HexA	0.00863311
HexN3S-HexA-HexNS3S-HexA-HexN-HexA	0.00863056
HexN-HexA-HexNS-HexA2S-HexN3S-HexA	0.00861444
HexNS-HexA2S-HexN-HexA-HexN-HexA2S	0.00855157
HexNS-HexA2S-HexNS-HexA-HexN-HexA	0.00854006
HexN6S-HexA2S-HexN-HexA-HexN-HexA2S	0.00853327
HexN-HexA-HexNS-HexA-HexNS6S-HexA	0.00851911
HexN3S-HexA2S-HexN-HexA-HexN-HexA2S	0.00851568
HexN6S-HexA2S-HexNS-HexA-HexN-HexA	0.00851367
HexN-HexA-HexNS-HexA-HexNS3S-HexA	0.00850767
HexN-HexA-HexNS-HexA-HexN3S6S-HexA	0.00849271
HexN3S-HexA2S-HexNS-HexA-HexN-HexA	0.00848829
HexNS-HexA-HexN3S6S-HexA-HexN-HexA	0.00848272
HexN6S-HexA-HexN3S6S-HexA-HexN-HexA	0.00846443
HexN3S-HexA-HexN3S6S-HexA-HexN-HexA	0.00844684
HexNS-HexA2S-HexN6S-HexA-HexN-HexA	0.00833313
HexN6S-HexA2S-HexN6S-HexA-HexN-HexA	0.00831484
HexNS-HexA2S-HexN3S-HexA-HexN-HexA	0.00830775
HexN6S-HexA2S-HexN3S-HexA-HexN-HexA	0.00829724
HexN3S-HexA2S-HexN6S-HexA-HexN-HexA	0.00829724
HexN3S-HexA2S-HexN3S-HexA-HexN-HexA	0.00828714
HexN-HexA2S-HexNS-HexA-HexN-HexA2S	0.00815012
HexNS-HexA-HexN-HexA2S-HexN-HexA2S	0.00814324
HexN-HexA2S-HexN6S-HexA-HexN-HexA2S	0.00813183
HexN6S-HexA-HexN-HexA2S-HexN-HexA2S	0.00812495
HexN-HexA2S-HexN3S-HexA-HexN-HexA2S	0.00811423
HexN-HexA2S-HexNS6S-HexA-HexN-HexA	0.00811173
HexN3S-HexA-HexN-HexA2S-HexN-HexA2S	0.00810736
HexN-HexA2S-HexNS3S-HexA-HexN-HexA	0.0081038
HexNS-HexA-HexN-HexA-HexNS-HexA2S	0.00800663
HexN-HexA-HexNS6S-HexA-HexN-HexA2S	0.00798842
HexN-HexA-HexNS3S-HexA-HexN-HexA2S	0.00798049
HexNS-HexA-HexN-HexA-HexN6S-HexA2S	0.00798024
HexN6S-HexA-HexN-HexA-HexNS-HexA2S	0.00798024
HexN-HexA-HexN3S6S-HexA-HexN-HexA2S	0.00797012
HexN6S-HexA-HexN-HexA-HexN6S-HexA2S	0.00796194
HexNS6S-HexA-HexN-HexA-HexN-HexA2S	0.00795571
HexN-HexA-HexNS3S6S-HexA-HexN-HexA	0.00795525
HexNS-HexA-HexN-HexA-HexN3S-HexA2S	0.00795486
HexN3S-HexA-HexN-HexA-HexNS-HexA2S	0.00795486
HexNS3S-HexA-HexN-HexA-HexN-HexA2S	0.00794778
HexNS6S-HexA-HexNS-HexA-HexN-HexA	0.00794521
HexN6S-HexA-HexN-HexA-HexN3S-HexA2S	0.00794435
HexN3S-HexA-HexN-HexA-HexN6S-HexA2S	0.00794435
HexN3S6S-HexA-HexN-HexA-HexN-HexA2S	0.00793741
HexN3S-HexA-HexN-HexA-HexN3S-HexA2S	0.00793425
HexNS3S-HexA-HexNS-HexA-HexN-HexA	0.00793378
HexN3S6S-HexA-HexNS-HexA-HexN-HexA	0.00791882
HexN-HexA2S-HexN3S6S-HexA-HexN-HexA	0.00790405
HexNS6S-HexA-HexN6S-HexA-HexN-HexA	0.00772502
HexNS3S-HexA-HexN6S-HexA-HexN-HexA	0.0077171
HexN3S6S-HexA-HexN6S-HexA-HexN-HexA	0.00770673
HexNS6S-HexA-HexN3S-HexA-HexN-HexA	0.00769965
HexNS3S-HexA-HexN3S-HexA-HexN-HexA	0.00769509
HexN3S6S-HexA-HexN3S-HexA-HexN-HexA	0.00768914
HexNS6S-HexA2S-HexN-HexA-HexN-HexA	0.00756196
HexNS3S-HexA2S-HexN-HexA-HexN-HexA	0.00755403
HexN3S6S-HexA2S-HexN-HexA-HexN-HexA	0.00754366
HexN-HexA2S-HexN-HexA2S-HexN-HexA2S	0.00753171
HexN-HexA2S-HexN-HexA-HexNS-HexA2S	0.00737393
HexN-HexA-HexN6S-HexA2S-HexN-HexA2S	0.00735691
HexN-HexA2S-HexN-HexA-HexN6S-HexA2S	0.00735564
HexN-HexA-HexN3S-HexA2S-HexN-HexA2S	0.00733932
HexN-HexA2S-HexN-HexA-HexN3S-HexA2S	0.00733804
HexN-HexA-HexN-HexA2S-HexNS6S-HexA	0.00730865
HexN-HexA-HexN-HexA2S-HexNS3S-HexA	0.00730072
HexN-HexA-HexN-HexA2S-HexN3S6S-HexA	0.00729036
HexN-HexA-HexN6S-HexA-HexNS-HexA2S	0.00719495
HexN-HexA-HexN6S-HexA-HexN6S-HexA2S	0.00717665
HexN-HexA-HexN3S-HexA-HexNS-HexA2S	0.00716957
HexN-HexA-HexNS-HexA2S-HexN-HexA2S	0.00716315
HexN-HexA-HexN6S-HexA-HexN3S-HexA2S	0.00715906
HexN-HexA-HexN3S-HexA-HexN6S-HexA2S	0.00715906
HexN-HexA-HexN3S-HexA-HexN3S-HexA2S	0.00714896
HexN-HexA-HexNS-HexA-HexNS-HexA2S	0.00700381
HexN-HexA-HexNS-HexA-HexN6S-HexA2S	0.00697741
HexN-HexA-HexN-HexA-HexNS3S6S-HexA	0.00696914
HexN-HexA-HexNS-HexA-HexN3S-HexA2S	0.00695203
HexNS3S6S-HexA-HexN-HexA-HexN-HexA	0.00693597
HexN-HexA-HexN-HexA2S-HexNS-HexA2S	0.0054832
HexN-HexA-HexN-HexA2S-HexN6S-HexA2S	0.0054649
HexN-HexA-HexN-HexA2S-HexN3S-HexA2S	0.00544731
HexN-HexA-HexN-HexA-HexNS6S-HexA2S	0.00498489
HexN-HexA-HexN-HexA-HexNS3S-HexA2S	0.00497696
HexN-HexA-HexN-HexA-HexN3S6S-HexA2S	0.00496659
HexA-HexNS-HexA-HexNS-HexA-HexNS	0.00402375
HexA-HexNS-HexA2S-HexN-HexA-HexNS	0.00398567
HexA-HexNS-HexA-HexNS-HexA2S-HexN	0.00398567
HexA-HexNS-HexA-HexNS-HexA-HexN6S	0.00398567
HexA-HexNS-HexA-HexN6S-HexA-HexNS	0.00398567
HexA-HexN6S-HexA-HexNS-HexA-HexNS	0.00398567
HexA2S-HexN-HexA-HexNS-HexA-HexNS	0.00398554
HexA-HexNS-HexA2S-HexN-HexA2S-HexN	0.00395928
HexA-HexNS-HexA2S-HexN-HexA-HexN6S	0.00395928
HexA-HexNS-HexA-HexN6S-HexA2S-HexN	0.00395928
HexA-HexNS-HexA-HexN6S-HexA-HexN6S	0.00395928
HexA-HexN6S-HexA2S-HexN-HexA-HexNS	0.00395928
HexA-HexN6S-HexA-HexNS-HexA2S-HexN	0.00395928
HexA-HexN6S-HexA-HexNS-HexA-HexN6S	0.00395928
HexA-HexN6S-HexA-HexN6S-HexA-HexNS	0.00395928
HexA2S-HexN-HexA-HexNS-HexA2S-HexN	0.00395914
HexA2S-HexN-HexA-HexNS-HexA-HexN6S	0.00395914
HexA2S-HexN-HexA-HexN6S-HexA-HexNS	0.00395914
HexA2S-HexN-HexA2S-HexN-HexA-HexNS	0.00395901
HexA-HexNS-HexA-HexNS-HexA-HexN3S	0.00394906
HexA-HexNS-HexA-HexN3S-HexA-HexNS	0.00394906
HexA-HexN3S-HexA-HexNS-HexA-HexNS	0.00394906
HexA-HexN6S-HexA2S-HexN-HexA2S-HexN	0.00394098
HexA-HexN6S-HexA2S-HexN-HexA-HexN6S	0.00394098
HexA-HexN6S-HexA-HexN6S-HexA2S-HexN	0.00394098
HexA-HexN6S-HexA-HexN6S-HexA-HexN6S	0.00394098
HexA2S-HexN-HexA-HexN6S-HexA2S-HexN	0.00394085
HexA2S-HexN-HexA-HexN6S-HexA-HexN6S	0.00394085
HexA2S-HexN-HexA2S-HexN-HexA2S-HexN	0.00394072
HexA2S-HexN-HexA2S-HexN-HexA-HexN6S	0.00394072
HexA-HexNS-HexA2S-HexN-HexA-HexN3S	0.0039339
HexA-HexNS-HexA-HexN6S-HexA-HexN3S	0.0039339
HexA-HexNS-HexA-HexN3S-HexA2S-HexN	0.0039339
HexA-HexNS-HexA-HexN3S-HexA-HexN6S	0.0039339
HexA-HexN6S-HexA-HexNS-HexA-HexN3S	0.0039339
HexA-HexN6S-HexA-HexN3S-HexA-HexNS	0.0039339
HexA-HexN3S-HexA2S-HexN-HexA-HexNS	0.0039339
HexA-HexN3S-HexA-HexNS-HexA2S-HexN	0.0039339
HexA-HexN3S-HexA-HexNS-HexA-HexN6S	0.0039339
HexA-HexN3S-HexA-HexN6S-HexA-HexNS	0.0039339
HexA2S-HexN-HexA-HexNS-HexA-HexN3S	0.00393376
HexA2S-HexN-HexA-HexN3S-HexA-HexNS	0.00393376
HexA-HexN6S-HexA2S-HexN-HexA-HexN3S	0.00392339
HexA-HexN6S-HexA-HexN6S-HexA-HexN3S	0.00392339
HexA-HexN6S-HexA-HexN3S-HexA2S-HexN	0.00392339
HexA-HexN6S-HexA-HexN3S-HexA-HexN6S	0.00392339
HexA-HexN3S-HexA2S-HexN-HexA2S-HexN	0.00392339
HexA-HexN3S-HexA2S-HexN-HexA-HexN6S	0.00392339
HexA-HexN3S-HexA-HexN6S-HexA2S-HexN	0.00392339
HexA-HexN3S-HexA-HexN6S-HexA-HexN6S	0.00392339
HexA2S-HexN-HexA-HexN6S-HexA-HexN3S	0.00392326
HexA2S-HexN-HexA-HexN3S-HexA2S-HexN	0.00392326
HexA2S-HexN-HexA-HexN3S-HexA-HexN6S	0.00392326
HexA2S-HexN-HexA2S-HexN-HexA-HexN3S	0.00392313
HexA-HexNS-HexA-HexN3S-HexA-HexN3S	0.00391932
HexA-HexN3S-HexA-HexNS-HexA-HexN3S	0.00391932
HexA-HexN3S-HexA-HexN3S-HexA-HexNS	0.00391932
HexA-HexN6S-HexA-HexN3S-HexA-HexN3S	0.00391329
HexA-HexN3S-HexA2S-HexN-HexA-HexN3S	0.00391329
HexA-HexN3S-HexA-HexN6S-HexA-HexN3S	0.00391329
HexA-HexN3S-HexA-HexN3S-HexA2S-HexN	0.00391329
HexA-HexN3S-HexA-HexN3S-HexA-HexN6S	0.00391329
HexA2S-HexN-HexA-HexN3S-HexA-HexN3S	0.00391315
HexA-HexN3S-HexA-HexN3S-HexA-HexN3S	0.00390748
HexA-HexNS6S-HexA-HexN-HexA-HexNS	0.00363611
HexA2S-HexNS-HexA-HexN-HexA-HexNS	0.00363596
HexA-HexN-HexA2S-HexNS-HexA-HexNS	0.00363489
HexA-HexN-HexA-HexNS6S-HexA-HexNS	0.00363489
HexA-HexNS-HexA-HexN-HexA2S-HexNS	0.00363253
HexA-HexNS3S-HexA-HexN-HexA-HexNS	0.00362467
HexA-HexN-HexA-HexNS3S-HexA-HexNS	0.00362345
HexA-HexNS-HexA-HexN-HexA-HexNS3S	0.00362103
HexA-HexNS6S-HexA-HexN-HexA2S-HexN	0.00360972
HexA-HexNS6S-HexA-HexN-HexA-HexN6S	0.00360972
HexA-HexN3S6S-HexA-HexN-HexA-HexNS	0.00360972
HexA2S-HexNS-HexA-HexN-HexA2S-HexN	0.00360957
HexA2S-HexNS-HexA-HexN-HexA-HexN6S	0.00360957
HexA2S-HexN6S-HexA-HexN-HexA-HexNS	0.00360957
HexA-HexN-HexA2S-HexNS-HexA2S-HexN	0.00360849
HexA-HexN-HexA2S-HexNS-HexA-HexN6S	0.00360849
HexA-HexN-HexA2S-HexN6S-HexA-HexNS	0.00360849
HexA-HexN-HexA-HexNS6S-HexA2S-HexN	0.00360849
HexA-HexN-HexA-HexNS6S-HexA-HexN6S	0.00360849
HexA-HexN-HexA-HexN3S6S-HexA-HexNS	0.00360849
HexA-HexNS-HexA-HexN-HexA2S-HexN6S	0.00360613
HexA-HexN6S-HexA-HexN-HexA2S-HexNS	0.00360613
HexA-HexNS-HexA-HexN-HexA-HexN3S6S	0.00360607
HexA2S-HexN-HexA-HexN-HexA2S-HexNS	0.00360585
HexA-HexNS3S-HexA-HexN-HexA2S-HexN	0.00360179
HexA-HexNS3S-HexA-HexN-HexA-HexN6S	0.00360179
HexA-HexN-HexA-HexNS3S-HexA2S-HexN	0.00360057
HexA-HexN-HexA-HexNS3S-HexA-HexN6S	0.00360057
HexA-HexN6S-HexA-HexN-HexA-HexNS3S	0.00359814
HexA2S-HexN-HexA-HexN-HexA-HexNS3S	0.00359793
HexA-HexN3S6S-HexA-HexN-HexA2S-HexN	0.00359142
HexA-HexN3S6S-HexA-HexN-HexA-HexN6S	0.00359142
HexA2S-HexN6S-HexA-HexN-HexA2S-HexN	0.00359127
HexA2S-HexN6S-HexA-HexN-HexA-HexN6S	0.00359127
HexA-HexN-HexA2S-HexN6S-HexA2S-HexN	0.0035902
HexA-HexN-HexA2S-HexN6S-HexA-HexN6S	0.0035902
HexA-HexN-HexA-HexN3S6S-HexA2S-HexN	0.0035902
HexA-HexN-HexA-HexN3S6S-HexA-HexN6S	0.0035902
HexA-HexN6S-HexA-HexN-HexA2S-HexN6S	0.00358784
HexA-HexN6S-HexA-HexN-HexA-HexN3S6S	0.00358778
HexA2S-HexN-HexA-HexN-HexA2S-HexN6S	0.00358756
HexA2S-HexN-HexA-HexN-HexA-HexN3S6S	0.00358756
HexA-HexNS6S-HexA-HexN-HexA-HexN3S	0.00358434
HexA2S-HexNS-HexA-HexN-HexA-HexN3S	0.00358419
HexA2S-HexN3S-HexA-HexN-HexA-HexNS	0.00358419
HexA-HexN-HexA2S-HexNS-HexA-HexN3S	0.00358312
HexA-HexN-HexA2S-HexN3S-HexA-HexNS	0.00358312
HexA-HexN-HexA-HexNS6S-HexA-HexN3S	0.00358312
HexA-HexNS-HexA-HexN-HexA2S-HexN3S	0.00358075
HexA-HexN3S-HexA-HexN-HexA2S-HexNS	0.00358075
HexA-HexNS3S-HexA-HexN-HexA-HexN3S	0.00357978
HexA-HexN-HexA-HexNS3S-HexA-HexN3S	0.00357856
HexA-HexN3S-HexA-HexN-HexA-HexNS3S	0.00357614
HexA-HexN3S6S-HexA-HexN-HexA-HexN3S	0.00357383
HexA2S-HexN6S-HexA-HexN-HexA-HexN3S	0.00357368
HexA2S-HexN3S-HexA-HexN-HexA2S-HexN	0.00357368
HexA2S-HexN3S-HexA-HexN-HexA-HexN6S	0.00357368
HexA-HexN-HexA2S-HexN6S-HexA-HexN3S	0.00357261
HexA-HexN-HexA2S-HexN3S-HexA2S-HexN	0.00357261
HexA-HexN-HexA2S-HexN3S-HexA-HexN6S	0.00357261
HexA-HexN-HexA-HexN3S6S-HexA-HexN3S	0.00357261
HexA-HexN6S-HexA-HexN-HexA2S-HexN3S	0.00357025
HexA-HexN3S-HexA-HexN-HexA2S-HexN6S	0.00357025
HexA-HexN3S-HexA-HexN-HexA-HexN3S6S	0.00357018
HexA2S-HexN-HexA-HexN-HexA2S-HexN3S	0.00356997
HexA2S-HexN3S-HexA-HexN-HexA-HexN3S	0.00356358
HexA-HexN-HexA2S-HexN3S-HexA-HexN3S	0.0035625
HexA-HexN3S-HexA-HexN-HexA2S-HexN3S	0.00356014
HexA-HexNS-HexA-HexN-HexA-HexNS6S	0.00331165
HexA-HexN6S-HexA-HexN-HexA-HexNS6S	0.00328526
HexA2S-HexN-HexA-HexN-HexA-HexNS6S	0.00328502
HexA-HexN3S-HexA-HexN-HexA-HexNS6S	0.00325988
HexA-HexNS-HexA2S-HexNS-HexA-HexN	0.00325197
HexA-HexNS-HexA-HexNS6S-HexA-HexN	0.00325197
HexA-HexN-HexA-HexNS-HexA2S-HexNS	0.00324282
HexA-HexNS-HexA-HexNS3S-HexA-HexN	0.00324054
HexA-HexN-HexA-HexNS-HexA-HexNS3S	0.00323131
HexA2S-HexN-HexA2S-HexNS-HexA-HexN	0.00322566
HexA2S-HexN-HexA-HexNS6S-HexA-HexN	0.00322566
HexA-HexNS-HexA2S-HexN6S-HexA-HexN	0.00322558
HexA-HexNS-HexA-HexN3S6S-HexA-HexN	0.00322558
HexA-HexN6S-HexA2S-HexNS-HexA-HexN	0.00322558
HexA-HexN6S-HexA-HexNS6S-HexA-HexN	0.00322558
HexA2S-HexN-HexA-HexNS3S-HexA-HexN	0.00321773
HexA-HexN6S-HexA-HexNS3S-HexA-HexN	0.00321765
HexA-HexN-HexA-HexNS-HexA2S-HexN6S	0.00321642
HexA-HexN-HexA-HexN6S-HexA2S-HexNS	0.00321642
HexA-HexN-HexA-HexNS-HexA-HexN3S6S	0.00321635
HexA-HexN-HexA2S-HexN-HexA2S-HexNS	0.00321626
HexA-HexN-HexA-HexN6S-HexA-HexNS3S	0.00320842
HexA-HexN-HexA2S-HexN-HexA-HexNS3S	0.00320826
HexA2S-HexN-HexA2S-HexN6S-HexA-HexN	0.00320736
HexA2S-HexN-HexA-HexN3S6S-HexA-HexN	0.00320736
HexA-HexN6S-HexA2S-HexN6S-HexA-HexN	0.00320728
HexA-HexN6S-HexA-HexN3S6S-HexA-HexN	0.00320728
HexA-HexNS-HexA2S-HexN3S-HexA-HexN	0.0032002
HexA-HexN3S-HexA2S-HexNS-HexA-HexN	0.0032002
HexA-HexN3S-HexA-HexNS6S-HexA-HexN	0.0032002
HexA-HexN-HexA-HexN6S-HexA2S-HexN6S	0.00319813
HexA-HexN-HexA-HexN6S-HexA-HexN3S6S	0.00319806
HexA-HexN-HexA2S-HexN-HexA2S-HexN6S	0.00319796
HexA-HexN-HexA2S-HexN-HexA-HexN3S6S	0.00319789
HexA-HexN3S-HexA-HexNS3S-HexA-HexN	0.00319565
HexA-HexN-HexA-HexNS-HexA2S-HexN3S	0.00319104
HexA-HexN-HexA-HexN3S-HexA2S-HexNS	0.00319104
HexA2S-HexN-HexA2S-HexN3S-HexA-HexN	0.00318977
HexA-HexN6S-HexA2S-HexN3S-HexA-HexN	0.00318969
HexA-HexN3S-HexA2S-HexN6S-HexA-HexN	0.00318969
HexA-HexN3S-HexA-HexN3S6S-HexA-HexN	0.00318969
HexA-HexN-HexA-HexN3S-HexA-HexNS3S	0.00318642
HexA-HexN-HexA-HexN6S-HexA2S-HexN3S	0.00318053
HexA-HexN-HexA-HexN3S-HexA2S-HexN6S	0.00318053
HexA-HexN-HexA-HexN3S-HexA-HexN3S6S	0.00318046
HexA-HexN-HexA2S-HexN-HexA2S-HexN3S	0.00318037
HexA-HexN3S-HexA2S-HexN3S-HexA-HexN	0.00317959
HexA-HexN-HexA-HexN3S-HexA2S-HexN3S	0.00317043
HexA-HexN-HexA-HexNS-HexA-HexNS6S	0.00287729
HexA-HexN-HexA-HexN6S-HexA-HexNS6S	0.00285089
HexA-HexN-HexA2S-HexN-HexA-HexNS6S	0.00285071
HexA-HexN-HexA-HexN3S-HexA-HexNS6S	0.00282551
HexA2S-HexNS-HexA-HexNS-HexA-HexN	0.00281005
HexA-HexNS6S-HexA-HexNS-HexA-HexN	0.00280996
HexA-HexNS3S-HexA-HexNS-HexA-HexN	0.00279852
HexA2S-HexNS-HexA2S-HexN-HexA-HexN	0.00278365
HexA2S-HexNS-HexA-HexN6S-HexA-HexN	0.00278365
HexA2S-HexN6S-HexA-HexNS-HexA-HexN	0.00278365
HexA-HexNS6S-HexA2S-HexN-HexA-HexN	0.00278356
HexA-HexNS6S-HexA-HexN6S-HexA-HexN	0.00278356
HexA-HexN3S6S-HexA-HexNS-HexA-HexN	0.00278356
HexA-HexN-HexA2S-HexNS6S-HexA-HexN	0.00278199
HexA-HexN-HexA-HexNS3S6S-HexA-HexN	0.00278172
HexA-HexNS3S-HexA2S-HexN-HexA-HexN	0.00277563
HexA-HexNS3S-HexA-HexN6S-HexA-HexN	0.00277563
HexA-HexN-HexA2S-HexNS3S-HexA-HexN	0.00277406
HexA2S-HexN6S-HexA2S-HexN-HexA-HexN	0.00276536
HexA2S-HexN6S-HexA-HexN6S-HexA-HexN	0.00276536
HexA-HexN3S6S-HexA2S-HexN-HexA-HexN	0.00276527
HexA-HexN3S6S-HexA-HexN6S-HexA-HexN	0.00276527
HexA-HexN-HexA2S-HexN3S6S-HexA-HexN	0.00276369
HexA2S-HexNS-HexA-HexN3S-HexA-HexN	0.00275828
HexA2S-HexN3S-HexA-HexNS-HexA-HexN	0.00275828
HexA-HexNS6S-HexA-HexN3S-HexA-HexN	0.00275818
HexA-HexNS3S-HexA-HexN3S-HexA-HexN	0.00275363
HexA2S-HexN6S-HexA-HexN3S-HexA-HexN	0.00274777
HexA2S-HexN3S-HexA2S-HexN-HexA-HexN	0.00274777
HexA2S-HexN3S-HexA-HexN6S-HexA-HexN	0.00274777
HexA-HexN3S6S-HexA-HexN3S-HexA-HexN	0.00274768
HexA2S-HexN3S-HexA-HexN3S-HexA-HexN	0.00273766
HexA2S-HexNS6S-HexA-HexN-HexA-HexN	0.00225273
HexA-HexNS3S6S-HexA-HexN-HexA-HexN	0.00225229
HexA2S-HexNS3S-HexA-HexN-HexA-HexN	0.00224481
HexA-HexN-HexA-HexN-HexA2S-HexNS3S	0.00223869
HexA2S-HexN3S6S-HexA-HexN-HexA-HexN	0.00223444
HexA-HexN-HexA-HexN-HexA2S-HexN3S6S	0.00222832
HexA-HexN-HexA-HexN-HexA2S-HexNS6S	0.00167367
HexA-HexN-HexA-HexN-HexA-HexNS3S6S	0.00167354

## Sheet: Table S6
Training compound #4 GAGrank results
Sequence	GAGrank score
HexA-HexNS6S-HexA2S-HexNS6S-HexA-HexNS6S	0.00396947
HexA-HexNS6S-HexA2S-HexNS3S-HexA-HexNS6S	0.00396638
HexA-HexNS3S-HexA2S-HexNS6S-HexA-HexNS6S	0.00396638
HexA-HexNS3S-HexA2S-HexNS3S-HexA-HexNS6S	0.00396369
HexA-HexNS6S-HexA2S-HexNS6S-HexA-HexN3S6S	0.00396233
HexA-HexN3S6S-HexA2S-HexNS6S-HexA-HexNS6S	0.00396233
HexA-HexNS6S-HexA2S-HexNS3S-HexA-HexN3S6S	0.00396018
HexA-HexNS3S-HexA2S-HexNS6S-HexA-HexN3S6S	0.00396018
HexA-HexN3S6S-HexA2S-HexNS3S-HexA-HexNS6S	0.00396018
HexA-HexNS3S-HexA2S-HexNS3S-HexA-HexN3S6S	0.00395832
HexA-HexN3S6S-HexA2S-HexNS6S-HexA-HexN3S6S	0.00395738
HexA-HexN3S6S-HexA2S-HexNS3S-HexA-HexN3S6S	0.00395589
HexA-HexNS6S-HexA2S-HexN3S6S-HexA-HexNS6S	0.00393451
HexA-HexNS6S-HexA2S-HexNS6S-HexA-HexNS3S	0.0039345
HexA-HexNS3S-HexA2S-HexN3S6S-HexA-HexNS6S	0.00393236
HexA-HexNS6S-HexA2S-HexNS3S-HexA-HexNS3S	0.00393181
HexA-HexNS3S-HexA2S-HexNS6S-HexA-HexNS3S	0.00393181
HexA-HexNS6S-HexA2S-HexN3S6S-HexA-HexN3S6S	0.00392956
HexA-HexN3S6S-HexA2S-HexN3S6S-HexA-HexNS6S	0.00392956
HexA-HexNS3S-HexA2S-HexNS3S-HexA-HexNS3S	0.00392949
HexA-HexN3S6S-HexA2S-HexNS6S-HexA-HexNS3S	0.0039283
HexA-HexNS3S-HexA2S-HexN3S6S-HexA-HexN3S6S	0.00392807
HexA-HexN3S6S-HexA2S-HexNS3S-HexA-HexNS3S	0.00392644
HexA-HexN3S6S-HexA2S-HexN3S6S-HexA-HexN3S6S	0.00392613
HexA-HexNS6S-HexA2S-HexN3S6S-HexA-HexNS3S	0.00390027
HexA-HexNS3S-HexA2S-HexN3S6S-HexA-HexNS3S	0.00389841
HexA-HexN3S6S-HexA2S-HexN3S6S-HexA-HexNS3S	0.00389597
HexA-HexNS6S-HexA2S-HexNS6S-HexA2S-HexNS	0.00383158
HexA-HexNS6S-HexA2S-HexNS3S-HexA2S-HexNS	0.00382849
HexA-HexNS3S-HexA2S-HexNS6S-HexA2S-HexNS	0.00382849
HexA-HexNS3S-HexA2S-HexNS3S-HexA2S-HexNS	0.0038258
HexA-HexNS6S-HexA2S-HexNS6S-HexA2S-HexN6S	0.00382444
HexA-HexN3S6S-HexA2S-HexNS6S-HexA2S-HexNS	0.00382444
HexA-HexNS6S-HexA2S-HexNS3S-HexA2S-HexN6S	0.00382229
HexA-HexNS3S-HexA2S-HexNS6S-HexA2S-HexN6S	0.00382229
HexA-HexN3S6S-HexA2S-HexNS3S-HexA2S-HexNS	0.00382229
HexA-HexNS3S-HexA2S-HexNS3S-HexA2S-HexN6S	0.00382043
HexA-HexN3S6S-HexA2S-HexNS6S-HexA2S-HexN6S	0.00381949
HexA-HexN3S6S-HexA2S-HexNS3S-HexA2S-HexN6S	0.003818
HexA-HexNS6S-HexA2S-HexNS6S-HexA2S-HexN3S	0.00381757
HexA-HexNS6S-HexA2S-HexNS3S-HexA2S-HexN3S	0.00381634
HexA-HexNS3S-HexA2S-HexNS6S-HexA2S-HexN3S	0.00381634
HexA-HexNS3S-HexA2S-HexNS3S-HexA2S-HexN3S	0.00381527
HexA-HexN3S6S-HexA2S-HexNS6S-HexA2S-HexN3S	0.00381472
HexA-HexN3S6S-HexA2S-HexNS3S-HexA2S-HexN3S	0.00381387
HexA-HexNS6S-HexA-HexNS3S6S-HexA-HexNS6S	0.00381003
HexA-HexNS3S-HexA-HexNS3S6S-HexA-HexNS6S	0.00380693
HexA-HexNS6S-HexA-HexNS3S6S-HexA-HexN3S6S	0.00380288
HexA-HexN3S6S-HexA-HexNS3S6S-HexA-HexNS6S	0.00380288
HexA-HexNS3S-HexA-HexNS3S6S-HexA-HexN3S6S	0.00380074
HexA-HexN3S6S-HexA-HexNS3S6S-HexA-HexN3S6S	0.00379793
HexA-HexNS6S-HexA2S-HexN3S6S-HexA2S-HexNS	0.00379572
HexA-HexNS3S-HexA2S-HexN3S6S-HexA2S-HexNS	0.00379357
HexA2S-HexNS-HexA2S-HexNS6S-HexA-HexNS6S	0.0037923
HexA-HexNS6S-HexA2S-HexN3S6S-HexA2S-HexN6S	0.00379076
HexA-HexN3S6S-HexA2S-HexN3S6S-HexA2S-HexNS	0.00379076
HexA-HexNS3S-HexA2S-HexN3S6S-HexA2S-HexN6S	0.00378928
HexA2S-HexNS-HexA2S-HexNS3S-HexA-HexNS6S	0.00378921
HexA-HexN3S6S-HexA2S-HexN3S6S-HexA2S-HexN6S	0.00378733
HexA-HexNS6S-HexA2S-HexN3S6S-HexA2S-HexN3S	0.003786
HexA2S-HexNS-HexA2S-HexNS6S-HexA-HexN3S6S	0.00378516
HexA2S-HexN6S-HexA2S-HexNS6S-HexA-HexNS6S	0.00378516
HexA-HexNS3S-HexA2S-HexN3S6S-HexA2S-HexN3S	0.00378515
HexA-HexN3S6S-HexA2S-HexN3S6S-HexA2S-HexN3S	0.00378403
HexA2S-HexNS-HexA2S-HexNS3S-HexA-HexN3S6S	0.00378301
HexA2S-HexN6S-HexA2S-HexNS3S-HexA-HexNS6S	0.00378301
HexA2S-HexN6S-HexA2S-HexNS6S-HexA-HexN3S6S	0.0037802
HexA2S-HexN6S-HexA2S-HexNS3S-HexA-HexN3S6S	0.00377872
HexA2S-HexN3S-HexA2S-HexNS6S-HexA-HexNS6S	0.00377829
HexA2S-HexN3S-HexA2S-HexNS3S-HexA-HexNS6S	0.00377705
HexA2S-HexN3S-HexA2S-HexNS6S-HexA-HexN3S6S	0.00377544
HexA2S-HexN3S-HexA2S-HexNS3S-HexA-HexN3S6S	0.00377459
HexA-HexNS6S-HexA-HexNS3S6S-HexA-HexNS3S	0.00377373
HexA-HexNS3S-HexA-HexNS3S6S-HexA-HexNS3S	0.00377104
HexA-HexN3S6S-HexA-HexNS3S6S-HexA-HexNS3S	0.00376753
HexA2S-HexNS-HexA2S-HexN3S6S-HexA-HexNS6S	0.00375613
HexA2S-HexNS-HexA2S-HexNS6S-HexA-HexNS3S	0.00375587
HexA-HexNS3S6S-HexA-HexNS6S-HexA-HexNS6S	0.00375479
HexA2S-HexNS-HexA2S-HexNS3S-HexA-HexNS3S	0.00375319
HexA-HexNS3S6S-HexA-HexNS3S-HexA-HexNS6S	0.00375169
HexA2S-HexNS-HexA2S-HexN3S6S-HexA-HexN3S6S	0.00375118
HexA2S-HexN6S-HexA2S-HexN3S6S-HexA-HexNS6S	0.00375118
HexA2S-HexN6S-HexA2S-HexNS6S-HexA-HexNS3S	0.00374968
HexA2S-HexN6S-HexA2S-HexNS3S-HexA-HexNS3S	0.00374782
HexA2S-HexN6S-HexA2S-HexN3S6S-HexA-HexN3S6S	0.00374775
HexA-HexNS3S6S-HexA-HexNS6S-HexA-HexN3S6S	0.00374764
HexA2S-HexN3S-HexA2S-HexN3S6S-HexA-HexNS6S	0.00374642
HexA-HexNS3S6S-HexA-HexNS3S-HexA-HexN3S6S	0.0037455
HexA2S-HexN3S-HexA2S-HexN3S6S-HexA-HexN3S6S	0.00374445
HexA2S-HexN3S-HexA2S-HexNS6S-HexA-HexNS3S	0.00374372
HexA2S-HexN3S-HexA2S-HexNS3S-HexA-HexNS3S	0.00374265
HexA2S-HexNS-HexA2S-HexN3S6S-HexA-HexNS3S	0.00372041
HexA-HexNS3S6S-HexA-HexN3S6S-HexA-HexNS6S	0.00371833
HexA-HexNS3S6S-HexA-HexNS6S-HexA-HexNS3S	0.00371802
HexA2S-HexN6S-HexA2S-HexN3S6S-HexA-HexNS3S	0.00371611
HexA-HexNS3S6S-HexA-HexNS3S-HexA-HexNS3S	0.00371534
HexA-HexNS3S6S-HexA-HexN3S6S-HexA-HexN3S6S	0.00371338
HexA2S-HexN3S-HexA2S-HexN3S6S-HexA-HexNS3S	0.00371198
HexA-HexNS3S6S-HexA-HexN3S6S-HexA-HexNS3S	0.00368226
HexA-HexNS6S-HexA-HexNS3S6S-HexA2S-HexNS	0.00366648
HexA-HexNS3S-HexA-HexNS3S6S-HexA2S-HexNS	0.00366339
HexA-HexNS6S-HexA-HexNS3S6S-HexA2S-HexN6S	0.00365934
HexA-HexN3S6S-HexA-HexNS3S6S-HexA2S-HexNS	0.00365934
HexA-HexNS3S-HexA-HexNS3S6S-HexA2S-HexN6S	0.00365719
HexA-HexN3S6S-HexA-HexNS3S6S-HexA2S-HexN6S	0.00365439
HexA-HexNS6S-HexA-HexNS3S6S-HexA2S-HexN3S	0.00365247
HexA-HexNS3S-HexA-HexNS3S6S-HexA2S-HexN3S	0.00365124
HexA-HexN3S6S-HexA-HexNS3S6S-HexA2S-HexN3S	0.00364962
HexA2S-HexNS-HexA2S-HexNS6S-HexA2S-HexNS	0.00364836
HexA-HexN6S-HexA2S-HexNS3S6S-HexA-HexNS6S	0.00364801
HexA2S-HexNS-HexA2S-HexNS3S-HexA2S-HexNS	0.00364527
HexA-HexN6S-HexA2S-HexNS3S6S-HexA-HexN3S6S	0.00364306
HexA2S-HexNS-HexA2S-HexNS6S-HexA2S-HexN6S	0.00364122
HexA2S-HexN6S-HexA2S-HexNS6S-HexA2S-HexNS	0.00364122
HexA-HexN3S-HexA2S-HexNS3S6S-HexA-HexNS6S	0.00364114
HexA2S-HexNS-HexA2S-HexNS3S-HexA2S-HexN6S	0.00363907
HexA2S-HexN6S-HexA2S-HexNS3S-HexA2S-HexNS	0.00363907
HexA-HexN3S-HexA2S-HexNS3S6S-HexA-HexN3S6S	0.00363829
HexA2S-HexN6S-HexA2S-HexNS6S-HexA2S-HexN6S	0.00363626
HexA-HexNS6S-HexA2S-HexN6S-HexA2S-HexNS6S	0.00363588
HexA2S-HexN6S-HexA2S-HexNS3S-HexA2S-HexN6S	0.00363478
HexA2S-HexNS-HexA2S-HexNS6S-HexA2S-HexN3S	0.00363435
HexA2S-HexN3S-HexA2S-HexNS6S-HexA2S-HexNS	0.00363435
HexA-HexNS3S-HexA2S-HexN6S-HexA2S-HexNS6S	0.00363374
HexA2S-HexNS-HexA2S-HexNS3S-HexA2S-HexN3S	0.00363311
HexA2S-HexN3S-HexA2S-HexNS3S-HexA2S-HexNS	0.00363311
HexA2S-HexN6S-HexA2S-HexNS6S-HexA2S-HexN3S	0.0036315
HexA2S-HexN3S-HexA2S-HexNS6S-HexA2S-HexN6S	0.0036315
HexA-HexNS6S-HexA2S-HexNS3S6S-HexA-HexNS	0.00363097
HexA-HexNS6S-HexA2S-HexN6S-HexA2S-HexN3S6S	0.00363093
HexA-HexN3S6S-HexA2S-HexN6S-HexA2S-HexNS6S	0.00363093
HexA2S-HexN6S-HexA2S-HexNS3S-HexA2S-HexN3S	0.00363065
HexA2S-HexN3S-HexA2S-HexNS3S-HexA2S-HexN6S	0.00363065
HexA-HexNS3S-HexA2S-HexN6S-HexA2S-HexN3S6S	0.00362944
HexA-HexNS6S-HexA2S-HexN3S-HexA2S-HexNS6S	0.00362901
HexA2S-HexN3S-HexA2S-HexNS6S-HexA2S-HexN3S	0.00362877
HexA2S-HexN3S-HexA2S-HexNS3S-HexA2S-HexN3S	0.00362828
HexA-HexNS3S-HexA2S-HexNS3S6S-HexA-HexNS	0.00362788
HexA-HexNS3S-HexA2S-HexN3S-HexA2S-HexNS6S	0.00362778
HexA-HexN3S6S-HexA2S-HexN6S-HexA2S-HexN3S6S	0.0036275
HexA-HexNS6S-HexA2S-HexN3S-HexA2S-HexN3S6S	0.00362617
HexA-HexN3S6S-HexA2S-HexN3S-HexA2S-HexNS6S	0.00362617
HexA2S-HexNS-HexA-HexNS3S6S-HexA-HexNS6S	0.0036254
HexA-HexNS3S-HexA2S-HexN3S-HexA2S-HexN3S6S	0.00362531
HexA-HexN3S6S-HexA2S-HexN3S-HexA2S-HexN3S6S	0.0036242
HexA-HexNS6S-HexA2S-HexNS3S6S-HexA-HexN6S	0.00362383
HexA-HexN3S6S-HexA2S-HexNS3S6S-HexA-HexNS	0.00362383
HexA-HexNS-HexA2S-HexNS3S6S-HexA-HexNS6S	0.00362337
HexA-HexNS3S-HexA2S-HexNS3S6S-HexA-HexN6S	0.00362168
HexA-HexN3S6S-HexA2S-HexNS3S6S-HexA-HexN6S	0.00361887
HexA2S-HexNS-HexA-HexNS3S6S-HexA-HexN3S6S	0.00361826
HexA2S-HexN6S-HexA-HexNS3S6S-HexA-HexNS6S	0.00361826
HexA-HexNS6S-HexA2S-HexNS3S6S-HexA-HexN3S	0.00361696
HexA-HexNS-HexA2S-HexNS3S6S-HexA-HexN3S6S	0.00361622
HexA-HexNS3S-HexA2S-HexNS3S6S-HexA-HexN3S	0.00361573
HexA-HexN3S6S-HexA2S-HexNS3S6S-HexA-HexN3S	0.00361411
HexA2S-HexN6S-HexA-HexNS3S6S-HexA-HexN3S6S	0.0036133
HexA2S-HexN3S-HexA-HexNS3S6S-HexA-HexNS6S	0.00361139
HexA-HexN6S-HexA2S-HexNS3S6S-HexA-HexNS3S	0.00361123
HexA2S-HexNS-HexA2S-HexN3S6S-HexA2S-HexNS	0.00361119
HexA-HexNS3S6S-HexA-HexNS6S-HexA2S-HexNS	0.00360938
HexA2S-HexN3S-HexA-HexNS3S6S-HexA-HexN3S6S	0.00360854
HexA-HexNS3S6S-HexA-HexNS3S-HexA2S-HexNS	0.00360629
HexA2S-HexNS-HexA2S-HexN3S6S-HexA2S-HexN6S	0.00360624
HexA2S-HexN6S-HexA2S-HexN3S6S-HexA2S-HexNS	0.00360624
HexA-HexN3S-HexA2S-HexNS3S6S-HexA-HexNS3S	0.00360527
HexA2S-HexN6S-HexA2S-HexN3S6S-HexA2S-HexN6S	0.00360281
HexA-HexNS3S6S-HexA-HexNS6S-HexA2S-HexN6S	0.00360224
HexA-HexNS3S6S-HexA2S-HexNS-HexA-HexNS6S	0.00360158
HexA2S-HexNS-HexA2S-HexN3S6S-HexA2S-HexN3S	0.00360148
HexA2S-HexN3S-HexA2S-HexN3S6S-HexA2S-HexNS	0.00360148
HexA-HexNS3S6S-HexA-HexNS3S-HexA2S-HexN6S	0.00360009
HexA2S-HexN6S-HexA2S-HexN3S6S-HexA2S-HexN3S	0.00359951
HexA2S-HexN3S-HexA2S-HexN3S6S-HexA2S-HexN6S	0.00359951
HexA-HexNS6S-HexA2S-HexN6S-HexA2S-HexNS3S	0.00359885
HexA2S-HexN3S-HexA2S-HexN3S6S-HexA2S-HexN3S	0.00359761
HexA-HexNS3S-HexA2S-HexN6S-HexA2S-HexNS3S	0.00359699
HexA-HexNS3S6S-HexA-HexNS6S-HexA2S-HexN3S	0.00359537
HexA-HexN3S6S-HexA2S-HexN6S-HexA2S-HexNS3S	0.00359455
HexA-HexNS3S6S-HexA2S-HexNS-HexA-HexN3S6S	0.00359443
HexA-HexNS3S6S-HexA-HexNS3S-HexA2S-HexN3S	0.00359414
HexA-HexNS6S-HexA2S-HexN3S-HexA2S-HexNS3S	0.00359289
HexA-HexNS3S-HexA2S-HexN3S-HexA2S-HexNS3S	0.00359182
HexA-HexN3S6S-HexA2S-HexN3S-HexA2S-HexNS3S	0.00359042
HexA2S-HexNS-HexA-HexNS3S6S-HexA-HexNS3S	0.00358747
HexA-HexNS-HexA2S-HexNS3S6S-HexA-HexNS3S	0.00358534
HexA2S-HexN6S-HexA-HexNS3S6S-HexA-HexNS3S	0.00358127
HexA2S-HexN3S-HexA-HexNS3S6S-HexA-HexNS3S	0.00357531
HexA-HexNS6S-HexA2S-HexNS-HexA2S-HexNS6S	0.00357372
HexA-HexNS3S6S-HexA-HexN3S6S-HexA2S-HexNS	0.0035719
HexA-HexNS3S-HexA2S-HexNS-HexA2S-HexNS6S	0.00357062
HexA2S-HexNS6S-HexA-HexNS6S-HexA-HexNS6S	0.00356763
HexA-HexNS3S6S-HexA-HexN3S6S-HexA2S-HexN6S	0.00356694
HexA-HexNS6S-HexA2S-HexNS-HexA2S-HexN3S6S	0.00356657
HexA-HexN3S6S-HexA2S-HexNS-HexA2S-HexNS6S	0.00356657
HexA2S-HexNS6S-HexA-HexNS3S-HexA-HexNS6S	0.00356454
HexA2S-HexNS3S-HexA-HexNS6S-HexA-HexNS6S	0.00356454
HexA-HexNS3S-HexA2S-HexNS-HexA2S-HexN3S6S	0.00356442
HexA-HexNS3S6S-HexA2S-HexN6S-HexA-HexNS6S	0.003564
HexA-HexNS3S6S-HexA2S-HexNS-HexA-HexNS3S	0.00356344
HexA-HexNS3S6S-HexA-HexN3S6S-HexA2S-HexN3S	0.00356218
HexA2S-HexNS3S-HexA-HexNS3S-HexA-HexNS6S	0.00356185
HexA-HexN3S6S-HexA2S-HexNS-HexA2S-HexN3S6S	0.00356162
HexA2S-HexNS6S-HexA-HexNS6S-HexA-HexN3S6S	0.00356049
HexA-HexNS3S6S-HexA2S-HexN6S-HexA-HexN3S6S	0.00355905
HexA2S-HexNS6S-HexA-HexNS3S-HexA-HexN3S6S	0.00355834
HexA2S-HexNS3S-HexA-HexNS6S-HexA-HexN3S6S	0.00355834
HexA-HexNS3S6S-HexA2S-HexN3S-HexA-HexNS6S	0.00355713
HexA2S-HexNS3S-HexA-HexNS3S-HexA-HexN3S6S	0.00355648
HexA-HexNS3S6S-HexA2S-HexN3S-HexA-HexN3S6S	0.00355428
HexA-HexNS6S-HexA2S-HexNS-HexA2S-HexNS3S	0.00353504
HexA-HexNS3S-HexA2S-HexNS-HexA2S-HexNS3S	0.00353236
HexA2S-HexNS6S-HexA-HexN3S6S-HexA-HexNS6S	0.00352979
HexA2S-HexNS6S-HexA-HexNS6S-HexA-HexNS3S	0.00352917
HexA-HexN3S6S-HexA2S-HexNS-HexA2S-HexNS3S	0.00352885
HexA2S-HexN3S6S-HexA-HexNS6S-HexA-HexNS6S	0.00352811
HexA2S-HexNS3S-HexA-HexN3S6S-HexA-HexNS6S	0.00352764
HexA-HexNS3S6S-HexA2S-HexN6S-HexA-HexNS3S	0.00352653
HexA2S-HexNS6S-HexA-HexNS3S-HexA-HexNS3S	0.00352649
HexA2S-HexNS3S-HexA-HexNS6S-HexA-HexNS3S	0.00352649
HexA2S-HexN3S6S-HexA-HexNS3S-HexA-HexNS6S	0.00352596
HexA2S-HexNS6S-HexA-HexN3S6S-HexA-HexN3S6S	0.00352483
HexA2S-HexNS3S-HexA-HexNS3S-HexA-HexNS3S	0.00352416
HexA2S-HexNS3S-HexA-HexN3S6S-HexA-HexN3S6S	0.00352335
HexA2S-HexN3S6S-HexA-HexNS6S-HexA-HexN3S6S	0.00352316
HexA2S-HexN3S6S-HexA-HexNS3S-HexA-HexN3S6S	0.00352167
HexA-HexNS3S6S-HexA2S-HexN3S-HexA-HexNS3S	0.00352057
HexA-HexN6S-HexA2S-HexNS3S6S-HexA2S-HexNS	0.0034981
HexA-HexN6S-HexA2S-HexNS3S6S-HexA2S-HexN6S	0.00349315
HexA2S-HexN3S6S-HexA-HexN3S6S-HexA-HexNS6S	0.0034922
HexA2S-HexNS6S-HexA-HexN3S6S-HexA-HexNS3S	0.00349199
HexA-HexN3S-HexA2S-HexNS3S6S-HexA2S-HexNS	0.00349123
HexA2S-HexN3S6S-HexA-HexNS6S-HexA-HexNS3S	0.00349029
HexA2S-HexNS3S-HexA-HexN3S6S-HexA-HexNS3S	0.00349013
HexA2S-HexN3S6S-HexA-HexN3S6S-HexA-HexN3S6S	0.00348877
HexA2S-HexN3S6S-HexA-HexNS3S-HexA-HexNS3S	0.00348843
HexA-HexN6S-HexA2S-HexNS3S6S-HexA2S-HexN3S	0.00348839
HexA-HexN3S-HexA2S-HexNS3S6S-HexA2S-HexN6S	0.00348839
HexA-HexN3S-HexA2S-HexNS3S6S-HexA2S-HexN3S	0.00348565
HexA2S-HexNS-HexA-HexNS3S6S-HexA2S-HexNS	0.00347511
HexA-HexNS-HexA2S-HexNS3S6S-HexA2S-HexNS	0.00347222
HexA2S-HexNS-HexA-HexNS3S6S-HexA2S-HexN6S	0.00346797
HexA2S-HexN6S-HexA-HexNS3S6S-HexA2S-HexNS	0.00346797
HexA-HexNS-HexA2S-HexNS3S6S-HexA2S-HexN6S	0.00346507
HexA2S-HexN6S-HexA-HexNS3S6S-HexA2S-HexN6S	0.00346301
HexA2S-HexNS-HexA-HexNS3S6S-HexA2S-HexN3S	0.0034611
HexA2S-HexN3S-HexA-HexNS3S6S-HexA2S-HexNS	0.0034611
HexA-HexNS6S-HexA-HexN3S6S-HexA2S-HexNS6S	0.0034605
HexA-HexNS3S-HexA-HexN3S6S-HexA2S-HexNS6S	0.00345836
HexA2S-HexN6S-HexA-HexNS3S6S-HexA2S-HexN3S	0.00345825
HexA2S-HexN3S-HexA-HexNS3S6S-HexA2S-HexN6S	0.00345825
HexA-HexNS-HexA2S-HexNS3S6S-HexA2S-HexN3S	0.00345821
HexA-HexNS6S-HexA-HexN3S6S-HexA2S-HexN3S6S	0.00345555
HexA-HexN3S6S-HexA-HexN3S6S-HexA2S-HexNS6S	0.00345555
HexA2S-HexN3S-HexA-HexNS3S6S-HexA2S-HexN3S	0.00345552
HexA2S-HexN-HexA2S-HexNS3S6S-HexA-HexNS6S	0.0034551
HexA2S-HexN3S6S-HexA-HexN3S6S-HexA-HexNS3S	0.00345475
HexA-HexNS3S-HexA-HexN3S6S-HexA2S-HexN3S6S	0.00345406
HexA-HexNS6S-HexA2S-HexNS3S6S-HexA2S-HexN	0.00345285
HexA-HexN3S6S-HexA-HexN3S6S-HexA2S-HexN3S6S	0.00345212
HexA-HexNS3S-HexA2S-HexNS3S6S-HexA2S-HexN	0.0034507
HexA-HexNS3S6S-HexA2S-HexNS-HexA2S-HexNS	0.00345061
HexA2S-HexN-HexA2S-HexNS3S6S-HexA-HexN3S6S	0.00345015
HexA-HexN3S6S-HexA2S-HexNS3S6S-HexA2S-HexN	0.00344789
HexA-HexNS3S6S-HexA2S-HexNS-HexA2S-HexN6S	0.00344346
HexA2S-HexNS-HexA2S-HexN6S-HexA2S-HexNS6S	0.00343921
HexA2S-HexNS-HexA2S-HexNS3S6S-HexA-HexNS	0.00343773
HexA-HexNS3S6S-HexA2S-HexNS-HexA2S-HexN3S	0.00343659
HexA2S-HexNS-HexA2S-HexN6S-HexA2S-HexN3S6S	0.00343426
HexA2S-HexN6S-HexA2S-HexN6S-HexA2S-HexNS6S	0.00343426
HexA2S-HexNS-HexA2S-HexN3S-HexA2S-HexNS6S	0.00343234
HexA2S-HexN6S-HexA2S-HexN6S-HexA2S-HexN3S6S	0.00343083
HexA2S-HexNS-HexA2S-HexNS3S6S-HexA-HexN6S	0.00343059
HexA2S-HexN6S-HexA2S-HexNS3S6S-HexA-HexNS	0.00343059
HexA2S-HexNS-HexA2S-HexN3S-HexA2S-HexN3S6S	0.0034295
HexA2S-HexN6S-HexA2S-HexN3S-HexA2S-HexNS6S	0.0034295
HexA2S-HexN3S-HexA2S-HexN6S-HexA2S-HexNS6S	0.0034295
HexA2S-HexN6S-HexA2S-HexN3S-HexA2S-HexN3S6S	0.00342753
HexA2S-HexN3S-HexA2S-HexN6S-HexA2S-HexN3S6S	0.00342753
HexA2S-HexN3S-HexA2S-HexN3S-HexA2S-HexNS6S	0.00342677
HexA-HexNS6S-HexA2S-HexN6S-HexA-HexNS3S6S	0.00342675
HexA2S-HexN6S-HexA2S-HexNS3S6S-HexA-HexN6S	0.00342564
HexA2S-HexN3S-HexA2S-HexN3S-HexA2S-HexN3S6S	0.00342563
HexA-HexNS3S-HexA2S-HexN6S-HexA-HexNS3S6S	0.0034246
HexA2S-HexNS-HexA2S-HexNS3S6S-HexA-HexN3S	0.00342372
HexA2S-HexN3S-HexA2S-HexNS3S6S-HexA-HexNS	0.00342372
HexA-HexN3S6S-HexA2S-HexN6S-HexA-HexNS3S6S	0.00342179
HexA-HexNS6S-HexA-HexN3S6S-HexA2S-HexNS3S	0.00342168
HexA2S-HexN6S-HexA2S-HexNS3S6S-HexA-HexN3S	0.00342087
HexA2S-HexN3S-HexA2S-HexNS3S6S-HexA-HexN6S	0.00342087
HexA-HexNS6S-HexA2S-HexN3S-HexA-HexNS3S6S	0.00341988
HexA-HexNS3S-HexA-HexN3S6S-HexA2S-HexNS3S	0.00341982
HexA-HexNS3S-HexA2S-HexN3S-HexA-HexNS3S6S	0.00341864
HexA2S-HexN3S-HexA2S-HexNS3S6S-HexA-HexN3S	0.00341814
HexA-HexN3S6S-HexA-HexN3S6S-HexA2S-HexNS3S	0.00341738
HexA-HexN3S6S-HexA2S-HexN3S-HexA-HexNS3S6S	0.00341703
HexA2S-HexN-HexA2S-HexNS3S6S-HexA-HexNS3S	0.00341645
HexA2S-HexNS6S-HexA-HexNS6S-HexA2S-HexNS	0.00341532
HexA2S-HexNS6S-HexA-HexNS3S-HexA2S-HexNS	0.00341222
HexA2S-HexNS3S-HexA-HexNS6S-HexA2S-HexNS	0.00341222
HexA-HexNS3S6S-HexA2S-HexN6S-HexA2S-HexNS	0.00341192
HexA2S-HexNS3S-HexA-HexNS3S-HexA2S-HexNS	0.00340954
HexA2S-HexNS6S-HexA-HexNS6S-HexA2S-HexN6S	0.00340817
HexA-HexNS3S6S-HexA2S-HexN6S-HexA2S-HexN6S	0.00340697
HexA2S-HexNS6S-HexA2S-HexNS-HexA-HexNS6S	0.00340692
HexA2S-HexNS6S-HexA-HexNS3S-HexA2S-HexN6S	0.00340603
HexA2S-HexNS3S-HexA-HexNS6S-HexA2S-HexN6S	0.00340603
HexA-HexNS3S6S-HexA2S-HexN3S-HexA2S-HexNS	0.00340505
HexA2S-HexNS3S-HexA-HexNS3S-HexA2S-HexN6S	0.00340417
HexA2S-HexNS3S-HexA2S-HexNS-HexA-HexNS6S	0.00340382
HexA-HexNS3S6S-HexA2S-HexN6S-HexA2S-HexN3S	0.00340221
HexA-HexNS3S6S-HexA2S-HexN3S-HexA2S-HexN6S	0.00340221
HexA2S-HexNS6S-HexA-HexNS6S-HexA2S-HexN3S	0.0034013
HexA2S-HexNS-HexA2S-HexN6S-HexA2S-HexNS3S	0.00340015
HexA2S-HexNS6S-HexA-HexNS3S-HexA2S-HexN3S	0.00340007
HexA2S-HexNS3S-HexA-HexNS6S-HexA2S-HexN3S	0.00340007
HexA2S-HexNS6S-HexA2S-HexNS-HexA-HexN3S6S	0.00339977
HexA-HexNS3S6S-HexA2S-HexN3S-HexA2S-HexN3S	0.00339947
HexA2S-HexNS3S-HexA-HexNS3S-HexA2S-HexN3S	0.003399
HexA-HexNS3S6S-HexA-HexN6S-HexA2S-HexNS6S	0.00339821
HexA2S-HexNS3S-HexA2S-HexNS-HexA-HexN3S6S	0.00339763
HexA-HexNS3S6S-HexA-HexNS3S6S-HexA-HexNS	0.00339634
HexA2S-HexN6S-HexA2S-HexN6S-HexA2S-HexNS3S	0.00339586
HexA-HexNS6S-HexA-HexNS6S-HexA2S-HexNS6S	0.00339474
HexA2S-HexNS-HexA2S-HexN3S-HexA2S-HexNS3S	0.00339419
HexA-HexNS3S6S-HexA-HexN6S-HexA2S-HexN3S6S	0.00339326
HexA2S-HexN6S-HexA2S-HexN3S-HexA2S-HexNS3S	0.00339173
HexA2S-HexN3S-HexA2S-HexN6S-HexA2S-HexNS3S	0.00339173
HexA-HexNS6S-HexA-HexNS3S-HexA2S-HexNS6S	0.00339164
HexA-HexNS3S-HexA-HexNS6S-HexA2S-HexNS6S	0.00339164
HexA-HexNS3S6S-HexA-HexN3S-HexA2S-HexNS6S	0.00339134
HexA2S-HexN3S-HexA2S-HexN3S-HexA2S-HexNS3S	0.00338936
HexA-HexNS3S6S-HexA-HexNS3S6S-HexA-HexN6S	0.00338919
HexA-HexNS3S-HexA-HexNS3S-HexA2S-HexNS6S	0.00338896
HexA-HexNS3S6S-HexA-HexN3S-HexA2S-HexN3S6S	0.00338849
HexA-HexNS6S-HexA-HexNS6S-HexA2S-HexN3S6S	0.00338759
HexA-HexN3S6S-HexA-HexNS6S-HexA2S-HexNS6S	0.00338759
HexA-HexNS6S-HexA-HexNS3S-HexA2S-HexN3S6S	0.00338545
HexA-HexNS3S-HexA-HexNS6S-HexA2S-HexN3S6S	0.00338545
HexA-HexN3S6S-HexA-HexNS3S-HexA2S-HexNS6S	0.00338545
HexA-HexNS3S-HexA-HexNS3S-HexA2S-HexN3S6S	0.00338359
HexA-HexN3S6S-HexA-HexNS6S-HexA2S-HexN3S6S	0.00338264
HexA-HexNS3S6S-HexA-HexNS3S6S-HexA-HexN3S	0.00338232
HexA-HexN3S6S-HexA-HexNS3S-HexA2S-HexN3S6S	0.00338115
HexA2S-HexNS6S-HexA-HexN3S6S-HexA2S-HexNS	0.00337635
HexA2S-HexN3S6S-HexA-HexNS6S-HexA2S-HexNS	0.00337455
HexA2S-HexNS3S-HexA-HexN3S6S-HexA2S-HexNS	0.0033742
HexA2S-HexNS-HexA2S-HexNS-HexA2S-HexNS6S	0.00337298
HexA2S-HexN3S6S-HexA-HexNS3S-HexA2S-HexNS	0.00337241
HexA2S-HexNS6S-HexA-HexN3S6S-HexA2S-HexN6S	0.00337139
HexA2S-HexNS3S-HexA-HexN3S6S-HexA2S-HexN6S	0.00336991
HexA2S-HexN3S6S-HexA-HexNS6S-HexA2S-HexN6S	0.0033696
HexA2S-HexN3S6S-HexA-HexNS3S-HexA2S-HexN6S	0.00336811
HexA2S-HexNS6S-HexA2S-HexN6S-HexA-HexNS6S	0.00336783
HexA2S-HexNS6S-HexA2S-HexNS-HexA-HexNS3S	0.0033669
HexA2S-HexNS6S-HexA-HexN3S6S-HexA2S-HexN3S	0.00336663
HexA2S-HexN3S6S-HexA2S-HexNS-HexA-HexNS6S	0.00336604
HexA2S-HexNS-HexA2S-HexNS-HexA2S-HexN3S6S	0.00336583
HexA2S-HexN6S-HexA2S-HexNS-HexA2S-HexNS6S	0.00336583
HexA2S-HexNS3S-HexA-HexN3S6S-HexA2S-HexN3S	0.00336578
HexA2S-HexNS3S-HexA2S-HexN6S-HexA-HexNS6S	0.00336568
HexA2S-HexN3S6S-HexA-HexNS6S-HexA2S-HexN3S	0.00336484
HexA2S-HexNS3S-HexA2S-HexNS-HexA-HexNS3S	0.00336422
HexA2S-HexN3S6S-HexA-HexNS3S-HexA2S-HexN3S	0.00336399
HexA2S-HexNS6S-HexA2S-HexN6S-HexA-HexN3S6S	0.00336288
HexA2S-HexNS3S-HexA2S-HexN6S-HexA-HexN3S6S	0.00336139
HexA2S-HexN3S6S-HexA2S-HexNS-HexA-HexN3S6S	0.00336109
HexA2S-HexNS6S-HexA2S-HexN3S-HexA-HexNS6S	0.00336096
HexA2S-HexN6S-HexA2S-HexNS-HexA2S-HexN3S6S	0.00336088
HexA-HexNS6S-HexA2S-HexNS-HexA-HexNS3S6S	0.00336025
HexA2S-HexNS3S-HexA2S-HexN3S-HexA-HexNS6S	0.00335973
HexA2S-HexN3S-HexA2S-HexNS-HexA2S-HexNS6S	0.00335896
HexA-HexNS3S6S-HexA-HexN6S-HexA2S-HexNS3S	0.0033587
HexA2S-HexNS6S-HexA2S-HexN3S-HexA-HexN3S6S	0.00335812
HexA2S-HexNS3S-HexA2S-HexN3S-HexA-HexN3S6S	0.00335726
HexA-HexNS3S-HexA2S-HexNS-HexA-HexNS3S6S	0.00335715
HexA2S-HexN3S-HexA2S-HexNS-HexA2S-HexN3S6S	0.00335612
HexA-HexNS6S-HexA-HexNS6S-HexA2S-HexNS3S	0.00335416
HexA-HexN3S6S-HexA2S-HexNS-HexA-HexNS3S6S	0.0033531
HexA-HexNS3S6S-HexA-HexN3S-HexA2S-HexNS3S	0.00335274
HexA-HexNS6S-HexA-HexNS3S-HexA2S-HexNS3S	0.00335148
HexA-HexNS3S-HexA-HexNS6S-HexA2S-HexNS3S	0.00335148
HexA-HexNS3S-HexA-HexNS3S-HexA2S-HexNS3S	0.00334915
HexA-HexN3S6S-HexA-HexNS6S-HexA2S-HexNS3S	0.00334797
HexA-HexN3S6S-HexA-HexNS3S-HexA2S-HexNS3S	0.00334611
HexA2S-HexN3S6S-HexA-HexN3S6S-HexA2S-HexNS	0.00333751
HexA2S-HexN3S6S-HexA-HexN3S6S-HexA2S-HexN6S	0.00333408
HexA2S-HexNS-HexA2S-HexNS-HexA2S-HexNS3S	0.00333215
HexA-HexNS3S6S-HexA-HexNS-HexA2S-HexNS6S	0.00333107
HexA2S-HexN3S6S-HexA-HexN3S6S-HexA2S-HexN3S	0.00333078
HexA2S-HexN3S6S-HexA2S-HexN6S-HexA-HexNS6S	0.00332887
HexA2S-HexNS6S-HexA2S-HexN6S-HexA-HexNS3S	0.00332845
HexA2S-HexN3S6S-HexA2S-HexNS-HexA-HexNS3S	0.00332663
HexA2S-HexNS3S-HexA2S-HexN6S-HexA-HexNS3S	0.00332659
HexA2S-HexN6S-HexA2S-HexNS-HexA2S-HexNS3S	0.00332595
HexA2S-HexN3S6S-HexA2S-HexN6S-HexA-HexN3S6S	0.00332544
HexA2S-HexN3S6S-HexA2S-HexN3S-HexA-HexNS6S	0.00332411
HexA-HexNS3S6S-HexA-HexNS-HexA2S-HexN3S6S	0.00332392
HexA2S-HexNS6S-HexA2S-HexN3S-HexA-HexNS3S	0.0033225
HexA2S-HexN3S6S-HexA2S-HexN3S-HexA-HexN3S6S	0.00332214
HexA2S-HexNS3S-HexA2S-HexN3S-HexA-HexNS3S	0.00332143
HexA2S-HexN3S-HexA2S-HexNS-HexA2S-HexNS3S	0.00331999
HexA2S-HexN-HexA2S-HexNS3S6S-HexA2S-HexNS	0.00329747
HexA2S-HexN-HexA2S-HexNS3S6S-HexA2S-HexN6S	0.00329252
HexA2S-HexN3S6S-HexA2S-HexN6S-HexA-HexNS3S	0.00328981
HexA-HexNS3S6S-HexA-HexNS-HexA2S-HexNS3S	0.00328976
HexA2S-HexN-HexA2S-HexNS3S6S-HexA2S-HexN3S	0.00328775
HexA-HexN6S-HexA2S-HexN3S6S-HexA2S-HexNS6S	0.0032861
HexA2S-HexN3S6S-HexA2S-HexN3S-HexA-HexNS3S	0.00328568
HexA-HexN6S-HexA2S-HexN3S6S-HexA2S-HexN3S6S	0.00328267
HexA-HexN3S-HexA2S-HexN3S6S-HexA2S-HexNS6S	0.00328134
HexA-HexN3S-HexA2S-HexN3S6S-HexA2S-HexN3S6S	0.00327937
HexA-HexNS-HexA2S-HexN3S6S-HexA2S-HexNS6S	0.00325532
HexA2S-HexNS-HexA-HexN3S6S-HexA2S-HexNS6S	0.00325319
HexA2S-HexNS-HexA2S-HexNS3S6S-HexA2S-HexN	0.00325042
HexA-HexNS-HexA2S-HexN3S6S-HexA2S-HexN3S6S	0.00325037
HexA2S-HexNS6S-HexA2S-HexNS-HexA2S-HexNS	0.00324853
HexA2S-HexNS-HexA-HexN3S6S-HexA2S-HexN3S6S	0.00324824
HexA2S-HexN6S-HexA-HexN3S6S-HexA2S-HexNS6S	0.00324824
HexA-HexN6S-HexA2S-HexN3S6S-HexA2S-HexNS3S	0.00324604
HexA2S-HexN6S-HexA2S-HexNS3S6S-HexA2S-HexN	0.00324547
HexA2S-HexNS3S-HexA2S-HexNS-HexA2S-HexNS	0.00324543
HexA2S-HexN6S-HexA-HexN3S6S-HexA2S-HexN3S6S	0.0032448
HexA2S-HexN3S-HexA-HexN3S6S-HexA2S-HexNS6S	0.00324348
HexA-HexN3S-HexA2S-HexN3S6S-HexA2S-HexNS3S	0.00324191
HexA2S-HexN3S-HexA-HexN3S6S-HexA2S-HexN3S6S	0.0032415
HexA2S-HexNS6S-HexA2S-HexNS-HexA2S-HexN6S	0.00324138
HexA2S-HexN3S-HexA2S-HexNS3S6S-HexA2S-HexN	0.00324071
HexA-HexNS6S-HexA-HexN3S6S-HexA-HexNS3S6S	0.00324
HexA2S-HexNS3S-HexA2S-HexNS-HexA2S-HexN6S	0.00323924
HexA-HexNS3S-HexA-HexN3S6S-HexA-HexNS3S6S	0.00323786
HexA-HexN3S6S-HexA-HexN3S6S-HexA-HexNS3S6S	0.00323505
HexA2S-HexNS6S-HexA2S-HexNS-HexA2S-HexN3S	0.00323451
HexA2S-HexNS3S-HexA2S-HexNS-HexA2S-HexN3S	0.00323328
HexA-HexNS3S6S-HexA2S-HexNS6S-HexA-HexNS	0.00322814
HexA-HexNS3S6S-HexA2S-HexN-HexA2S-HexNS6S	0.00322523
HexA-HexNS3S6S-HexA2S-HexNS3S-HexA-HexNS	0.00322504
HexA-HexNS3S6S-HexA2S-HexNS6S-HexA-HexN6S	0.00322099
HexA-HexNS3S6S-HexA2S-HexN-HexA2S-HexN3S6S	0.00322028
HexA-HexNS3S6S-HexA2S-HexNS3S-HexA-HexN6S	0.00321884
HexA2S-HexNS-HexA2S-HexN6S-HexA-HexNS3S6S	0.00321732
HexA-HexN6S-HexA2S-HexNS6S-HexA2S-HexNS6S	0.00321433
HexA-HexNS-HexA2S-HexN3S6S-HexA2S-HexNS3S	0.00321417
HexA-HexNS3S6S-HexA2S-HexNS6S-HexA-HexN3S	0.00321412
HexA-HexNS3S6S-HexA2S-HexNS3S-HexA-HexN3S	0.00321289
HexA2S-HexN6S-HexA2S-HexN6S-HexA-HexNS3S6S	0.00321237
HexA-HexN6S-HexA2S-HexNS3S-HexA2S-HexNS6S	0.00321218
HexA2S-HexNS-HexA-HexN3S6S-HexA2S-HexNS3S	0.00321198
HexA2S-HexNS-HexA2S-HexN3S-HexA-HexNS3S6S	0.00321045
HexA-HexN6S-HexA2S-HexNS6S-HexA2S-HexN3S6S	0.00320937
HexA2S-HexNS6S-HexA2S-HexN6S-HexA2S-HexNS	0.00320827
HexA-HexN6S-HexA2S-HexNS3S-HexA2S-HexN3S6S	0.00320789
HexA2S-HexN6S-HexA-HexN3S6S-HexA2S-HexNS3S	0.00320769
HexA2S-HexN6S-HexA2S-HexN3S-HexA-HexNS3S6S	0.00320761
HexA2S-HexN3S-HexA2S-HexN6S-HexA-HexNS3S6S	0.00320761
HexA-HexN3S-HexA2S-HexNS6S-HexA2S-HexNS6S	0.00320746
HexA-HexNS3S6S-HexA-HexNS3S6S-HexA2S-HexN	0.00320678
HexA2S-HexN3S6S-HexA2S-HexNS-HexA2S-HexNS	0.00320634
HexA-HexN3S-HexA2S-HexNS3S-HexA2S-HexNS6S	0.00320622
HexA2S-HexNS3S-HexA2S-HexN6S-HexA2S-HexNS	0.00320612
HexA2S-HexN3S-HexA2S-HexN3S-HexA-HexNS3S6S	0.00320487
HexA-HexN3S-HexA2S-HexNS6S-HexA2S-HexN3S6S	0.00320461
HexA-HexN3S-HexA2S-HexNS3S-HexA2S-HexN3S6S	0.00320376
HexA2S-HexN3S-HexA-HexN3S6S-HexA2S-HexNS3S	0.00320356
HexA2S-HexNS6S-HexA2S-HexN6S-HexA2S-HexN6S	0.00320332
HexA2S-HexNS3S-HexA2S-HexN6S-HexA2S-HexN6S	0.00320183
HexA2S-HexNS6S-HexA2S-HexN3S-HexA2S-HexNS	0.0032014
HexA2S-HexN3S6S-HexA2S-HexNS-HexA2S-HexN6S	0.00320139
HexA2S-HexNS3S-HexA2S-HexN3S-HexA2S-HexNS	0.00320017
HexA2S-HexNS6S-HexA2S-HexN6S-HexA2S-HexN3S	0.00319855
HexA2S-HexNS6S-HexA2S-HexN3S-HexA2S-HexN6S	0.00319855
HexA2S-HexNS3S-HexA2S-HexN6S-HexA2S-HexN3S	0.0031977
HexA2S-HexNS3S-HexA2S-HexN3S-HexA2S-HexN6S	0.0031977
HexA2S-HexN3S6S-HexA2S-HexNS-HexA2S-HexN3S	0.00319662
HexA2S-HexNS6S-HexA2S-HexN3S-HexA2S-HexN3S	0.00319582
HexA2S-HexNS3S-HexA2S-HexN3S-HexA2S-HexN3S	0.00319533
HexA2S-HexNS6S-HexA-HexNS3S6S-HexA-HexNS	0.00319062
HexA2S-HexNS3S-HexA-HexNS3S6S-HexA-HexNS	0.00318752
HexA2S-HexNS6S-HexA-HexN6S-HexA2S-HexNS6S	0.00318684
HexA-HexNS-HexA2S-HexNS6S-HexA2S-HexNS6S	0.00318487
HexA2S-HexNS3S-HexA-HexN6S-HexA2S-HexNS6S	0.00318469
HexA-HexNS3S6S-HexA2S-HexN-HexA2S-HexNS3S	0.00318367
HexA2S-HexNS6S-HexA-HexNS3S6S-HexA-HexN6S	0.00318347
HexA2S-HexNS-HexA-HexNS6S-HexA2S-HexNS6S	0.00318264
HexA2S-HexNS6S-HexA-HexN6S-HexA2S-HexN3S6S	0.00318188
HexA-HexNS-HexA2S-HexNS3S-HexA2S-HexNS6S	0.00318178
HexA2S-HexNS3S-HexA-HexNS3S6S-HexA-HexN6S	0.00318133
HexA2S-HexNS3S-HexA-HexN6S-HexA2S-HexN3S6S	0.0031804
HexA2S-HexNS6S-HexA-HexN3S-HexA2S-HexNS6S	0.00317997
HexA2S-HexNS-HexA-HexNS3S-HexA2S-HexNS6S	0.00317954
HexA2S-HexNS3S-HexA-HexN3S-HexA2S-HexNS6S	0.00317873
HexA-HexNS-HexA2S-HexNS6S-HexA2S-HexN3S6S	0.00317773
HexA2S-HexNS6S-HexA-HexN3S-HexA2S-HexN3S6S	0.00317712
HexA2S-HexNS6S-HexA-HexNS3S6S-HexA-HexN3S	0.0031766
HexA2S-HexNS3S-HexA-HexN3S-HexA2S-HexN3S6S	0.00317627
HexA-HexNS-HexA2S-HexNS3S-HexA2S-HexN3S6S	0.00317558
HexA2S-HexNS-HexA-HexNS6S-HexA2S-HexN3S6S	0.0031755
HexA2S-HexN6S-HexA-HexNS6S-HexA2S-HexNS6S	0.0031755
HexA2S-HexNS3S-HexA-HexNS3S6S-HexA-HexN3S	0.00317537
HexA-HexNS3S6S-HexA-HexN6S-HexA-HexNS3S6S	0.00317336
HexA2S-HexNS-HexA-HexNS3S-HexA2S-HexN3S6S	0.00317335
HexA2S-HexN6S-HexA-HexNS3S-HexA2S-HexNS6S	0.00317335
HexA-HexN6S-HexA2S-HexNS6S-HexA2S-HexNS3S	0.00317267
HexA-HexN6S-HexA2S-HexNS3S-HexA2S-HexNS3S	0.00317081
HexA2S-HexN6S-HexA-HexNS6S-HexA2S-HexN3S6S	0.00317054
HexA-HexNS6S-HexA-HexNS6S-HexA-HexNS3S6S	0.00316914
HexA2S-HexN6S-HexA-HexNS3S-HexA2S-HexN3S6S	0.00316906
HexA2S-HexN3S-HexA-HexNS6S-HexA2S-HexNS6S	0.00316863
HexA2S-HexN3S6S-HexA2S-HexN6S-HexA2S-HexNS	0.003168
HexA2S-HexN3S-HexA-HexNS3S-HexA2S-HexNS6S	0.00316739
HexA-HexN3S-HexA2S-HexNS6S-HexA2S-HexNS3S	0.00316671
HexA-HexNS3S6S-HexA-HexN3S-HexA-HexNS3S6S	0.00316649
HexA-HexNS6S-HexA-HexNS3S-HexA-HexNS3S6S	0.00316605
HexA-HexNS3S-HexA-HexNS6S-HexA-HexNS3S6S	0.00316605
HexA2S-HexN3S-HexA-HexNS6S-HexA2S-HexN3S6S	0.00316578
HexA-HexN3S-HexA2S-HexNS3S-HexA2S-HexNS3S	0.00316564
HexA2S-HexN3S-HexA-HexNS3S-HexA2S-HexN3S6S	0.00316493
HexA2S-HexNS3S6S-HexA-HexNS-HexA-HexNS6S	0.00316463
HexA2S-HexN3S6S-HexA2S-HexN6S-HexA2S-HexN6S	0.00316457
HexA-HexNS3S-HexA-HexNS3S-HexA-HexNS3S6S	0.00316336
HexA2S-HexN3S6S-HexA2S-HexN3S-HexA2S-HexNS	0.00316324
HexA-HexN3S6S-HexA-HexNS6S-HexA-HexNS3S6S	0.003162
HexA2S-HexN3S6S-HexA2S-HexN6S-HexA2S-HexN3S	0.00316127
HexA2S-HexN3S6S-HexA2S-HexN3S-HexA2S-HexN6S	0.00316127
HexA-HexN3S6S-HexA-HexNS3S-HexA-HexNS3S6S	0.00315985
HexA2S-HexN3S6S-HexA2S-HexN3S-HexA2S-HexN3S	0.00315937
HexA2S-HexNS3S6S-HexA-HexNS-HexA-HexN3S6S	0.00315749
HexA-HexNS6S-HexA2S-HexN-HexA2S-HexNS3S6S	0.00315634
HexA-HexNS3S-HexA2S-HexN-HexA2S-HexNS3S6S	0.00315419
HexA-HexN3S6S-HexA2S-HexN-HexA2S-HexNS3S6S	0.00315138
HexA2S-HexN3S6S-HexA-HexNS3S6S-HexA-HexNS	0.00314775
HexA2S-HexNS-HexA2S-HexNS-HexA-HexNS3S6S	0.00314588
HexA2S-HexN3S6S-HexA-HexN6S-HexA2S-HexNS6S	0.00314497
HexA2S-HexNS6S-HexA-HexN6S-HexA2S-HexNS3S	0.0031448
HexA-HexNS3S6S-HexA2S-HexN3S6S-HexA-HexNS	0.00314403
HexA2S-HexNS3S-HexA-HexN6S-HexA2S-HexNS3S	0.00314294
HexA2S-HexN3S6S-HexA-HexNS3S6S-HexA-HexN6S	0.00314279
HexA-HexNS-HexA2S-HexNS6S-HexA2S-HexNS3S	0.0031418
HexA2S-HexN3S6S-HexA-HexN6S-HexA2S-HexN3S6S	0.00314154
HexA2S-HexN3S6S-HexA-HexN3S-HexA2S-HexNS6S	0.00314021
HexA2S-HexNS-HexA-HexNS6S-HexA2S-HexNS3S	0.00313951
HexA-HexNS-HexA2S-HexNS3S-HexA2S-HexNS3S	0.00313912
HexA-HexNS3S6S-HexA2S-HexN3S6S-HexA-HexN6S	0.00313908
HexA2S-HexNS6S-HexA-HexN3S-HexA2S-HexNS3S	0.00313884
HexA2S-HexN6S-HexA2S-HexNS-HexA-HexNS3S6S	0.00313873
HexA2S-HexN3S6S-HexA-HexN3S-HexA2S-HexN3S6S	0.00313824
HexA2S-HexN3S6S-HexA-HexNS3S6S-HexA-HexN3S	0.00313803
HexA2S-HexNS3S-HexA-HexN3S-HexA2S-HexNS3S	0.00313777
HexA2S-HexNS-HexA-HexNS3S-HexA2S-HexNS3S	0.00313683
HexA-HexNS3S6S-HexA2S-HexN3S6S-HexA-HexN3S	0.00313432
HexA2S-HexN6S-HexA-HexNS6S-HexA2S-HexNS3S	0.00313332
HexA2S-HexN3S-HexA2S-HexNS-HexA-HexNS3S6S	0.00313186
HexA2S-HexN6S-HexA-HexNS3S-HexA2S-HexNS3S	0.00313146
HexA2S-HexN3S-HexA-HexNS6S-HexA2S-HexNS3S	0.00312736
HexA2S-HexN3S-HexA-HexNS3S-HexA2S-HexNS3S	0.00312629
HexA2S-HexNS3S6S-HexA-HexN6S-HexA-HexNS6S	0.00312329
HexA2S-HexNS3S6S-HexA-HexNS-HexA-HexNS3S	0.00312189
HexA2S-HexNS3S6S-HexA-HexN6S-HexA-HexN3S6S	0.00311834
HexA2S-HexNS3S6S-HexA-HexN3S-HexA-HexNS6S	0.00311642
HexA2S-HexNS6S-HexA-HexNS-HexA2S-HexNS6S	0.00311461
HexA2S-HexNS3S6S-HexA-HexN3S-HexA-HexN3S6S	0.00311358
HexA2S-HexNS3S-HexA-HexNS-HexA2S-HexNS6S	0.00311152
HexA2S-HexNS6S-HexA-HexNS-HexA2S-HexN3S6S	0.00310747
HexA2S-HexNS3S-HexA-HexNS-HexA2S-HexN3S6S	0.00310532
HexA2S-HexN3S6S-HexA-HexN6S-HexA2S-HexNS3S	0.00310312
HexA-HexNS3S6S-HexA-HexNS-HexA-HexNS3S6S	0.00310081
HexA2S-HexN3S6S-HexA-HexN3S-HexA2S-HexNS3S	0.00309899
HexA2S-HexNS3S6S-HexA-HexN6S-HexA-HexNS3S	0.00308113
HexA2S-HexNS3S6S-HexA-HexN3S-HexA-HexNS3S	0.00307518
HexA2S-HexNS6S-HexA-HexNS-HexA2S-HexNS3S	0.00307059
HexA2S-HexN3S6S-HexA-HexNS-HexA2S-HexNS6S	0.0030696
HexA2S-HexNS3S-HexA-HexNS-HexA2S-HexNS3S	0.0030679
HexA2S-HexN-HexA2S-HexN3S6S-HexA2S-HexNS6S	0.00306727
HexA2S-HexN3S6S-HexA-HexNS-HexA2S-HexN3S6S	0.00306464
HexA2S-HexN-HexA2S-HexN3S6S-HexA2S-HexN3S6S	0.00306384
HexA-HexN6S-HexA2S-HexN3S6S-HexA-HexNS3S6S	0.00305346
HexA-HexN3S-HexA2S-HexN3S6S-HexA-HexNS3S6S	0.0030487
HexA-HexN6S-HexA-HexNS3S6S-HexA2S-HexNS6S	0.00303073
HexA-HexNS3S6S-HexA2S-HexNS6S-HexA2S-HexN	0.00303006
HexA-HexNS3S6S-HexA2S-HexNS3S-HexA2S-HexN	0.00302791
HexA2S-HexN3S6S-HexA-HexNS-HexA2S-HexNS3S	0.00302601
HexA-HexN6S-HexA-HexNS3S6S-HexA2S-HexN3S6S	0.00302577
HexA2S-HexN-HexA2S-HexN3S6S-HexA2S-HexNS3S	0.0030244
HexA-HexN3S-HexA-HexNS3S6S-HexA2S-HexNS6S	0.00302386
HexA-HexN3S-HexA-HexNS3S6S-HexA2S-HexN3S6S	0.00302101
HexA-HexNS-HexA2S-HexN3S6S-HexA-HexNS3S6S	0.00301992
HexA2S-HexNS-HexA-HexN3S6S-HexA-HexNS3S6S	0.00301756
HexA2S-HexNS6S-HexA2S-HexNS6S-HexA-HexNS	0.00301342
HexA2S-HexN6S-HexA-HexN3S6S-HexA-HexNS3S6S	0.00301261
HexA2S-HexNS6S-HexA2S-HexNS3S-HexA-HexNS	0.00301032
HexA2S-HexNS3S-HexA2S-HexNS6S-HexA-HexNS	0.00301032
HexA2S-HexN3S-HexA-HexN3S6S-HexA-HexNS3S6S	0.00300785
HexA2S-HexNS3S-HexA2S-HexNS3S-HexA-HexNS	0.00300764
HexA2S-HexNS6S-HexA2S-HexNS6S-HexA-HexN6S	0.00300627
HexA2S-HexNS6S-HexA2S-HexNS3S-HexA-HexN6S	0.00300413
HexA2S-HexNS3S-HexA2S-HexNS6S-HexA-HexN6S	0.00300413
HexA2S-HexNS3S-HexA2S-HexNS3S-HexA-HexN6S	0.00300227
HexA2S-HexNS6S-HexA2S-HexN-HexA2S-HexNS6S	0.00300167
HexA2S-HexNS3S-HexA2S-HexN-HexA2S-HexNS6S	0.00299952
HexA2S-HexNS6S-HexA2S-HexNS6S-HexA-HexN3S	0.0029994
HexA-HexNS-HexA-HexNS3S6S-HexA2S-HexNS6S	0.00299902
HexA2S-HexNS6S-HexA2S-HexNS3S-HexA-HexN3S	0.00299817
HexA2S-HexNS3S-HexA2S-HexNS6S-HexA-HexN3S	0.00299817
HexA2S-HexNS3S-HexA2S-HexNS3S-HexA-HexN3S	0.0029971
HexA2S-HexNS6S-HexA2S-HexN-HexA2S-HexN3S6S	0.00299672
HexA2S-HexNS3S-HexA2S-HexN-HexA2S-HexN3S6S	0.00299523
HexA2S-HexNS3S6S-HexA-HexNS-HexA2S-HexNS	0.00299508
HexA-HexNS-HexA-HexNS3S6S-HexA2S-HexN3S6S	0.00299187
HexA2S-HexNS6S-HexA-HexNS3S6S-HexA2S-HexN	0.00299052
HexA2S-HexN-HexA2S-HexNS6S-HexA2S-HexNS6S	0.00298985
HexA2S-HexNS3S-HexA-HexNS3S6S-HexA2S-HexN	0.00298837
HexA2S-HexNS3S6S-HexA-HexNS-HexA2S-HexN6S	0.00298794
HexA2S-HexN-HexA2S-HexNS3S-HexA2S-HexNS6S	0.0029877
HexA-HexNS3S6S-HexA2S-HexN-HexA-HexNS3S6S	0.0029873
HexA-HexN6S-HexA-HexNS3S6S-HexA2S-HexNS3S	0.00298663
HexA2S-HexN-HexA2S-HexNS6S-HexA2S-HexN3S6S	0.00298489
HexA2S-HexN-HexA2S-HexNS3S-HexA2S-HexN3S6S	0.00298341
HexA2S-HexNS3S6S-HexA-HexNS-HexA2S-HexN3S	0.00298107
HexA-HexN3S-HexA-HexNS3S6S-HexA2S-HexNS3S	0.00298067
HexA-HexN6S-HexA2S-HexNS6S-HexA-HexNS3S6S	0.00297568
HexA-HexN6S-HexA2S-HexNS3S-HexA-HexNS3S6S	0.00297354
HexA2S-HexN3S6S-HexA2S-HexNS6S-HexA-HexNS	0.002969
HexA-HexN3S-HexA2S-HexNS6S-HexA-HexNS3S6S	0.00296881
HexA-HexN3S-HexA2S-HexNS3S-HexA-HexNS3S6S	0.00296758
HexA2S-HexN3S6S-HexA2S-HexNS3S-HexA-HexNS	0.00296685
HexA2S-HexN3S6S-HexA2S-HexNS6S-HexA-HexN6S	0.00296405
HexA2S-HexN3S6S-HexA2S-HexNS3S-HexA-HexN6S	0.00296256
HexA2S-HexN3S6S-HexA2S-HexNS6S-HexA-HexN3S	0.00295928
HexA2S-HexN3S6S-HexA2S-HexNS3S-HexA-HexN3S	0.00295843
HexA2S-HexN3S6S-HexA2S-HexN-HexA2S-HexNS6S	0.00295749
HexA2S-HexNS6S-HexA2S-HexN-HexA2S-HexNS3S	0.00295712
HexA2S-HexNS3S-HexA2S-HexN-HexA2S-HexNS3S	0.00295525
HexA2S-HexN3S6S-HexA2S-HexN-HexA2S-HexN3S6S	0.00295406
HexA-HexNS-HexA-HexNS3S6S-HexA2S-HexNS3S	0.00295341
HexA-HexNS6S-HexA-HexN6S-HexA2S-HexNS3S6S	0.00295251
HexA2S-HexNS3S6S-HexA-HexN6S-HexA2S-HexNS	0.00295245
HexA-HexNS3S-HexA-HexN6S-HexA2S-HexNS3S6S	0.00295037
HexA2S-HexN3S6S-HexA-HexNS3S6S-HexA2S-HexN	0.00294798
HexA-HexN3S6S-HexA-HexN6S-HexA2S-HexNS3S6S	0.00294756
HexA2S-HexNS3S6S-HexA-HexN6S-HexA2S-HexN6S	0.0029475
HexA2S-HexNS6S-HexA-HexN6S-HexA-HexNS3S6S	0.00294588
HexA-HexNS6S-HexA-HexN3S-HexA2S-HexNS3S6S	0.00294565
HexA2S-HexNS3S6S-HexA-HexN3S-HexA2S-HexNS	0.00294558
HexA2S-HexN-HexA2S-HexNS6S-HexA2S-HexNS3S	0.00294517
HexA-HexNS3S-HexA-HexN3S-HexA2S-HexNS3S6S	0.00294441
HexA-HexNS3S6S-HexA2S-HexN3S6S-HexA2S-HexN	0.0029439
HexA2S-HexNS3S-HexA-HexN6S-HexA-HexNS3S6S	0.00294374
HexA2S-HexN-HexA2S-HexNS3S-HexA2S-HexNS3S	0.00294331
HexA-HexNS-HexA2S-HexNS6S-HexA-HexNS3S6S	0.00294324
HexA-HexN3S6S-HexA-HexN3S-HexA2S-HexNS3S6S	0.0029428
HexA2S-HexNS3S6S-HexA-HexN6S-HexA2S-HexN3S	0.00294274
HexA2S-HexNS3S6S-HexA-HexN3S-HexA2S-HexN6S	0.00294274
HexA2S-HexNS-HexA-HexNS6S-HexA-HexNS3S6S	0.00294076
HexA-HexNS-HexA2S-HexNS3S-HexA-HexNS3S6S	0.00294015
HexA2S-HexNS3S6S-HexA-HexN3S-HexA2S-HexN3S	0.00294
HexA2S-HexNS6S-HexA-HexN3S-HexA-HexNS3S6S	0.00293901
HexA2S-HexNS3S-HexA-HexN3S-HexA-HexNS3S6S	0.00293778
HexA2S-HexNS-HexA-HexNS3S-HexA-HexNS3S6S	0.00293766
HexA2S-HexN6S-HexA-HexNS6S-HexA-HexNS3S6S	0.00293361
HexA2S-HexN6S-HexA-HexNS3S-HexA-HexNS3S6S	0.00293147
HexA2S-HexNS-HexA2S-HexN-HexA2S-HexNS3S6S	0.00292748
HexA2S-HexN3S-HexA-HexNS6S-HexA-HexNS3S6S	0.00292674
HexA2S-HexN3S-HexA-HexNS3S-HexA-HexNS3S6S	0.00292551
HexA2S-HexNS6S-HexA2S-HexN3S6S-HexA-HexNS	0.00292482
HexA2S-HexNS3S-HexA2S-HexN3S6S-HexA-HexNS	0.00292267
HexA2S-HexN6S-HexA2S-HexN-HexA2S-HexNS3S6S	0.00292252
HexA2S-HexNS3S6S-HexA2S-HexN-HexA-HexNS6S	0.00292193
HexA-HexNS6S-HexA-HexNS-HexA2S-HexNS3S6S	0.00292155
HexA2S-HexNS6S-HexA2S-HexN3S6S-HexA-HexN6S	0.00291986
HexA-HexNS3S-HexA-HexNS-HexA2S-HexNS3S6S	0.00291845
HexA2S-HexNS3S-HexA2S-HexN3S6S-HexA-HexN6S	0.00291838
HexA2S-HexN3S-HexA2S-HexN-HexA2S-HexNS3S6S	0.00291776
HexA2S-HexNS3S6S-HexA2S-HexN-HexA-HexN3S6S	0.00291697
HexA2S-HexNS6S-HexA2S-HexN3S6S-HexA-HexN3S	0.0029151
HexA-HexN3S6S-HexA-HexNS-HexA2S-HexNS3S6S	0.0029144
HexA2S-HexNS3S-HexA2S-HexN3S6S-HexA-HexN3S	0.00291425
HexA2S-HexN3S6S-HexA2S-HexN-HexA2S-HexNS3S	0.00291302
HexA2S-HexN3S6S-HexA-HexN6S-HexA-HexNS3S6S	0.00290094
HexA2S-HexN3S6S-HexA-HexN3S-HexA-HexNS3S6S	0.00289618
HexA2S-HexN3S6S-HexA2S-HexN3S6S-HexA-HexNS	0.00288183
HexA-HexNS3S6S-HexA-HexN-HexA2S-HexNS3S6S	0.00287913
HexA2S-HexN3S6S-HexA2S-HexN3S6S-HexA-HexN6S	0.00287839
HexA2S-HexNS3S6S-HexA2S-HexN-HexA-HexNS3S	0.00287732
HexA2S-HexN3S6S-HexA2S-HexN3S6S-HexA-HexN3S	0.00287509
HexA2S-HexNS6S-HexA-HexNS-HexA-HexNS3S6S	0.00286695
HexA2S-HexNS3S-HexA-HexNS-HexA-HexNS3S6S	0.00286385
HexNS-HexA2S-HexNS3S6S-HexA-HexNS-HexA2S	0.00286033
HexNS-HexA2S-HexNS6S-HexA2S-HexNS6S-HexA	0.00286032
HexNS-HexA2S-HexNS6S-HexA2S-HexNS-HexA2S	0.00286032
HexNS-HexA2S-HexNS3S6S-HexA-HexNS6S-HexA	0.00286032
HexNS3S-HexA-HexNS3S6S-HexA-HexNS-HexA2S	0.00285726
HexNS3S-HexA-HexNS6S-HexA2S-HexNS-HexA2S	0.00285725
HexNS3S-HexA-HexNS6S-HexA2S-HexNS6S-HexA	0.00285724
HexNS3S-HexA-HexNS3S6S-HexA-HexNS6S-HexA	0.00285724
HexNS-HexA2S-HexNS6S-HexA2S-HexNS3S-HexA	0.00285722
HexNS-HexA2S-HexNS3S6S-HexA-HexNS3S-HexA	0.00285722
HexNS-HexA2S-HexNS3S-HexA2S-HexNS6S-HexA	0.00285722
HexNS-HexA2S-HexNS3S-HexA2S-HexNS-HexA2S	0.00285722
HexNS3S-HexA-HexNS3S-HexA2S-HexNS-HexA2S	0.00285457
HexNS3S-HexA-HexNS6S-HexA2S-HexNS3S-HexA	0.00285455
HexNS3S-HexA-HexNS3S6S-HexA-HexNS3S-HexA	0.00285455
HexNS3S-HexA-HexNS3S-HexA2S-HexNS6S-HexA	0.00285455
HexNS-HexA2S-HexNS3S-HexA2S-HexNS3S-HexA	0.00285454
HexNS-HexA2S-HexNS3S6S-HexA-HexN6S-HexA2S	0.00285318
HexNS-HexA2S-HexNS6S-HexA2S-HexN6S-HexA2S	0.00285318
HexNS-HexA2S-HexNS6S-HexA2S-HexN3S6S-HexA	0.00285318
HexNS-HexA2S-HexNS3S6S-HexA-HexN3S6S-HexA	0.00285318
HexNS-HexA2S-HexN3S6S-HexA2S-HexNS6S-HexA	0.00285318
HexNS-HexA2S-HexN3S6S-HexA2S-HexNS-HexA2S	0.00285318
HexNS3S-HexA-HexNS3S-HexA2S-HexNS3S-HexA	0.00285223
HexNS3S-HexA-HexNS3S6S-HexA-HexN6S-HexA2S	0.00285106
HexNS3S-HexA-HexNS6S-HexA2S-HexN6S-HexA2S	0.00285106
HexNS3S-HexA-HexN3S6S-HexA2S-HexNS-HexA2S	0.00285106
HexNS3S-HexA-HexNS6S-HexA2S-HexN3S6S-HexA	0.00285104
HexNS3S-HexA-HexNS3S6S-HexA-HexN3S6S-HexA	0.00285104
HexNS3S-HexA-HexN3S6S-HexA2S-HexNS6S-HexA	0.00285104
HexNS-HexA2S-HexNS3S-HexA2S-HexN6S-HexA2S	0.00285103
HexNS-HexA2S-HexNS3S-HexA2S-HexN3S6S-HexA	0.00285103
HexNS-HexA2S-HexN3S6S-HexA2S-HexNS3S-HexA	0.00285103
HexNS3S-HexA-HexNS3S-HexA2S-HexN6S-HexA2S	0.0028492
HexNS3S-HexA-HexNS3S-HexA2S-HexN3S6S-HexA	0.00284918
HexNS3S-HexA-HexN3S6S-HexA2S-HexNS3S-HexA	0.00284918
HexNS-HexA2S-HexN3S6S-HexA2S-HexN6S-HexA2S	0.00284822
HexNS-HexA2S-HexN3S6S-HexA2S-HexN3S6S-HexA	0.00284822
HexNS3S-HexA-HexN3S6S-HexA2S-HexN6S-HexA2S	0.00284676
HexNS3S-HexA-HexN3S6S-HexA2S-HexN3S6S-HexA	0.00284675
HexNS-HexA2S-HexNS3S6S-HexA-HexN3S-HexA2S	0.00284631
HexN3S-HexA2S-HexNS3S6S-HexA-HexNS-HexA2S	0.00284631
HexNS-HexA2S-HexNS6S-HexA2S-HexN3S-HexA2S	0.00284631
HexN3S-HexA2S-HexNS6S-HexA2S-HexNS6S-HexA	0.00284631
HexN3S-HexA2S-HexNS6S-HexA2S-HexNS-HexA2S	0.00284631
HexN3S-HexA2S-HexNS3S6S-HexA-HexNS6S-HexA	0.00284631
HexNS3S-HexA-HexNS3S6S-HexA-HexN3S-HexA2S	0.00284511
HexNS3S-HexA-HexNS6S-HexA2S-HexN3S-HexA2S	0.0028451
HexNS-HexA2S-HexNS3S-HexA2S-HexN3S-HexA2S	0.00284507
HexN3S-HexA2S-HexNS6S-HexA2S-HexNS3S-HexA	0.00284507
HexN3S-HexA2S-HexNS3S6S-HexA-HexNS3S-HexA	0.00284507
HexN3S-HexA2S-HexNS3S-HexA2S-HexNS6S-HexA	0.00284507
HexN3S-HexA2S-HexNS3S-HexA2S-HexNS-HexA2S	0.00284507
HexNS3S-HexA-HexNS3S-HexA2S-HexN3S-HexA2S	0.00284403
HexN3S-HexA2S-HexNS3S-HexA2S-HexNS3S-HexA	0.002844
HexN3S-HexA2S-HexNS3S6S-HexA-HexN6S-HexA2S	0.00284347
HexNS-HexA2S-HexN3S6S-HexA2S-HexN3S-HexA2S	0.00284346
HexN3S-HexA2S-HexNS6S-HexA2S-HexN6S-HexA2S	0.00284346
HexN3S-HexA2S-HexNS6S-HexA2S-HexN3S6S-HexA	0.00284346
HexN3S-HexA2S-HexNS3S6S-HexA-HexN3S6S-HexA	0.00284346
HexN3S-HexA2S-HexN3S6S-HexA2S-HexNS6S-HexA	0.00284346
HexN3S-HexA2S-HexN3S6S-HexA2S-HexNS-HexA2S	0.00284346
HexNS3S-HexA-HexN3S6S-HexA2S-HexN3S-HexA2S	0.00284264
HexN3S-HexA2S-HexNS3S-HexA2S-HexN6S-HexA2S	0.00284261
HexN3S-HexA2S-HexNS3S-HexA2S-HexN3S6S-HexA	0.00284261
HexN3S-HexA2S-HexN3S6S-HexA2S-HexNS3S-HexA	0.00284261
HexN3S-HexA2S-HexN3S6S-HexA2S-HexN6S-HexA2S	0.00284149
HexN3S-HexA2S-HexN3S6S-HexA2S-HexN3S6S-HexA	0.00284149
HexN3S-HexA2S-HexNS3S6S-HexA-HexN3S-HexA2S	0.00284073
HexN3S-HexA2S-HexNS6S-HexA2S-HexN3S-HexA2S	0.00284073
HexN3S-HexA2S-HexNS3S-HexA2S-HexN3S-HexA2S	0.00284024
HexN3S-HexA2S-HexN3S6S-HexA2S-HexN3S-HexA2S	0.00283959
HexA2S-HexN3S6S-HexA-HexNS-HexA-HexNS3S6S	0.00281858
HexA2S-HexN-HexA2S-HexN3S6S-HexA-HexNS3S6S	0.00281662
HexA2S-HexNS6S-HexA2S-HexNS6S-HexA2S-HexN	0.00280455
HexA2S-HexNS6S-HexA2S-HexNS3S-HexA2S-HexN	0.0028024
HexA2S-HexNS3S-HexA2S-HexNS6S-HexA2S-HexN	0.0028024
HexA2S-HexNS3S-HexA2S-HexNS3S-HexA2S-HexN	0.00280054
HexA2S-HexN-HexA-HexNS3S6S-HexA2S-HexNS6S	0.00279143
HexA2S-HexN-HexA-HexNS3S6S-HexA2S-HexN3S6S	0.00278648
HexNS6S-HexA-HexNS3S6S-HexA-HexNS-HexA2S	0.00277764
HexNS6S-HexA-HexNS6S-HexA2S-HexNS-HexA2S	0.00277764
HexNS6S-HexA-HexNS6S-HexA2S-HexNS6S-HexA	0.00277762
HexNS6S-HexA-HexNS3S6S-HexA-HexNS6S-HexA	0.00277762
HexA-HexN6S-HexA-HexNS3S6S-HexA-HexNS3S6S	0.00277626
HexNS6S-HexA-HexNS3S-HexA2S-HexNS-HexA2S	0.00277454
HexNS6S-HexA-HexNS6S-HexA2S-HexNS3S-HexA	0.00277452
HexNS6S-HexA-HexNS3S6S-HexA-HexNS3S-HexA	0.00277452
HexNS6S-HexA-HexNS3S-HexA2S-HexNS6S-HexA	0.00277452
HexNS6S-HexA-HexNS3S-HexA2S-HexNS3S-HexA	0.00277184
HexNS6S-HexA-HexNS3S6S-HexA-HexN6S-HexA2S	0.0027705
HexN3S6S-HexA-HexNS3S6S-HexA-HexNS-HexA2S	0.0027705
HexNS6S-HexA-HexNS6S-HexA2S-HexN6S-HexA2S	0.00277049
HexNS6S-HexA-HexN3S6S-HexA2S-HexNS-HexA2S	0.00277049
HexN3S6S-HexA-HexNS6S-HexA2S-HexNS-HexA2S	0.00277049
HexNS6S-HexA-HexNS6S-HexA2S-HexN3S6S-HexA	0.00277047
HexNS6S-HexA-HexNS3S6S-HexA-HexN3S6S-HexA	0.00277047
HexNS6S-HexA-HexN3S6S-HexA2S-HexNS6S-HexA	0.00277047
HexN3S6S-HexA-HexNS6S-HexA2S-HexNS6S-HexA	0.00277047
HexN3S6S-HexA-HexNS3S6S-HexA-HexNS6S-HexA	0.00277047
HexN6S-HexA2S-HexNS3S6S-HexA-HexNS-HexA2S	0.00277047
HexN6S-HexA2S-HexNS6S-HexA2S-HexNS6S-HexA	0.00277046
HexN6S-HexA2S-HexNS6S-HexA2S-HexNS-HexA2S	0.00277046
HexN6S-HexA2S-HexNS3S6S-HexA-HexNS6S-HexA	0.00277046
HexA-HexN3S-HexA-HexNS3S6S-HexA-HexNS3S6S	0.00276939
HexNS6S-HexA-HexNS3S-HexA2S-HexN6S-HexA2S	0.00276834
HexN3S6S-HexA-HexNS3S-HexA2S-HexNS-HexA2S	0.00276834
HexNS6S-HexA-HexNS3S-HexA2S-HexN3S6S-HexA	0.00276833
HexNS6S-HexA-HexN3S6S-HexA2S-HexNS3S-HexA	0.00276833
HexN3S6S-HexA-HexNS6S-HexA2S-HexNS3S-HexA	0.00276833
HexN3S6S-HexA-HexNS3S6S-HexA-HexNS3S-HexA	0.00276833
HexN3S6S-HexA-HexNS3S-HexA2S-HexNS6S-HexA	0.00276833
HexN6S-HexA2S-HexNS6S-HexA2S-HexNS3S-HexA	0.00276832
HexN6S-HexA2S-HexNS3S6S-HexA-HexNS3S-HexA	0.00276832
HexN6S-HexA2S-HexNS3S-HexA2S-HexNS6S-HexA	0.00276832
HexN6S-HexA2S-HexNS3S-HexA2S-HexNS-HexA2S	0.00276832
HexN3S6S-HexA-HexNS3S-HexA2S-HexNS3S-HexA	0.00276647
HexN6S-HexA2S-HexNS3S-HexA2S-HexNS3S-HexA	0.00276645
HexN3S6S-HexA-HexNS3S6S-HexA-HexN6S-HexA2S	0.00276554
HexNS6S-HexA-HexN3S6S-HexA2S-HexN6S-HexA2S	0.00276554
HexN3S6S-HexA-HexNS6S-HexA2S-HexN6S-HexA2S	0.00276554
HexN3S6S-HexA-HexN3S6S-HexA2S-HexNS-HexA2S	0.00276554
HexNS6S-HexA-HexN3S6S-HexA2S-HexN3S6S-HexA	0.00276552
HexN3S6S-HexA-HexNS6S-HexA2S-HexN3S6S-HexA	0.00276552
HexN3S6S-HexA-HexNS3S6S-HexA-HexN3S6S-HexA	0.00276552
HexN3S6S-HexA-HexN3S6S-HexA2S-HexNS6S-HexA	0.00276552
HexN6S-HexA2S-HexNS3S6S-HexA-HexN6S-HexA2S	0.00276551
HexN6S-HexA2S-HexNS6S-HexA2S-HexN6S-HexA2S	0.00276551
HexN6S-HexA2S-HexNS6S-HexA2S-HexN3S6S-HexA	0.00276551
HexN6S-HexA2S-HexNS3S6S-HexA-HexN3S6S-HexA	0.00276551
HexN6S-HexA2S-HexN3S6S-HexA2S-HexNS6S-HexA	0.00276551
HexN6S-HexA2S-HexN3S6S-HexA2S-HexNS-HexA2S	0.00276551
HexN3S6S-HexA-HexNS3S-HexA2S-HexN6S-HexA2S	0.00276405
HexN3S6S-HexA-HexNS3S-HexA2S-HexN3S6S-HexA	0.00276403
HexN3S6S-HexA-HexN3S6S-HexA2S-HexNS3S-HexA	0.00276403
HexN6S-HexA2S-HexNS3S-HexA2S-HexN6S-HexA2S	0.00276402
HexN6S-HexA2S-HexNS3S-HexA2S-HexN3S6S-HexA	0.00276402
HexN6S-HexA2S-HexN3S6S-HexA2S-HexNS3S-HexA	0.00276402
HexNS6S-HexA-HexNS3S6S-HexA-HexN3S-HexA2S	0.00276363
HexNS6S-HexA-HexNS6S-HexA2S-HexN3S-HexA2S	0.00276362
HexNS6S-HexA-HexNS3S-HexA2S-HexN3S-HexA2S	0.00276239
HexN3S6S-HexA-HexN3S6S-HexA2S-HexN6S-HexA2S	0.00276211
HexN3S6S-HexA-HexN3S6S-HexA2S-HexN3S6S-HexA	0.00276209
HexN6S-HexA2S-HexN3S6S-HexA2S-HexN6S-HexA2S	0.00276208
HexN6S-HexA2S-HexN3S6S-HexA2S-HexN3S6S-HexA	0.00276208
HexN3S6S-HexA-HexNS3S6S-HexA-HexN3S-HexA2S	0.00276078
HexNS6S-HexA-HexN3S6S-HexA2S-HexN3S-HexA2S	0.00276078
HexN3S6S-HexA-HexNS6S-HexA2S-HexN3S-HexA2S	0.00276078
HexN6S-HexA2S-HexNS3S6S-HexA-HexN3S-HexA2S	0.00276075
HexN6S-HexA2S-HexNS6S-HexA2S-HexN3S-HexA2S	0.00276075
HexA2S-HexN3S6S-HexA2S-HexNS6S-HexA2S-HexN	0.00276057
HexN3S6S-HexA-HexNS3S-HexA2S-HexN3S-HexA2S	0.00275992
HexN6S-HexA2S-HexNS3S-HexA2S-HexN3S-HexA2S	0.00275989
HexA2S-HexN3S6S-HexA2S-HexNS3S-HexA2S-HexN	0.00275909
HexN3S6S-HexA-HexN3S6S-HexA2S-HexN3S-HexA2S	0.0027588
HexN6S-HexA2S-HexN3S6S-HexA2S-HexN3S-HexA2S	0.00275878
HexA-HexN6S-HexA2S-HexN6S-HexA2S-HexNS3S6S	0.00274727
HexA2S-HexNS6S-HexA2S-HexN-HexA-HexNS3S6S	0.00274438
HexA2S-HexN-HexA-HexNS3S6S-HexA2S-HexNS3S	0.00274366
HexA-HexN6S-HexA2S-HexN3S-HexA2S-HexNS3S6S	0.00274251
HexA-HexN3S-HexA2S-HexN6S-HexA2S-HexNS3S6S	0.00274251
HexA2S-HexNS3S6S-HexA2S-HexN-HexA2S-HexNS	0.00274233
HexA2S-HexNS3S-HexA2S-HexN-HexA-HexNS3S6S	0.00274223
HexA2S-HexNS3S6S-HexA-HexNS6S-HexA-HexNS	0.00274128
HexA-HexNS-HexA-HexNS3S6S-HexA-HexNS3S6S	0.00274091
HexA-HexN3S-HexA2S-HexN3S-HexA2S-HexNS3S6S	0.00273977
HexA2S-HexNS3S6S-HexA-HexNS3S-HexA-HexNS	0.00273818
HexA2S-HexNS3S6S-HexA2S-HexN-HexA2S-HexN6S	0.00273738
HexA2S-HexNS3S6S-HexA-HexNS6S-HexA-HexN6S	0.00273414
HexA2S-HexNS3S6S-HexA2S-HexN-HexA2S-HexN3S	0.00273262
HexA2S-HexNS3S6S-HexA-HexNS3S-HexA-HexN6S	0.00273199
HexA2S-HexN-HexA2S-HexNS6S-HexA-HexNS3S6S	0.00273163
HexA2S-HexN-HexA2S-HexNS3S-HexA-HexNS3S6S	0.00272949
HexA2S-HexNS3S6S-HexA-HexNS6S-HexA-HexN3S	0.00272727
HexA2S-HexNS3S6S-HexA-HexNS3S-HexA-HexN3S	0.00272603
HexA2S-HexNS3S6S-HexA-HexN-HexA2S-HexNS6S	0.00272255
HexA2S-HexNS3S6S-HexA-HexN-HexA2S-HexN3S6S	0.0027176
HexA2S-HexNS6S-HexA2S-HexN3S6S-HexA2S-HexN	0.00271391
HexA2S-HexNS3S-HexA2S-HexN3S6S-HexA2S-HexN	0.00271242
HexA-HexN6S-HexA2S-HexNS-HexA2S-HexNS3S6S	0.00271126
HexA-HexNS-HexA2S-HexN6S-HexA2S-HexNS3S6S	0.00270936
HexA2S-HexNS-HexA-HexN6S-HexA2S-HexNS3S6S	0.00270636
HexA-HexN3S-HexA2S-HexNS-HexA2S-HexNS3S6S	0.00270439
HexA-HexNS-HexA2S-HexN3S-HexA2S-HexNS3S6S	0.00270249
HexA2S-HexN6S-HexA-HexN6S-HexA2S-HexNS3S6S	0.0027014
HexA2S-HexNS-HexA-HexN3S-HexA2S-HexNS3S6S	0.00269949
HexA-HexN-HexA2S-HexNS3S6S-HexA2S-HexNS6S	0.0026977
HexA2S-HexN6S-HexA-HexN3S-HexA2S-HexNS3S6S	0.00269664
HexA2S-HexN3S-HexA-HexN6S-HexA2S-HexNS3S6S	0.00269664
HexA2S-HexN3S6S-HexA2S-HexN-HexA-HexNS3S6S	0.00269644
HexA2S-HexN3S-HexA-HexN3S-HexA2S-HexNS3S6S	0.00269391
HexA-HexN-HexA2S-HexNS3S6S-HexA2S-HexN3S6S	0.00269274
HexNS-HexA2S-HexNS3S6S-HexA2S-HexNS-HexA	0.0026779
HexA-HexNS-HexA2S-HexNS-HexA2S-HexNS3S6S	0.00267488
HexNS3S-HexA-HexNS3S6S-HexA2S-HexNS-HexA	0.00267484
HexA2S-HexNS3S6S-HexA-HexN-HexA2S-HexNS3S	0.00267358
HexA2S-HexNS-HexA-HexNS-HexA2S-HexNS3S6S	0.00267185
HexA2S-HexN3S6S-HexA2S-HexN3S6S-HexA2S-HexN	0.00267082
HexNS-HexA2S-HexNS3S6S-HexA2S-HexN-HexA2S	0.00267078
HexNS-HexA2S-HexNS3S6S-HexA2S-HexN6S-HexA	0.00267076
HexNS3S-HexA-HexNS3S6S-HexA2S-HexN-HexA2S	0.00266867
HexNS3S-HexA-HexNS3S6S-HexA2S-HexN6S-HexA	0.00266865
HexA2S-HexN6S-HexA-HexNS-HexA2S-HexNS3S6S	0.0026647
HexNS-HexA2S-HexNS3S6S-HexA2S-HexN3S-HexA	0.00266389
HexN3S-HexA2S-HexNS3S6S-HexA2S-HexNS-HexA	0.00266389
HexNS3S-HexA-HexNS3S6S-HexA2S-HexN3S-HexA	0.00266269
HexN3S-HexA2S-HexNS3S6S-HexA2S-HexN-HexA2S	0.00266106
HexN3S-HexA2S-HexNS3S6S-HexA2S-HexN6S-HexA	0.00266104
HexN3S-HexA2S-HexNS3S6S-HexA2S-HexN3S-HexA	0.00265831
HexA2S-HexN3S-HexA-HexNS-HexA2S-HexNS3S6S	0.00265784
HexNS-HexA-HexNS3S6S-HexA2S-HexNS6S-HexA	0.00265445
HexNS-HexA-HexNS3S6S-HexA2S-HexNS-HexA2S	0.00265445
HexNS-HexA-HexNS3S6S-HexA2S-HexNS3S-HexA	0.00265135
HexA-HexN-HexA2S-HexNS3S6S-HexA2S-HexNS3S	0.00264831
HexNS-HexA-HexNS3S6S-HexA2S-HexN6S-HexA2S	0.0026473
HexNS-HexA-HexNS3S6S-HexA2S-HexN3S6S-HexA	0.0026473
HexA2S-HexNS3S6S-HexA-HexN3S6S-HexA-HexNS	0.00264612
HexA2S-HexNS3S6S-HexA-HexN3S6S-HexA-HexN6S	0.00264116
HexNS-HexA-HexNS3S6S-HexA2S-HexN3S-HexA2S	0.00264043
HexN3S-HexA-HexNS3S6S-HexA2S-HexNS6S-HexA	0.00264043
HexN3S-HexA-HexNS3S6S-HexA2S-HexNS-HexA2S	0.00264043
HexN3S-HexA-HexNS3S6S-HexA2S-HexNS3S-HexA	0.0026392
HexN3S-HexA-HexNS3S6S-HexA2S-HexN6S-HexA2S	0.00263759
HexN3S-HexA-HexNS3S6S-HexA2S-HexN3S6S-HexA	0.00263759
HexA2S-HexNS3S6S-HexA-HexN3S6S-HexA-HexN3S	0.0026364
HexN3S-HexA-HexNS3S6S-HexA2S-HexN3S-HexA2S	0.00263486
HexA2S-HexNS6S-HexA-HexN-HexA2S-HexNS3S6S	0.00262607
HexA2S-HexNS3S-HexA-HexN-HexA2S-HexNS3S6S	0.00262393
HexN-HexA2S-HexNS3S6S-HexA2S-HexNS6S-HexA	0.00259326
HexN-HexA2S-HexNS3S6S-HexA2S-HexNS-HexA2S	0.00259326
HexNS6S-HexA-HexNS3S6S-HexA2S-HexNS-HexA	0.00259168
HexN-HexA2S-HexNS3S6S-HexA2S-HexNS3S-HexA	0.00259112
HexN-HexA2S-HexNS3S6S-HexA2S-HexN6S-HexA2S	0.00258831
HexN-HexA2S-HexNS3S6S-HexA2S-HexN3S6S-HexA	0.00258831
HexNS6S-HexA-HexNS3S6S-HexA2S-HexN-HexA2S	0.00258455
HexNS6S-HexA-HexNS3S6S-HexA2S-HexN6S-HexA	0.00258453
HexN3S6S-HexA-HexNS3S6S-HexA2S-HexNS-HexA	0.00258453
HexN6S-HexA2S-HexNS3S6S-HexA2S-HexNS-HexA	0.00258449
HexN-HexA2S-HexNS3S6S-HexA2S-HexN3S-HexA2S	0.00258355
HexN3S6S-HexA-HexNS3S6S-HexA2S-HexN-HexA2S	0.0025796
HexN3S6S-HexA-HexNS3S6S-HexA2S-HexN6S-HexA	0.00257958
HexN6S-HexA2S-HexNS3S6S-HexA2S-HexN-HexA2S	0.00257956
HexN6S-HexA2S-HexNS3S6S-HexA2S-HexN6S-HexA	0.00257954
HexNS6S-HexA-HexNS3S6S-HexA2S-HexN3S-HexA	0.00257766
HexA2S-HexN3S6S-HexA-HexN-HexA2S-HexNS3S6S	0.00257614
HexN3S6S-HexA-HexNS3S6S-HexA2S-HexN3S-HexA	0.00257482
HexN6S-HexA2S-HexNS3S6S-HexA2S-HexN3S-HexA	0.00257478
HexNS3S-HexA2S-HexNS6S-HexA-HexNS-HexA2S	0.00257478
HexNS3S-HexA2S-HexNS-HexA2S-HexNS-HexA2S	0.00257477
HexNS3S-HexA2S-HexNS6S-HexA-HexNS6S-HexA	0.00257475
HexNS3S-HexA2S-HexNS-HexA2S-HexNS6S-HexA	0.00257475
HexNS3S-HexA2S-HexNS3S-HexA-HexNS-HexA2S	0.00257209
HexNS3S-HexA2S-HexNS6S-HexA-HexNS3S-HexA	0.00257207
HexNS3S-HexA2S-HexNS3S-HexA-HexNS6S-HexA	0.00257207
HexNS3S-HexA2S-HexNS-HexA2S-HexNS3S-HexA	0.00257207
HexNS3S-HexA2S-HexNS3S-HexA-HexNS3S-HexA	0.00256974
HexNS3S-HexA2S-HexNS6S-HexA-HexN6S-HexA2S	0.00256858
HexNS3S-HexA2S-HexN3S6S-HexA-HexNS-HexA2S	0.00256858
HexNS3S-HexA2S-HexNS-HexA2S-HexN6S-HexA2S	0.00256858
HexNS3S-HexA2S-HexN6S-HexA2S-HexNS-HexA2S	0.00256858
HexNS3S-HexA2S-HexNS6S-HexA-HexN3S6S-HexA	0.00256856
HexNS3S-HexA2S-HexNS-HexA2S-HexN3S6S-HexA	0.00256856
HexNS3S-HexA2S-HexN6S-HexA2S-HexNS6S-HexA	0.00256856
HexNS3S-HexA2S-HexN3S6S-HexA-HexNS6S-HexA	0.00256856
HexNS3S-HexA2S-HexNS3S-HexA-HexN6S-HexA2S	0.00256672
HexNS3S-HexA2S-HexNS3S-HexA-HexN3S6S-HexA	0.0025667
HexNS3S-HexA2S-HexN6S-HexA2S-HexNS3S-HexA	0.0025667
HexNS3S-HexA2S-HexN3S6S-HexA-HexNS3S-HexA	0.0025667
HexNS3S-HexA2S-HexN3S6S-HexA-HexN6S-HexA2S	0.00256429
HexNS3S-HexA2S-HexN6S-HexA2S-HexN6S-HexA2S	0.00256428
HexNS3S-HexA2S-HexN6S-HexA2S-HexN3S6S-HexA	0.00256427
HexNS3S-HexA2S-HexN3S6S-HexA-HexN3S6S-HexA	0.00256427
HexNS3S-HexA2S-HexNS6S-HexA-HexN3S-HexA2S	0.00256263
HexNS3S-HexA2S-HexNS-HexA2S-HexN3S-HexA2S	0.00256262
HexNS3S-HexA2S-HexN3S-HexA2S-HexNS-HexA2S	0.00256262
HexNS3S-HexA2S-HexN3S-HexA2S-HexNS6S-HexA	0.0025626
HexNS3S-HexA2S-HexNS3S-HexA-HexN3S-HexA2S	0.00256156
HexNS3S-HexA2S-HexN3S-HexA2S-HexNS3S-HexA	0.00256153
HexNS3S-HexA2S-HexN3S6S-HexA-HexN3S-HexA2S	0.00256016
HexNS3S-HexA2S-HexN6S-HexA2S-HexN3S-HexA2S	0.00256015
HexNS3S-HexA2S-HexN3S-HexA2S-HexN6S-HexA2S	0.00256015
HexNS3S-HexA2S-HexN3S-HexA2S-HexN3S6S-HexA	0.00256014
HexN6S-HexA-HexNS3S6S-HexA2S-HexNS6S-HexA	0.00255962
HexN6S-HexA-HexNS3S6S-HexA2S-HexNS-HexA2S	0.00255962
HexNS3S-HexA2S-HexN3S-HexA2S-HexN3S-HexA2S	0.00255778
HexN6S-HexA-HexNS3S6S-HexA2S-HexNS3S-HexA	0.00255747
HexN6S-HexA-HexNS3S6S-HexA2S-HexN6S-HexA2S	0.00255466
HexN6S-HexA-HexNS3S6S-HexA2S-HexN3S6S-HexA	0.00255466
HexN6S-HexA-HexNS3S6S-HexA2S-HexN3S-HexA2S	0.0025499
HexA-HexN6S-HexA-HexN3S6S-HexA2S-HexNS3S6S	0.00253021
HexA-HexN3S-HexA-HexN3S6S-HexA2S-HexNS3S6S	0.00252545
HexA2S-HexNS3S6S-HexA2S-HexNS-HexA-HexNS	0.00251896
HexA2S-HexNS3S6S-HexA-HexNS6S-HexA2S-HexN	0.00251723
HexA2S-HexNS3S6S-HexA-HexNS3S-HexA2S-HexN	0.00251509
HexA2S-HexN-HexA-HexNS3S6S-HexA-HexNS3S6S	0.00251278
HexA2S-HexNS3S6S-HexA2S-HexNS-HexA-HexN6S	0.00251182
HexA2S-HexNS3S6S-HexA2S-HexNS-HexA-HexN3S	0.00250495
HexNS6S-HexA2S-HexNS6S-HexA-HexNS-HexA2S	0.002493
HexNS6S-HexA2S-HexNS-HexA2S-HexNS-HexA2S	0.00249299
HexNS6S-HexA2S-HexNS6S-HexA-HexNS6S-HexA	0.00249298
HexNS6S-HexA2S-HexNS-HexA2S-HexNS6S-HexA	0.00249298
HexA-HexN6S-HexA-HexNS6S-HexA2S-HexNS3S6S	0.00249061
HexNS6S-HexA2S-HexNS3S-HexA-HexNS-HexA2S	0.0024899
HexNS6S-HexA2S-HexNS6S-HexA-HexNS3S-HexA	0.00248988
HexNS6S-HexA2S-HexNS3S-HexA-HexNS6S-HexA	0.00248988
HexNS6S-HexA2S-HexNS-HexA2S-HexNS3S-HexA	0.00248988
HexA-HexNS-HexA-HexN3S6S-HexA2S-HexNS3S6S	0.00248854
HexA-HexN6S-HexA-HexNS3S-HexA2S-HexNS3S6S	0.00248846
HexNS6S-HexA2S-HexNS3S-HexA-HexNS3S-HexA	0.0024872
HexNS6S-HexA2S-HexNS6S-HexA-HexN6S-HexA2S	0.00248585
HexNS6S-HexA2S-HexN3S6S-HexA-HexNS-HexA2S	0.00248585
HexN3S6S-HexA2S-HexNS6S-HexA-HexNS-HexA2S	0.00248585
HexNS6S-HexA2S-HexNS-HexA2S-HexN6S-HexA2S	0.00248585
HexNS6S-HexA2S-HexN6S-HexA2S-HexNS-HexA2S	0.00248585
HexN3S6S-HexA2S-HexNS-HexA2S-HexNS-HexA2S	0.00248585
HexNS6S-HexA2S-HexNS6S-HexA-HexN3S6S-HexA	0.00248583
HexNS6S-HexA2S-HexNS-HexA2S-HexN3S6S-HexA	0.00248583
HexNS6S-HexA2S-HexN6S-HexA2S-HexNS6S-HexA	0.00248583
HexNS6S-HexA2S-HexN3S6S-HexA-HexNS6S-HexA	0.00248583
HexN3S6S-HexA2S-HexNS6S-HexA-HexNS6S-HexA	0.00248583
HexN3S6S-HexA2S-HexNS-HexA2S-HexNS6S-HexA	0.00248583
HexA-HexN3S-HexA-HexNS6S-HexA2S-HexNS3S6S	0.00248374
HexNS6S-HexA2S-HexNS3S-HexA-HexN6S-HexA2S	0.00248371
HexN3S6S-HexA2S-HexNS3S-HexA-HexNS-HexA2S	0.00248371
HexNS6S-HexA2S-HexNS3S-HexA-HexN3S6S-HexA	0.00248369
HexNS6S-HexA2S-HexN6S-HexA2S-HexNS3S-HexA	0.00248369
HexNS6S-HexA2S-HexN3S6S-HexA-HexNS3S-HexA	0.00248369
HexN3S6S-HexA2S-HexNS6S-HexA-HexNS3S-HexA	0.00248369
HexN3S6S-HexA2S-HexNS3S-HexA-HexNS6S-HexA	0.00248369
HexN3S6S-HexA2S-HexNS-HexA2S-HexNS3S-HexA	0.00248369
HexA-HexN3S-HexA-HexNS3S-HexA2S-HexNS3S6S	0.00248251
HexN3S6S-HexA2S-HexNS3S-HexA-HexNS3S-HexA	0.00248183
HexA2S-HexN-HexA2S-HexN6S-HexA2S-HexNS3S6S	0.00248125
HexNS6S-HexA2S-HexN3S6S-HexA-HexN6S-HexA2S	0.0024809
HexN3S6S-HexA2S-HexNS6S-HexA-HexN6S-HexA2S	0.0024809
HexN3S6S-HexA2S-HexN3S6S-HexA-HexNS-HexA2S	0.0024809
HexNS6S-HexA2S-HexN6S-HexA2S-HexN6S-HexA2S	0.00248089
HexN3S6S-HexA2S-HexNS-HexA2S-HexN6S-HexA2S	0.00248089
HexN3S6S-HexA2S-HexN6S-HexA2S-HexNS-HexA2S	0.00248089
HexNS6S-HexA2S-HexN6S-HexA2S-HexN3S6S-HexA	0.00248088
HexNS6S-HexA2S-HexN3S6S-HexA-HexN3S6S-HexA	0.00248088
HexN3S6S-HexA2S-HexNS6S-HexA-HexN3S6S-HexA	0.00248088
HexN3S6S-HexA2S-HexNS-HexA2S-HexN3S6S-HexA	0.00248088
HexN3S6S-HexA2S-HexN6S-HexA2S-HexNS6S-HexA	0.00248088
HexN3S6S-HexA2S-HexN3S6S-HexA-HexNS6S-HexA	0.00248088
HexN3S6S-HexA2S-HexNS3S-HexA-HexN6S-HexA2S	0.00247941
HexN3S6S-HexA2S-HexNS3S-HexA-HexN3S6S-HexA	0.00247939
HexN3S6S-HexA2S-HexN6S-HexA2S-HexNS3S-HexA	0.00247939
HexN3S6S-HexA2S-HexN3S6S-HexA-HexNS3S-HexA	0.00247939
HexNS6S-HexA2S-HexNS6S-HexA-HexN3S-HexA2S	0.00247898
HexNS6S-HexA2S-HexNS-HexA2S-HexN3S-HexA2S	0.00247898
HexNS6S-HexA2S-HexN3S-HexA2S-HexNS-HexA2S	0.00247898
HexNS6S-HexA2S-HexN3S-HexA2S-HexNS6S-HexA	0.00247896
HexNS6S-HexA2S-HexNS3S-HexA-HexN3S-HexA2S	0.00247775
HexNS6S-HexA2S-HexN3S-HexA2S-HexNS3S-HexA	0.00247773
HexN3S6S-HexA2S-HexN3S6S-HexA-HexN6S-HexA2S	0.00247747
HexN3S6S-HexA2S-HexN6S-HexA2S-HexN6S-HexA2S	0.00247746
HexN3S6S-HexA2S-HexN6S-HexA2S-HexN3S6S-HexA	0.00247745
HexN3S6S-HexA2S-HexN3S6S-HexA-HexN3S6S-HexA	0.00247745
HexA2S-HexN-HexA2S-HexN3S-HexA2S-HexNS3S6S	0.00247649
HexNS6S-HexA2S-HexN3S6S-HexA-HexN3S-HexA2S	0.00247614
HexN3S6S-HexA2S-HexNS6S-HexA-HexN3S-HexA2S	0.00247614
HexNS6S-HexA2S-HexN6S-HexA2S-HexN3S-HexA2S	0.00247613
HexNS6S-HexA2S-HexN3S-HexA2S-HexN6S-HexA2S	0.00247613
HexN3S6S-HexA2S-HexNS-HexA2S-HexN3S-HexA2S	0.00247613
HexN3S6S-HexA2S-HexN3S-HexA2S-HexNS-HexA2S	0.00247613
HexNS6S-HexA2S-HexN3S-HexA2S-HexN3S6S-HexA	0.00247612
HexN3S6S-HexA2S-HexN3S-HexA2S-HexNS6S-HexA	0.00247612
HexN3S6S-HexA2S-HexNS3S-HexA-HexN3S-HexA2S	0.00247528
HexN3S6S-HexA2S-HexN3S-HexA2S-HexNS3S-HexA	0.00247526
HexN3S6S-HexA2S-HexN3S6S-HexA-HexN3S-HexA2S	0.00247417
HexN3S6S-HexA2S-HexN6S-HexA2S-HexN3S-HexA2S	0.00247416
HexN3S6S-HexA2S-HexN3S-HexA2S-HexN6S-HexA2S	0.00247416
HexN3S6S-HexA2S-HexN3S-HexA2S-HexN3S6S-HexA	0.00247415
HexNS6S-HexA2S-HexN3S-HexA2S-HexN3S-HexA2S	0.0024734
HexN3S6S-HexA2S-HexN3S-HexA2S-HexN3S-HexA2S	0.00247227
HexA-HexNS-HexA-HexNS6S-HexA2S-HexNS3S6S	0.00245027
HexA-HexNS-HexA-HexNS3S-HexA2S-HexNS3S6S	0.00244718
HexA2S-HexN-HexA2S-HexNS-HexA2S-HexNS3S6S	0.00244075
HexNS3S6S-HexA-HexNS6S-HexA-HexNS-HexA2S	0.00243873
HexNS3S6S-HexA-HexNS-HexA2S-HexNS6S-HexA	0.00243873
HexNS3S6S-HexA-HexNS-HexA2S-HexNS-HexA2S	0.00243873
HexNS3S6S-HexA-HexNS6S-HexA-HexNS6S-HexA	0.00243872
HexA2S-HexNS3S6S-HexA-HexN-HexA-HexNS3S6S	0.00243586
HexNS3S6S-HexA-HexNS3S-HexA-HexNS-HexA2S	0.00243563
HexNS3S6S-HexA-HexNS-HexA2S-HexNS3S-HexA	0.00243563
HexNS3S6S-HexA-HexNS6S-HexA-HexNS3S-HexA	0.00243563
HexNS3S6S-HexA-HexNS3S-HexA-HexNS6S-HexA	0.00243563
HexNS3S6S-HexA-HexNS3S-HexA-HexNS3S-HexA	0.00243294
HexNS3S6S-HexA-HexNS6S-HexA-HexN6S-HexA2S	0.00243158
HexNS3S6S-HexA-HexNS-HexA2S-HexN6S-HexA2S	0.00243158
HexNS3S6S-HexA-HexNS-HexA2S-HexN3S6S-HexA	0.00243158
HexNS3S6S-HexA-HexN6S-HexA2S-HexNS6S-HexA	0.00243158
HexNS3S6S-HexA-HexN6S-HexA2S-HexNS-HexA2S	0.00243158
HexNS3S6S-HexA-HexN3S6S-HexA-HexNS-HexA2S	0.00243158
HexNS3S6S-HexA-HexNS6S-HexA-HexN3S6S-HexA	0.00243158
HexNS3S6S-HexA-HexN3S6S-HexA-HexNS6S-HexA	0.00243158
HexNS3S6S-HexA-HexNS3S-HexA-HexN6S-HexA2S	0.00242944
HexNS3S6S-HexA-HexN6S-HexA2S-HexNS3S-HexA	0.00242944
HexNS3S6S-HexA-HexNS3S-HexA-HexN3S6S-HexA	0.00242943
HexNS3S6S-HexA-HexN3S6S-HexA-HexNS3S-HexA	0.00242943
HexNS3S6S-HexA-HexN6S-HexA2S-HexN6S-HexA2S	0.00242663
HexNS3S6S-HexA-HexN6S-HexA2S-HexN3S6S-HexA	0.00242663
HexNS3S6S-HexA-HexN3S6S-HexA-HexN6S-HexA2S	0.00242663
HexNS3S6S-HexA-HexN3S6S-HexA-HexN3S6S-HexA	0.00242663
HexNS3S6S-HexA-HexNS6S-HexA-HexN3S-HexA2S	0.00242471
HexNS3S6S-HexA-HexNS-HexA2S-HexN3S-HexA2S	0.00242471
HexNS3S6S-HexA-HexN3S-HexA2S-HexNS6S-HexA	0.00242471
HexNS3S6S-HexA-HexN3S-HexA2S-HexNS-HexA2S	0.00242471
HexNS3S6S-HexA-HexNS3S-HexA-HexN3S-HexA2S	0.00242348
HexNS3S6S-HexA-HexN3S-HexA2S-HexNS3S-HexA	0.00242348
HexNS3S6S-HexA-HexN6S-HexA2S-HexN3S-HexA2S	0.00242187
HexNS3S6S-HexA-HexN3S6S-HexA-HexN3S-HexA2S	0.00242187
HexNS3S6S-HexA-HexN3S-HexA2S-HexN6S-HexA2S	0.00242187
HexNS3S6S-HexA-HexN3S-HexA2S-HexN3S6S-HexA	0.00242187
HexA2S-HexNS3S6S-HexA-HexN3S6S-HexA2S-HexN	0.00242122
HexA2S-HexNS3S6S-HexA2S-HexN6S-HexA-HexNS	0.00242035
HexNS3S6S-HexA-HexN3S-HexA2S-HexN3S-HexA2S	0.00241913
HexA2S-HexNS3S6S-HexA2S-HexN6S-HexA-HexN6S	0.0024154
HexA2S-HexNS3S6S-HexA2S-HexN3S-HexA-HexNS	0.00241348
HexA2S-HexNS3S6S-HexA2S-HexN6S-HexA-HexN3S	0.00241064
HexA2S-HexNS3S6S-HexA2S-HexN3S-HexA-HexN6S	0.00241064
HexA-HexN-HexA2S-HexNS3S6S-HexA-HexNS3S6S	0.00240814
HexA2S-HexNS3S6S-HexA2S-HexN3S-HexA-HexN3S	0.0024079
HexNS-HexA2S-HexNS6S-HexA-HexNS6S-HexA2S	0.00240133
HexNS-HexA2S-HexNS6S-HexA-HexNS3S6S-HexA	0.00240133
HexNS-HexA2S-HexNS-HexA2S-HexNS6S-HexA2S	0.00240133
HexNS-HexA2S-HexNS-HexA2S-HexNS3S6S-HexA	0.00240133
HexNS-HexA2S-HexNS6S-HexA-HexNS3S-HexA2S	0.00239824
HexNS-HexA2S-HexNS3S-HexA-HexNS6S-HexA2S	0.00239824
HexNS-HexA2S-HexNS3S-HexA-HexNS3S6S-HexA	0.00239824
HexNS-HexA2S-HexNS-HexA2S-HexNS3S-HexA2S	0.00239824
HexNS3S-HexA-HexNS-HexA2S-HexNS3S6S-HexA	0.00239822
HexNS3S-HexA-HexNS6S-HexA-HexNS3S6S-HexA	0.00239821
HexNS3S-HexA-HexNS-HexA2S-HexNS6S-HexA2S	0.00239811
HexNS3S-HexA-HexNS6S-HexA-HexNS6S-HexA2S	0.00239811
HexNS-HexA2S-HexNS3S-HexA-HexNS3S-HexA2S	0.00239555
HexNS3S-HexA-HexNS3S-HexA-HexNS3S6S-HexA	0.00239553
HexNS3S-HexA-HexNS-HexA2S-HexNS3S-HexA2S	0.00239543
HexNS3S-HexA-HexNS6S-HexA-HexNS3S-HexA2S	0.00239542
HexNS3S-HexA-HexNS3S-HexA-HexNS6S-HexA2S	0.00239542
HexNS-HexA2S-HexNS6S-HexA-HexN3S6S-HexA2S	0.00239419
HexNS-HexA2S-HexNS-HexA2S-HexN3S6S-HexA2S	0.00239419
HexNS-HexA2S-HexN6S-HexA2S-HexNS6S-HexA2S	0.00239419
HexNS-HexA2S-HexN6S-HexA2S-HexNS3S6S-HexA	0.00239419
HexNS-HexA2S-HexN3S6S-HexA-HexNS6S-HexA2S	0.00239419
HexNS-HexA2S-HexN3S6S-HexA-HexNS3S6S-HexA	0.00239419
HexNS3S-HexA-HexNS3S-HexA-HexNS3S-HexA2S	0.00239309
HexNS-HexA2S-HexNS3S-HexA-HexN3S6S-HexA2S	0.00239204
HexNS-HexA2S-HexN6S-HexA2S-HexNS3S-HexA2S	0.00239204
HexNS-HexA2S-HexN3S6S-HexA-HexNS3S-HexA2S	0.00239204
HexNS3S-HexA-HexN6S-HexA2S-HexNS3S6S-HexA	0.00239202
HexNS3S-HexA-HexN3S6S-HexA-HexNS3S6S-HexA	0.00239202
HexNS3S-HexA-HexNS-HexA2S-HexN3S6S-HexA2S	0.00239192
HexNS3S-HexA-HexN6S-HexA2S-HexNS6S-HexA2S	0.00239192
HexNS3S-HexA-HexNS6S-HexA-HexN3S6S-HexA2S	0.00239191
HexNS3S-HexA-HexN3S6S-HexA-HexNS6S-HexA2S	0.00239191
HexNS3S-HexA-HexN6S-HexA2S-HexNS3S-HexA2S	0.00239006
HexNS3S-HexA-HexNS3S-HexA-HexN3S6S-HexA2S	0.00239005
HexNS3S-HexA-HexN3S6S-HexA-HexNS3S-HexA2S	0.00239005
HexNS-HexA2S-HexN6S-HexA2S-HexN3S6S-HexA2S	0.00238924
HexNS-HexA2S-HexN3S6S-HexA-HexN3S6S-HexA2S	0.00238924
HexNS3S-HexA-HexN6S-HexA2S-HexN3S6S-HexA2S	0.00238762
HexNS3S-HexA-HexN3S6S-HexA-HexN3S6S-HexA2S	0.00238762
HexNS-HexA2S-HexN3S-HexA2S-HexNS6S-HexA2S	0.00238732
HexNS-HexA2S-HexN3S-HexA2S-HexNS3S6S-HexA	0.00238732
HexN3S-HexA2S-HexNS6S-HexA-HexNS6S-HexA2S	0.00238732
HexN3S-HexA2S-HexNS6S-HexA-HexNS3S6S-HexA	0.00238732
HexN3S-HexA2S-HexNS-HexA2S-HexNS6S-HexA2S	0.00238732
HexN3S-HexA2S-HexNS-HexA2S-HexNS3S6S-HexA	0.00238732
HexNS3S-HexA2S-HexNS3S6S-HexA-HexNS-HexA	0.00238693
HexNS3S-HexA2S-HexNS6S-HexA2S-HexNS-HexA	0.00238692
HexNS-HexA2S-HexN3S-HexA2S-HexNS3S-HexA2S	0.00238609
HexN3S-HexA2S-HexNS6S-HexA-HexNS3S-HexA2S	0.00238609
HexN3S-HexA2S-HexNS3S-HexA-HexNS6S-HexA2S	0.00238609
HexN3S-HexA2S-HexNS3S-HexA-HexNS3S6S-HexA	0.00238609
HexN3S-HexA2S-HexNS-HexA2S-HexNS3S-HexA2S	0.00238609
HexNS3S-HexA-HexN3S-HexA2S-HexNS3S6S-HexA	0.00238607
HexNS3S-HexA-HexN3S-HexA2S-HexNS6S-HexA2S	0.00238596
HexN3S-HexA2S-HexNS3S-HexA-HexNS3S-HexA2S	0.00238502
HexNS3S-HexA-HexN3S-HexA2S-HexNS3S-HexA2S	0.00238489
HexNS-HexA2S-HexN3S-HexA2S-HexN3S6S-HexA2S	0.00238447
HexN3S-HexA2S-HexNS6S-HexA-HexN3S6S-HexA2S	0.00238447
HexN3S-HexA2S-HexNS-HexA2S-HexN3S6S-HexA2S	0.00238447
HexN3S-HexA2S-HexN6S-HexA2S-HexNS6S-HexA2S	0.00238447
HexN3S-HexA2S-HexN6S-HexA2S-HexNS3S6S-HexA	0.00238447
HexN3S-HexA2S-HexN3S6S-HexA-HexNS6S-HexA2S	0.00238447
HexN3S-HexA2S-HexN3S6S-HexA-HexNS3S6S-HexA	0.00238447
HexNS3S-HexA2S-HexNS3S-HexA2S-HexNS-HexA	0.00238424
HexN3S-HexA2S-HexNS3S-HexA-HexN3S6S-HexA2S	0.00238362
HexN3S-HexA2S-HexN6S-HexA2S-HexNS3S-HexA2S	0.00238362
HexN3S-HexA2S-HexN3S6S-HexA-HexNS3S-HexA2S	0.00238362
HexNS3S-HexA-HexN3S-HexA2S-HexN3S6S-HexA2S	0.0023835
HexN3S-HexA2S-HexN6S-HexA2S-HexN3S6S-HexA2S	0.0023825
HexN3S-HexA2S-HexN3S6S-HexA-HexN3S6S-HexA2S	0.0023825
HexN3S-HexA2S-HexN3S-HexA2S-HexNS6S-HexA2S	0.00238174
HexN3S-HexA2S-HexN3S-HexA2S-HexNS3S6S-HexA	0.00238174
HexN3S-HexA2S-HexN3S-HexA2S-HexNS3S-HexA2S	0.00238125
HexNS3S-HexA2S-HexNS6S-HexA2S-HexN-HexA2S	0.00238075
HexNS3S-HexA2S-HexNS3S6S-HexA-HexN-HexA2S	0.00238074
HexNS3S-HexA2S-HexNS3S6S-HexA-HexN6S-HexA	0.00238074
HexNS3S-HexA2S-HexNS6S-HexA2S-HexN6S-HexA	0.00238073
HexNS3S-HexA2S-HexN3S6S-HexA2S-HexNS-HexA	0.00238073
HexN3S-HexA2S-HexN3S-HexA2S-HexN3S6S-HexA2S	0.00238061
HexNS3S-HexA2S-HexNS3S-HexA2S-HexN-HexA2S	0.00237889
HexNS3S-HexA2S-HexNS3S-HexA2S-HexN6S-HexA	0.00237887
HexNS3S-HexA2S-HexN3S6S-HexA2S-HexN-HexA2S	0.00237646
HexNS3S-HexA2S-HexN3S6S-HexA2S-HexN6S-HexA	0.00237644
HexNS3S-HexA2S-HexNS3S6S-HexA-HexN3S-HexA	0.00237478
HexNS3S-HexA2S-HexNS6S-HexA2S-HexN3S-HexA	0.00237477
HexNS3S-HexA2S-HexNS3S-HexA2S-HexN3S-HexA	0.0023737
HexNS3S-HexA2S-HexN3S6S-HexA2S-HexN3S-HexA	0.00237231
HexNS6S-HexA2S-HexNS3S6S-HexA-HexNS-HexA	0.00231008
HexNS6S-HexA2S-HexNS6S-HexA2S-HexNS-HexA	0.00231008
HexNS6S-HexA2S-HexNS3S-HexA2S-HexNS-HexA	0.00230698
HexNS6S-HexA2S-HexNS6S-HexA2S-HexN-HexA2S	0.00230295
HexNS6S-HexA2S-HexNS3S6S-HexA-HexN-HexA2S	0.00230293
HexNS6S-HexA2S-HexNS3S6S-HexA-HexN6S-HexA	0.00230293
HexN3S6S-HexA2S-HexNS3S6S-HexA-HexNS-HexA	0.00230293
HexNS6S-HexA2S-HexNS6S-HexA2S-HexN6S-HexA	0.00230293
HexNS6S-HexA2S-HexN3S6S-HexA2S-HexNS-HexA	0.00230293
HexN3S6S-HexA2S-HexNS6S-HexA2S-HexNS-HexA	0.00230293
HexNS6S-HexA2S-HexNS3S-HexA2S-HexN-HexA2S	0.0023008
HexNS6S-HexA2S-HexNS3S-HexA2S-HexN6S-HexA	0.00230078
HexN3S6S-HexA2S-HexNS3S-HexA2S-HexNS-HexA	0.00230078
HexNS6S-HexA2S-HexN3S6S-HexA2S-HexN-HexA2S	0.00229799
HexN3S6S-HexA2S-HexNS6S-HexA2S-HexN-HexA2S	0.00229799
HexN3S6S-HexA2S-HexNS3S6S-HexA-HexN-HexA2S	0.00229798
HexN3S6S-HexA2S-HexNS3S6S-HexA-HexN6S-HexA	0.00229798
HexNS6S-HexA2S-HexN3S6S-HexA2S-HexN6S-HexA	0.00229798
HexN3S6S-HexA2S-HexNS6S-HexA2S-HexN6S-HexA	0.00229798
HexN3S6S-HexA2S-HexN3S6S-HexA2S-HexNS-HexA	0.00229798
HexN3S6S-HexA2S-HexNS3S-HexA2S-HexN-HexA2S	0.00229651
HexN3S6S-HexA2S-HexNS3S-HexA2S-HexN6S-HexA	0.00229649
HexNS6S-HexA-HexNS-HexA2S-HexNS3S6S-HexA	0.00229612
HexNS6S-HexA-HexNS6S-HexA-HexNS3S6S-HexA	0.00229611
HexNS6S-HexA2S-HexNS3S6S-HexA-HexN3S-HexA	0.00229607
HexNS6S-HexA2S-HexNS6S-HexA2S-HexN3S-HexA	0.00229606
HexNS6S-HexA-HexNS-HexA2S-HexNS6S-HexA2S	0.00229601
HexNS6S-HexA-HexNS6S-HexA-HexNS6S-HexA2S	0.00229601
HexNS6S-HexA2S-HexNS3S-HexA2S-HexN3S-HexA	0.00229483
HexN3S6S-HexA2S-HexN3S6S-HexA2S-HexN-HexA2S	0.00229456
HexN3S6S-HexA2S-HexN3S6S-HexA2S-HexN6S-HexA	0.00229454
HexN3S6S-HexA2S-HexNS3S6S-HexA-HexN3S-HexA	0.00229322
HexNS6S-HexA2S-HexN3S6S-HexA2S-HexN3S-HexA	0.00229322
HexN3S6S-HexA2S-HexNS6S-HexA2S-HexN3S-HexA	0.00229322
HexNS6S-HexA-HexNS3S-HexA-HexNS3S6S-HexA	0.00229302
HexNS6S-HexA-HexNS-HexA2S-HexNS3S-HexA2S	0.00229292
HexNS6S-HexA-HexNS6S-HexA-HexNS3S-HexA2S	0.00229291
HexNS6S-HexA-HexNS3S-HexA-HexNS6S-HexA2S	0.00229291
HexN3S6S-HexA2S-HexNS3S-HexA2S-HexN3S-HexA	0.00229236
HexA-HexNS3S6S-HexA2S-HexNS3S6S-HexA-HexN	0.00229236
HexA2S-HexNS3S6S-HexA2S-HexNS-HexA2S-HexN	0.00229209
HexN3S6S-HexA2S-HexN3S6S-HexA2S-HexN3S-HexA	0.00229124
HexNS6S-HexA-HexNS3S-HexA-HexNS3S-HexA2S	0.00229023
HexN6S-HexA2S-HexNS6S-HexA-HexNS6S-HexA2S	0.002289
HexN6S-HexA2S-HexNS6S-HexA-HexNS3S6S-HexA	0.002289
HexN6S-HexA2S-HexNS-HexA2S-HexNS6S-HexA2S	0.002289
HexN6S-HexA2S-HexNS-HexA2S-HexNS3S6S-HexA	0.002289
HexNS6S-HexA-HexN6S-HexA2S-HexNS3S6S-HexA	0.00228898
HexN3S6S-HexA-HexNS-HexA2S-HexNS3S6S-HexA	0.00228898
HexNS6S-HexA-HexN3S6S-HexA-HexNS3S6S-HexA	0.00228897
HexN3S6S-HexA-HexNS6S-HexA-HexNS3S6S-HexA	0.00228897
HexNS6S-HexA-HexNS-HexA2S-HexN3S6S-HexA2S	0.00228887
HexNS6S-HexA-HexN6S-HexA2S-HexNS6S-HexA2S	0.00228887
HexN3S6S-HexA-HexNS-HexA2S-HexNS6S-HexA2S	0.00228887
HexNS6S-HexA-HexNS6S-HexA-HexN3S6S-HexA2S	0.00228886
HexNS6S-HexA-HexN3S6S-HexA-HexNS6S-HexA2S	0.00228886
HexN3S6S-HexA-HexNS6S-HexA-HexNS6S-HexA2S	0.00228886
HexN6S-HexA2S-HexNS6S-HexA-HexNS3S-HexA2S	0.00228685
HexN6S-HexA2S-HexNS3S-HexA-HexNS6S-HexA2S	0.00228685
HexN6S-HexA2S-HexNS3S-HexA-HexNS3S6S-HexA	0.00228685
HexN6S-HexA2S-HexNS-HexA2S-HexNS3S-HexA2S	0.00228685
HexN3S6S-HexA-HexNS3S-HexA-HexNS3S6S-HexA	0.00228682
HexNS6S-HexA-HexN6S-HexA2S-HexNS3S-HexA2S	0.00228672
HexN3S6S-HexA-HexNS-HexA2S-HexNS3S-HexA2S	0.00228672
HexNS6S-HexA-HexNS3S-HexA-HexN3S6S-HexA2S	0.00228671
HexNS6S-HexA-HexN3S6S-HexA-HexNS3S-HexA2S	0.00228671
HexN3S6S-HexA-HexNS6S-HexA-HexNS3S-HexA2S	0.00228671
HexN3S6S-HexA-HexNS3S-HexA-HexNS6S-HexA2S	0.00228671
HexN6S-HexA2S-HexNS3S-HexA-HexNS3S-HexA2S	0.00228499
HexN3S6S-HexA-HexNS3S-HexA-HexNS3S-HexA2S	0.00228485
HexN6S-HexA2S-HexNS6S-HexA-HexN3S6S-HexA2S	0.00228404
HexN6S-HexA2S-HexNS-HexA2S-HexN3S6S-HexA2S	0.00228404
HexN6S-HexA2S-HexN6S-HexA2S-HexNS6S-HexA2S	0.00228404
HexN6S-HexA2S-HexN6S-HexA2S-HexNS3S6S-HexA	0.00228404
HexN6S-HexA2S-HexN3S6S-HexA-HexNS6S-HexA2S	0.00228404
HexN6S-HexA2S-HexN3S6S-HexA-HexNS3S6S-HexA	0.00228404
HexN3S6S-HexA-HexN6S-HexA2S-HexNS3S6S-HexA	0.00228403
HexN3S6S-HexA-HexN3S6S-HexA-HexNS3S6S-HexA	0.00228402
HexNS6S-HexA-HexN6S-HexA2S-HexN3S6S-HexA2S	0.00228392
HexN3S6S-HexA-HexNS-HexA2S-HexN3S6S-HexA2S	0.00228392
HexN3S6S-HexA-HexN6S-HexA2S-HexNS6S-HexA2S	0.00228392
HexNS6S-HexA-HexN3S6S-HexA-HexN3S6S-HexA2S	0.00228391
HexN3S6S-HexA-HexNS6S-HexA-HexN3S6S-HexA2S	0.00228391
HexN3S6S-HexA-HexN3S6S-HexA-HexNS6S-HexA2S	0.00228391
HexN6S-HexA2S-HexNS3S-HexA-HexN3S6S-HexA2S	0.00228256
HexN6S-HexA2S-HexN6S-HexA2S-HexNS3S-HexA2S	0.00228256
HexN6S-HexA2S-HexN3S6S-HexA-HexNS3S-HexA2S	0.00228256
HexN3S6S-HexA-HexN6S-HexA2S-HexNS3S-HexA2S	0.00228243
HexN3S6S-HexA-HexNS3S-HexA-HexN3S6S-HexA2S	0.00228242
HexN3S6S-HexA-HexN3S6S-HexA-HexNS3S-HexA2S	0.00228242
HexNS6S-HexA-HexN3S-HexA2S-HexNS3S6S-HexA	0.00228211
HexNS6S-HexA-HexN3S-HexA2S-HexNS6S-HexA2S	0.002282
HexNS6S-HexA-HexN3S-HexA2S-HexNS3S-HexA2S	0.00228077
HexN6S-HexA2S-HexN6S-HexA2S-HexN3S6S-HexA2S	0.00228061
HexN6S-HexA2S-HexN3S6S-HexA-HexN3S6S-HexA2S	0.00228061
HexN3S6S-HexA-HexN6S-HexA2S-HexN3S6S-HexA2S	0.00228048
HexN3S6S-HexA-HexN3S6S-HexA-HexN3S6S-HexA2S	0.00228048
HexN6S-HexA2S-HexN3S-HexA2S-HexNS6S-HexA2S	0.00227928
HexN6S-HexA2S-HexN3S-HexA2S-HexNS3S6S-HexA	0.00227928
HexN3S6S-HexA-HexN3S-HexA2S-HexNS3S6S-HexA	0.00227926
HexNS6S-HexA-HexN3S-HexA2S-HexN3S6S-HexA2S	0.00227915
HexN3S6S-HexA-HexN3S-HexA2S-HexNS6S-HexA2S	0.00227915
HexN6S-HexA2S-HexN3S-HexA2S-HexNS3S-HexA2S	0.00227843
HexN3S6S-HexA-HexN3S-HexA2S-HexNS3S-HexA2S	0.0022783
HexN6S-HexA2S-HexN3S-HexA2S-HexN3S6S-HexA2S	0.00227731
HexN3S6S-HexA-HexN3S-HexA2S-HexN3S6S-HexA2S	0.00227718
HexNS3S6S-HexA-HexNS3S6S-HexA-HexNS-HexA	0.00225886
HexNS3S6S-HexA-HexNS6S-HexA2S-HexNS-HexA	0.00225886
HexNS3S6S-HexA-HexNS3S-HexA2S-HexNS-HexA	0.00225576
HexNS3S6S-HexA-HexNS3S6S-HexA-HexN6S-HexA	0.00225172
HexNS3S6S-HexA-HexNS6S-HexA2S-HexN6S-HexA	0.00225171
HexNS3S6S-HexA-HexN3S6S-HexA2S-HexNS-HexA	0.00225171
HexNS3S6S-HexA-HexNS6S-HexA2S-HexN-HexA2S	0.0022517
HexNS3S6S-HexA-HexNS3S6S-HexA-HexN-HexA2S	0.00225168
HexNS3S6S-HexA-HexNS3S-HexA2S-HexN6S-HexA	0.00224957
HexNS3S6S-HexA-HexNS3S-HexA2S-HexN-HexA2S	0.00224956
HexNS3S6S-HexA-HexN3S6S-HexA2S-HexN6S-HexA	0.00224676
HexNS3S6S-HexA-HexN3S6S-HexA2S-HexN-HexA2S	0.00224675
HexNS3S6S-HexA-HexNS3S6S-HexA-HexN3S-HexA	0.00224485
HexNS3S6S-HexA-HexNS6S-HexA2S-HexN3S-HexA	0.00224484
HexNS3S6S-HexA-HexNS3S-HexA2S-HexN3S-HexA	0.00224361
HexNS3S6S-HexA-HexN3S6S-HexA2S-HexN3S-HexA	0.002242
HexA2S-HexN-HexA-HexN3S6S-HexA2S-HexNS3S6S	0.00223842
HexA2S-HexNS3S6S-HexA2S-HexN6S-HexA2S-HexN	0.0022032
HexNS3S6S-HexA2S-HexNS-HexA-HexNS6S-HexA	0.00219967
HexNS3S6S-HexA2S-HexNS-HexA-HexNS-HexA2S	0.00219967
HexA2S-HexNS3S6S-HexA2S-HexN3S-HexA2S-HexN	0.00219844
HexNS3S6S-HexA2S-HexNS-HexA-HexNS3S-HexA	0.00219657
HexA2S-HexN-HexA-HexNS6S-HexA2S-HexNS3S6S	0.00219285
HexNS3S6S-HexA2S-HexNS-HexA-HexN6S-HexA2S	0.00219253
HexNS3S6S-HexA2S-HexNS-HexA-HexN3S6S-HexA	0.00219253
HexNS3S6S-HexA2S-HexN6S-HexA-HexNS6S-HexA	0.00219253
HexNS3S6S-HexA2S-HexN6S-HexA-HexNS-HexA2S	0.00219253
HexNS3S6S-HexA2S-HexN-HexA2S-HexNS6S-HexA	0.00219253
HexNS3S6S-HexA2S-HexN-HexA2S-HexNS-HexA2S	0.00219253
HexA2S-HexN-HexA-HexNS3S-HexA2S-HexNS3S6S	0.0021907
HexNS3S6S-HexA2S-HexN6S-HexA-HexNS3S-HexA	0.00219038
HexNS3S6S-HexA2S-HexN-HexA2S-HexNS3S-HexA	0.00219038
HexNS3S6S-HexA2S-HexN6S-HexA-HexN6S-HexA2S	0.00218757
HexNS3S6S-HexA2S-HexN6S-HexA-HexN3S6S-HexA	0.00218757
HexNS3S6S-HexA2S-HexN-HexA2S-HexN6S-HexA2S	0.00218757
HexNS3S6S-HexA2S-HexN-HexA2S-HexN3S6S-HexA	0.00218757
HexNS3S6S-HexA2S-HexNS-HexA-HexN3S-HexA2S	0.00218566
HexNS3S6S-HexA2S-HexN3S-HexA-HexNS6S-HexA	0.00218566
HexNS3S6S-HexA2S-HexN3S-HexA-HexNS-HexA2S	0.00218566
HexNS3S6S-HexA2S-HexN3S-HexA-HexNS3S-HexA	0.00218442
HexNS3S6S-HexA2S-HexN6S-HexA-HexN3S-HexA2S	0.00218281
HexNS3S6S-HexA2S-HexN3S-HexA-HexN6S-HexA2S	0.00218281
HexNS3S6S-HexA2S-HexN3S-HexA-HexN3S6S-HexA	0.00218281
HexNS3S6S-HexA2S-HexN-HexA2S-HexN3S-HexA2S	0.00218281
HexNS3S6S-HexA2S-HexN3S-HexA-HexN3S-HexA2S	0.00218008
HexNS-HexA2S-HexNS-HexA-HexNS3S6S-HexA2S	0.00217074
HexNS3S-HexA-HexNS-HexA-HexNS3S6S-HexA2S	0.00216751
HexNS3S6S-HexA2S-HexNS-HexA2S-HexNS-HexA	0.00216729
HexNS3S6S-HexA2S-HexNS6S-HexA-HexNS-HexA	0.00216727
HexNS3S6S-HexA2S-HexNS3S-HexA-HexNS-HexA	0.00216418
HexNS-HexA2S-HexN6S-HexA-HexNS3S6S-HexA2S	0.00216359
HexNS-HexA2S-HexN-HexA2S-HexNS3S6S-HexA2S	0.00216359
HexNS3S-HexA-HexN6S-HexA-HexNS3S6S-HexA2S	0.00216131
HexNS3S-HexA-HexN-HexA2S-HexNS3S6S-HexA2S	0.00216131
HexNS3S6S-HexA2S-HexNS6S-HexA-HexN-HexA2S	0.00216015
HexNS3S6S-HexA2S-HexNS-HexA2S-HexN-HexA2S	0.00216015
HexNS3S6S-HexA2S-HexNS-HexA2S-HexN6S-HexA	0.00216014
HexNS3S6S-HexA2S-HexN6S-HexA2S-HexNS-HexA	0.00216014
HexNS3S6S-HexA2S-HexNS6S-HexA-HexN6S-HexA	0.00216013
HexNS3S6S-HexA2S-HexN3S6S-HexA-HexNS-HexA	0.00216013
HexNS3S6S-HexA2S-HexNS3S-HexA-HexN-HexA2S	0.002158
HexNS3S6S-HexA2S-HexNS3S-HexA-HexN6S-HexA	0.00215798
HexNS-HexA2S-HexN3S-HexA-HexNS3S6S-HexA2S	0.00215672
HexN3S-HexA2S-HexNS-HexA-HexNS3S6S-HexA2S	0.00215672
HexNS3S-HexA-HexN3S-HexA-HexNS3S6S-HexA2S	0.00215536
HexNS3S6S-HexA2S-HexN6S-HexA2S-HexN-HexA2S	0.0021552
HexNS3S6S-HexA2S-HexN3S6S-HexA-HexN-HexA2S	0.0021552
HexNS3S6S-HexA2S-HexN6S-HexA2S-HexN6S-HexA	0.00215519
HexNS3S6S-HexA2S-HexN3S6S-HexA-HexN6S-HexA	0.00215518
HexN3S-HexA2S-HexN6S-HexA-HexNS3S6S-HexA2S	0.00215388
HexN3S-HexA2S-HexN-HexA2S-HexNS3S6S-HexA2S	0.00215388
HexNS3S6S-HexA2S-HexNS-HexA2S-HexN3S-HexA	0.00215327
HexNS3S6S-HexA2S-HexN3S-HexA2S-HexNS-HexA	0.00215327
HexNS3S6S-HexA2S-HexNS6S-HexA-HexN3S-HexA	0.00215326
HexNS3S6S-HexA2S-HexNS3S-HexA-HexN3S-HexA	0.00215203
HexN3S-HexA2S-HexN3S-HexA-HexNS3S6S-HexA2S	0.00215114
HexNS3S6S-HexA2S-HexN3S-HexA2S-HexN-HexA2S	0.00215044
HexNS3S6S-HexA2S-HexN6S-HexA2S-HexN3S-HexA	0.00215043
HexNS3S6S-HexA2S-HexN3S-HexA2S-HexN6S-HexA	0.00215043
HexNS3S6S-HexA2S-HexN3S6S-HexA-HexN3S-HexA	0.00215041
HexNS-HexA-HexNS6S-HexA2S-HexNS6S-HexA2S	0.00214789
HexNS-HexA-HexNS6S-HexA2S-HexNS3S6S-HexA	0.00214789
HexNS-HexA-HexNS3S6S-HexA-HexNS6S-HexA2S	0.00214789
HexNS-HexA-HexNS3S6S-HexA-HexNS3S6S-HexA	0.00214789
HexNS3S6S-HexA2S-HexN3S-HexA2S-HexN3S-HexA	0.00214769
HexNS-HexA-HexNS6S-HexA2S-HexNS3S-HexA2S	0.0021448
HexNS-HexA-HexNS3S6S-HexA-HexNS3S-HexA2S	0.0021448
HexNS-HexA-HexNS3S-HexA2S-HexNS6S-HexA2S	0.0021448
HexNS-HexA-HexNS3S-HexA2S-HexNS3S6S-HexA	0.0021448
HexNS-HexA-HexNS3S-HexA2S-HexNS3S-HexA2S	0.00214211
HexNS-HexA-HexNS6S-HexA2S-HexN3S6S-HexA2S	0.00214075
HexNS-HexA-HexNS3S6S-HexA-HexN3S6S-HexA2S	0.00214075
HexNS-HexA-HexN3S6S-HexA2S-HexNS6S-HexA2S	0.00214075
HexNS-HexA-HexN3S6S-HexA2S-HexNS3S6S-HexA	0.00214075
HexNS-HexA-HexNS3S-HexA2S-HexN3S6S-HexA2S	0.0021386
HexNS-HexA-HexN3S6S-HexA2S-HexNS3S-HexA2S	0.0021386
HexNS-HexA-HexN3S6S-HexA2S-HexN3S6S-HexA2S	0.0021358
HexN3S-HexA-HexNS6S-HexA2S-HexNS6S-HexA2S	0.00213388
HexN3S-HexA-HexNS6S-HexA2S-HexNS3S6S-HexA	0.00213388
HexN3S-HexA-HexNS3S6S-HexA-HexNS6S-HexA2S	0.00213388
HexN3S-HexA-HexNS3S6S-HexA-HexNS3S6S-HexA	0.00213388
HexN3S-HexA-HexNS6S-HexA2S-HexNS3S-HexA2S	0.00213265
HexN3S-HexA-HexNS3S6S-HexA-HexNS3S-HexA2S	0.00213265
HexN3S-HexA-HexNS3S-HexA2S-HexNS6S-HexA2S	0.00213265
HexN3S-HexA-HexNS3S-HexA2S-HexNS3S6S-HexA	0.00213265
HexN3S-HexA-HexNS3S-HexA2S-HexNS3S-HexA2S	0.00213158
HexN3S-HexA-HexNS6S-HexA2S-HexN3S6S-HexA2S	0.00213103
HexN3S-HexA-HexNS3S6S-HexA-HexN3S6S-HexA2S	0.00213103
HexN3S-HexA-HexN3S6S-HexA2S-HexNS6S-HexA2S	0.00213103
HexN3S-HexA-HexN3S6S-HexA2S-HexNS3S6S-HexA	0.00213103
HexN3S-HexA-HexNS3S-HexA2S-HexN3S6S-HexA2S	0.00213018
HexN3S-HexA-HexN3S6S-HexA2S-HexNS3S-HexA2S	0.00213018
HexN3S-HexA-HexN3S6S-HexA2S-HexN3S6S-HexA2S	0.00212906
HexA-HexN-HexA2S-HexN3S6S-HexA2S-HexNS3S6S	0.00212065
HexN-HexA2S-HexNS6S-HexA2S-HexNS6S-HexA2S	0.00207232
HexN-HexA2S-HexNS3S6S-HexA-HexNS6S-HexA2S	0.00207232
HexN-HexA2S-HexNS6S-HexA2S-HexNS3S6S-HexA	0.00207221
HexN-HexA2S-HexNS3S6S-HexA-HexNS3S6S-HexA	0.00207219
HexA-HexN-HexA2S-HexNS6S-HexA2S-HexNS3S6S	0.00207219
HexA-HexN-HexA-HexNS3S6S-HexA2S-HexNS3S6S	0.00207215
HexN-HexA2S-HexNS6S-HexA2S-HexNS3S-HexA2S	0.00207018
HexN-HexA2S-HexNS3S6S-HexA-HexNS3S-HexA2S	0.00207018
HexN-HexA2S-HexNS3S-HexA2S-HexNS6S-HexA2S	0.00207018
HexN-HexA2S-HexNS3S-HexA2S-HexNS3S6S-HexA	0.00207006
HexA-HexN-HexA2S-HexNS3S-HexA2S-HexNS3S6S	0.00207004
HexN-HexA2S-HexNS3S-HexA2S-HexNS3S-HexA2S	0.00206832
HexN-HexA2S-HexNS6S-HexA2S-HexN3S6S-HexA2S	0.00206737
HexN-HexA2S-HexNS3S6S-HexA-HexN3S6S-HexA2S	0.00206737
HexN-HexA2S-HexN3S6S-HexA2S-HexNS6S-HexA2S	0.00206737
HexN-HexA2S-HexN3S6S-HexA2S-HexNS3S6S-HexA	0.00206725
HexN-HexA2S-HexNS3S-HexA2S-HexN3S6S-HexA2S	0.00206588
HexN-HexA2S-HexN3S6S-HexA2S-HexNS3S-HexA2S	0.00206588
HexN-HexA2S-HexN3S6S-HexA2S-HexN3S6S-HexA2S	0.00206394
HexNS6S-HexA-HexNS-HexA-HexNS3S6S-HexA2S	0.00205349
HexN6S-HexA2S-HexNS-HexA-HexNS3S6S-HexA2S	0.00204649
HexNS6S-HexA-HexN6S-HexA-HexNS3S6S-HexA2S	0.00204635
HexNS6S-HexA-HexN-HexA2S-HexNS3S6S-HexA2S	0.00204635
HexN3S6S-HexA-HexNS-HexA-HexNS3S6S-HexA2S	0.00204635
HexN6S-HexA2S-HexN6S-HexA-HexNS3S6S-HexA2S	0.00204154
HexN6S-HexA2S-HexN-HexA2S-HexNS3S6S-HexA2S	0.00204154
HexN3S6S-HexA-HexN6S-HexA-HexNS3S6S-HexA2S	0.0020414
HexN3S6S-HexA-HexN-HexA2S-HexNS3S6S-HexA2S	0.0020414
HexNS6S-HexA-HexN3S-HexA-HexNS3S6S-HexA2S	0.00203948
HexN6S-HexA2S-HexN3S-HexA-HexNS3S6S-HexA2S	0.00203678
HexN3S6S-HexA-HexN3S-HexA-HexNS3S6S-HexA2S	0.00203664
HexN6S-HexA-HexNS6S-HexA2S-HexNS6S-HexA2S	0.00202234
HexN6S-HexA-HexNS6S-HexA2S-HexNS3S6S-HexA	0.00202234
HexN6S-HexA-HexNS3S6S-HexA-HexNS6S-HexA2S	0.00202234
HexN6S-HexA-HexNS3S6S-HexA-HexNS3S6S-HexA	0.00202234
HexN6S-HexA-HexNS6S-HexA2S-HexNS3S-HexA2S	0.0020202
HexN6S-HexA-HexNS3S6S-HexA-HexNS3S-HexA2S	0.0020202
HexN6S-HexA-HexNS3S-HexA2S-HexNS6S-HexA2S	0.0020202
HexN6S-HexA-HexNS3S-HexA2S-HexNS3S6S-HexA	0.0020202
HexN6S-HexA-HexNS3S-HexA2S-HexNS3S-HexA2S	0.00201833
HexNS3S-HexA2S-HexNS-HexA-HexNS3S6S-HexA	0.00201807
HexNS3S-HexA2S-HexNS-HexA-HexNS6S-HexA2S	0.00201795
HexN6S-HexA-HexNS6S-HexA2S-HexN3S6S-HexA2S	0.00201739
HexN6S-HexA-HexNS3S6S-HexA-HexN3S6S-HexA2S	0.00201739
HexN6S-HexA-HexN3S6S-HexA2S-HexNS6S-HexA2S	0.00201739
HexN6S-HexA-HexN3S6S-HexA2S-HexNS3S6S-HexA	0.00201739
HexN6S-HexA-HexNS3S-HexA2S-HexN3S6S-HexA2S	0.0020159
HexN6S-HexA-HexN3S6S-HexA2S-HexNS3S-HexA2S	0.0020159
HexNS3S-HexA2S-HexNS-HexA-HexNS3S-HexA2S	0.00201526
HexN6S-HexA-HexN3S6S-HexA2S-HexN3S6S-HexA2S	0.00201396
HexNS3S-HexA2S-HexN6S-HexA-HexNS3S6S-HexA	0.00201188
HexNS3S-HexA2S-HexN-HexA2S-HexNS3S6S-HexA	0.00201188
HexNS3S-HexA2S-HexNS-HexA-HexN3S6S-HexA2S	0.00201175
HexNS3S-HexA2S-HexN6S-HexA-HexNS6S-HexA2S	0.00201175
HexNS3S-HexA2S-HexN-HexA2S-HexNS6S-HexA2S	0.00201175
HexNS3S-HexA2S-HexN6S-HexA-HexNS3S-HexA2S	0.00200989
HexNS3S-HexA2S-HexN-HexA2S-HexNS3S-HexA2S	0.00200989
HexNS3S-HexA2S-HexN6S-HexA-HexN3S6S-HexA2S	0.00200746
HexNS3S-HexA2S-HexN-HexA2S-HexN3S6S-HexA2S	0.00200746
HexNS3S-HexA2S-HexN3S-HexA-HexNS3S6S-HexA	0.00200592
HexNS3S-HexA2S-HexN3S-HexA-HexNS6S-HexA2S	0.0020058
HexNS3S-HexA2S-HexN3S-HexA-HexNS3S-HexA2S	0.00200473
HexNS3S-HexA2S-HexN3S-HexA-HexN3S6S-HexA2S	0.00200333
HexA2S-HexNS6S-HexA2S-HexNS3S6S-HexA-HexN	0.00196523
HexA2S-HexNS3S-HexA2S-HexNS3S6S-HexA-HexN	0.00196309
HexA2S-HexN3S6S-HexA2S-HexNS3S6S-HexA-HexN	0.00189975
HexNS6S-HexA2S-HexNS-HexA-HexNS3S6S-HexA	0.00189474
HexNS6S-HexA2S-HexNS-HexA-HexNS6S-HexA2S	0.00189461
HexNS6S-HexA2S-HexNS-HexA-HexNS3S-HexA2S	0.00189151
HexNS6S-HexA2S-HexN6S-HexA-HexNS3S6S-HexA	0.0018876
HexNS6S-HexA2S-HexN-HexA2S-HexNS3S6S-HexA	0.0018876
HexN3S6S-HexA2S-HexNS-HexA-HexNS3S6S-HexA	0.0018876
HexNS6S-HexA2S-HexNS-HexA-HexN3S6S-HexA2S	0.00188746
HexNS6S-HexA2S-HexN6S-HexA-HexNS6S-HexA2S	0.00188746
HexNS6S-HexA2S-HexN-HexA2S-HexNS6S-HexA2S	0.00188746
HexN3S6S-HexA2S-HexNS-HexA-HexNS6S-HexA2S	0.00188746
HexNS-HexA-HexNS6S-HexA-HexNS3S6S-HexA2S	0.00188664
HexNS-HexA-HexNS-HexA2S-HexNS3S6S-HexA2S	0.00188664
HexNS6S-HexA2S-HexN6S-HexA-HexNS3S-HexA2S	0.00188532
HexNS6S-HexA2S-HexN-HexA2S-HexNS3S-HexA2S	0.00188532
HexN3S6S-HexA2S-HexNS-HexA-HexNS3S-HexA2S	0.00188532
HexNS-HexA-HexNS3S-HexA-HexNS3S6S-HexA2S	0.00188354
HexN3S6S-HexA2S-HexN6S-HexA-HexNS3S6S-HexA	0.00188264
HexN3S6S-HexA2S-HexN-HexA2S-HexNS3S6S-HexA	0.00188264
HexNS6S-HexA2S-HexN6S-HexA-HexN3S6S-HexA2S	0.00188251
HexNS6S-HexA2S-HexN-HexA2S-HexN3S6S-HexA2S	0.00188251
HexN3S6S-HexA2S-HexNS-HexA-HexN3S6S-HexA2S	0.00188251
HexN3S6S-HexA2S-HexN6S-HexA-HexNS6S-HexA2S	0.00188251
HexN3S6S-HexA2S-HexN-HexA2S-HexNS6S-HexA2S	0.00188251
HexN3S6S-HexA2S-HexN6S-HexA-HexNS3S-HexA2S	0.00188102
HexN3S6S-HexA2S-HexN-HexA2S-HexNS3S-HexA2S	0.00188102
HexNS6S-HexA2S-HexN3S-HexA-HexNS3S6S-HexA	0.00188073
HexNS6S-HexA2S-HexN3S-HexA-HexNS6S-HexA2S	0.00188059
HexNS-HexA-HexN6S-HexA2S-HexNS3S6S-HexA2S	0.00187949
HexNS-HexA-HexN3S6S-HexA-HexNS3S6S-HexA2S	0.00187949
HexNS6S-HexA2S-HexN3S-HexA-HexNS3S-HexA2S	0.00187936
HexN3S6S-HexA2S-HexN6S-HexA-HexN3S6S-HexA2S	0.00187908
HexN3S6S-HexA2S-HexN-HexA2S-HexN3S6S-HexA2S	0.00187908
HexN3S6S-HexA2S-HexN3S-HexA-HexNS3S6S-HexA	0.00187788
HexNS6S-HexA2S-HexN3S-HexA-HexN3S6S-HexA2S	0.00187775
HexN3S6S-HexA2S-HexN3S-HexA-HexNS6S-HexA2S	0.00187775
HexN3S6S-HexA2S-HexN3S-HexA-HexNS3S-HexA2S	0.0018769
HexN3S6S-HexA2S-HexN3S-HexA-HexN3S6S-HexA2S	0.00187578
HexNS-HexA-HexN3S-HexA2S-HexNS3S6S-HexA2S	0.00187262
HexN3S-HexA-HexNS6S-HexA-HexNS3S6S-HexA2S	0.00187262
HexN3S-HexA-HexNS-HexA2S-HexNS3S6S-HexA2S	0.00187262
HexN3S-HexA-HexNS3S-HexA-HexNS3S6S-HexA2S	0.00187139
HexN3S-HexA-HexN6S-HexA2S-HexNS3S6S-HexA2S	0.00186978
HexN3S-HexA-HexN3S6S-HexA-HexNS3S6S-HexA2S	0.00186978
HexN3S-HexA-HexN3S-HexA2S-HexNS3S6S-HexA2S	0.00186704
HexNS3S6S-HexA-HexNS-HexA-HexNS6S-HexA2S	0.00181623
HexNS3S6S-HexA-HexNS-HexA-HexNS3S6S-HexA	0.00181623
HexNS3S6S-HexA-HexNS-HexA-HexNS3S-HexA2S	0.00181313
HexNS3S6S-HexA-HexNS-HexA-HexN3S6S-HexA2S	0.00180908
HexNS3S6S-HexA-HexN6S-HexA-HexNS6S-HexA2S	0.00180908
HexNS3S6S-HexA-HexN6S-HexA-HexNS3S6S-HexA	0.00180908
HexNS3S6S-HexA-HexN-HexA2S-HexNS6S-HexA2S	0.00180908
HexNS3S6S-HexA-HexN-HexA2S-HexNS3S6S-HexA	0.00180907
HexNS3S6S-HexA-HexN6S-HexA-HexNS3S-HexA2S	0.00180694
HexNS3S6S-HexA-HexN-HexA2S-HexNS3S-HexA2S	0.00180694
HexNS3S6S-HexA-HexN6S-HexA-HexN3S6S-HexA2S	0.00180413
HexNS3S6S-HexA-HexN-HexA2S-HexN3S6S-HexA2S	0.00180413
HexNS3S6S-HexA-HexN3S-HexA-HexNS6S-HexA2S	0.00180221
HexNS3S6S-HexA-HexN3S-HexA-HexNS3S6S-HexA	0.00180221
HexN-HexA2S-HexNS6S-HexA-HexNS3S6S-HexA2S	0.00180132
HexN-HexA2S-HexNS-HexA2S-HexNS3S6S-HexA2S	0.00180132
HexNS3S6S-HexA-HexN3S-HexA-HexNS3S-HexA2S	0.00180098
HexNS3S6S-HexA-HexN3S-HexA-HexN3S6S-HexA2S	0.00179937
HexN-HexA2S-HexNS3S-HexA-HexNS3S6S-HexA2S	0.00179918
HexN-HexA2S-HexN6S-HexA2S-HexNS3S6S-HexA2S	0.00179637
HexN-HexA2S-HexN3S6S-HexA-HexNS3S6S-HexA2S	0.00179637
HexN-HexA2S-HexN3S-HexA2S-HexNS3S6S-HexA2S	0.00179161
HexN6S-HexA-HexNS6S-HexA-HexNS3S6S-HexA2S	0.00174335
HexN6S-HexA-HexNS-HexA2S-HexNS3S6S-HexA2S	0.00174335
HexN6S-HexA-HexNS3S-HexA-HexNS3S6S-HexA2S	0.00174121
HexN6S-HexA-HexN6S-HexA2S-HexNS3S6S-HexA2S	0.0017384
HexN6S-HexA-HexN3S6S-HexA-HexNS3S6S-HexA2S	0.0017384
HexN6S-HexA-HexN3S-HexA2S-HexNS3S6S-HexA2S	0.00173364
HexNS3S-HexA2S-HexN-HexA-HexNS3S6S-HexA2S	0.0017307
HexN-HexA-HexNS3S6S-HexA2S-HexNS6S-HexA2S	0.00161731
HexN-HexA-HexNS3S6S-HexA2S-HexNS3S6S-HexA	0.00161714
HexN-HexA-HexNS3S6S-HexA2S-HexNS3S-HexA2S	0.00161516
HexN-HexA-HexNS3S6S-HexA2S-HexN3S6S-HexA2S	0.00161236
HexNS6S-HexA2S-HexN-HexA-HexNS3S6S-HexA2S	0.00158389
HexN3S6S-HexA2S-HexN-HexA-HexNS3S6S-HexA2S	0.00157894
HexA2S-HexNS3S6S-HexA-HexNS3S6S-HexA-HexN	0.00150193
HexNS3S6S-HexA-HexN-HexA-HexNS3S6S-HexA2S	0.00148955
HexNS3S-HexA2S-HexNS3S6S-HexA2S-HexN-HexA	0.00147638
HexNS3S6S-HexA2S-HexN-HexA-HexNS6S-HexA2S	0.00137928
HexNS3S6S-HexA2S-HexN-HexA-HexNS3S6S-HexA	0.00137926
HexNS3S6S-HexA2S-HexN-HexA-HexNS3S-HexA2S	0.00137713
HexNS3S6S-HexA2S-HexN-HexA-HexN3S6S-HexA2S	0.00137433
HexNS6S-HexA2S-HexNS3S6S-HexA2S-HexN-HexA	0.00130093
HexN3S6S-HexA2S-HexNS3S6S-HexA2S-HexN-HexA	0.00129598
HexN-HexA-HexNS6S-HexA2S-HexNS3S6S-HexA2S	0.00125074
HexN-HexA-HexNS3S6S-HexA-HexNS3S6S-HexA2S	0.00125069
HexN-HexA-HexNS3S-HexA2S-HexNS3S6S-HexA2S	0.0012486
HexN-HexA-HexN3S6S-HexA2S-HexNS3S6S-HexA2S	0.00124579
HexNS3S6S-HexA-HexNS3S6S-HexA2S-HexN-HexA	0.00118315
HexA2S-HexNS3S6S-HexA2S-HexNS6S-HexA-HexN	0.00100019
HexA2S-HexNS3S6S-HexA2S-HexNS3S-HexA-HexN	0.000998044
HexA2S-HexNS3S6S-HexA2S-HexN3S6S-HexA-HexN	0.000995237
HexNS3S6S-HexA2S-HexNS6S-HexA2S-HexN-HexA	4.00332e-05
HexNS3S6S-HexA2S-HexNS3S-HexA2S-HexN-HexA	3.78873e-05
HexNS3S6S-HexA2S-HexNS3S6S-HexA-HexN-HexA	3.71827e-05
HexNS3S6S-HexA2S-HexN3S6S-HexA2S-HexN-HexA	3.50808e-05

## Sheet: Table S7
Training compound #5 GAGrank results
Sequence	GAGrank score
HexNS-HexA-HexNAc-HexA-HexNAc-HexA	0.0376451
HexN3S-HexA-HexNAc-HexA-HexNAc-HexA	0.0364933
HexN6S-HexA-HexNAc-HexA-HexNAc-HexA	0.0361159
HexN-HexA2S-HexNAc-HexA-HexNAc-HexA	0.0325419
HexNAc-HexA-HexNS-HexA-HexNAc-HexA	0.0297702
HexNAc-HexA-HexN6S-HexA-HexNAc-HexA	0.0296188
HexNAc-HexA2S-HexN-HexA-HexNAc-HexA	0.0296187
HexN-HexA-HexNAc6S-HexA-HexNAc-HexA	0.0296186
HexN-HexA-HexNAc3S-HexA-HexNAc-HexA	0.0295731
HexNAc-HexA-HexN3S-HexA-HexNAc-HexA	0.0294733
HexNAc3S-HexA-HexN-HexA-HexNAc-HexA	0.0290408
HexNAc6S-HexA-HexN-HexA-HexNAc-HexA	0.0290061
HexNAc-HexA-HexN-HexA2S-HexNAc-HexA	0.0259766
HexN-HexA-HexNAc-HexA2S-HexNAc-HexA	0.0259762
HexNAc-HexA2S-HexNAc-HexA-HexN-HexA	0.0242599
HexNAc-HexA-HexNAc3S-HexA-HexN-HexA	0.0242147
HexNAc3S-HexA-HexNAc-HexA-HexN-HexA	0.0235753
HexNAc6S-HexA-HexNAc-HexA-HexN-HexA	0.0235148
HexNAc-HexA-HexN-HexA-HexNAc6S-HexA	0.0235064
HexN-HexA-HexNAc-HexA-HexNAc6S-HexA	0.0235059
HexNAc-HexA-HexNAc6S-HexA-HexN-HexA	0.0234393
HexNAc-HexA-HexNAc-HexA-HexNS-HexA	0.0229161
HexNAc-HexA-HexNAc-HexA-HexN6S-HexA	0.0227648
HexNAc-HexA-HexNAc-HexA2S-HexN-HexA	0.0227647
HexNAc-HexA-HexN-HexA-HexNAc3S-HexA	0.022719
HexN-HexA-HexNAc-HexA-HexNAc3S-HexA	0.0227185
HexNAc-HexA-HexNAc-HexA-HexN3S-HexA	0.0226193
HexA-HexNS-HexA-HexNAc-HexA-HexNAc	0.0205399
HexA-HexN6S-HexA-HexNAc-HexA-HexNAc	0.0203886
HexA-HexN3S-HexA-HexNAc-HexA-HexNAc	0.0202431
HexA2S-HexN-HexA-HexNAc-HexA-HexNAc	0.0195753
HexA-HexNAc-HexA-HexNS-HexA-HexNAc	0.0153145
HexA-HexNAc-HexA-HexN6S-HexA-HexNAc	0.0151632
HexA-HexNAc-HexA2S-HexN-HexA-HexNAc	0.015163
HexA-HexN-HexA2S-HexNAc-HexA-HexNAc	0.015163
HexA-HexNAc6S-HexA-HexN-HexA-HexNAc	0.0151627
HexA-HexN-HexA-HexNAc6S-HexA-HexNAc	0.0151627
HexA-HexNAc3S-HexA-HexN-HexA-HexNAc	0.0151172
HexA-HexN-HexA-HexNAc3S-HexA-HexNAc	0.0151172
HexA-HexNAc-HexA-HexN3S-HexA-HexNAc	0.0150177
HexA2S-HexNAc-HexA-HexN-HexA-HexNAc	0.0140427
HexNAc-HexA-HexNAc-HexA-HexN-HexA2S	0.011791
HexNAc-HexA-HexN-HexA-HexNAc-HexA2S	0.011791
HexN-HexA-HexNAc-HexA-HexNAc-HexA2S	0.011791
HexA-HexNAc-HexA-HexNAc-HexA-HexNS	0.01026
HexA-HexNAc-HexA-HexN-HexA2S-HexNAc	0.0101098
HexA-HexN-HexA-HexNAc-HexA2S-HexNAc	0.0101092
HexA-HexNAc6S-HexA-HexNAc-HexA-HexN	0.0101087
HexA-HexNAc-HexA2S-HexNAc-HexA-HexN	0.0101087
HexA-HexNAc-HexA-HexNAc6S-HexA-HexN	0.0101087
HexA-HexNAc-HexA-HexNAc-HexA2S-HexN	0.0101087
HexA-HexNAc-HexA-HexNAc-HexA-HexN6S	0.0101087
HexA-HexNAc-HexA-HexN-HexA-HexNAc6S	0.0101087
HexA-HexN-HexA-HexNAc-HexA-HexNAc6S	0.0101087
HexA-HexNAc3S-HexA-HexNAc-HexA-HexN	0.0100633
HexA-HexNAc-HexA-HexNAc3S-HexA-HexN	0.0100633
HexA-HexNAc-HexA-HexN-HexA-HexNAc3S	0.0100633
HexA-HexN-HexA-HexNAc-HexA-HexNAc3S	0.0100633
HexA-HexNAc-HexA-HexNAc-HexA-HexN3S	0.00996321
HexA2S-HexNAc-HexA-HexNAc-HexA-HexN	0.00830775

## Sheet: Table S8
Training compound #6 GAGrank results
Sequence	GAGrank score
HexA-HexNS6S-HexA-HexNS6S-HexA-HexNS6S	0.00315217
HexA-HexNS6S-HexA-HexNS6S-HexA-HexNS3S	0.00314919
HexA-HexNS6S-HexA-HexNS3S-HexA-HexNS6S	0.00314919
HexA-HexNS3S-HexA-HexNS6S-HexA-HexNS6S	0.00314919
HexA-HexNS6S-HexA-HexNS3S-HexA-HexNS3S	0.0031466
HexA-HexNS3S-HexA-HexNS6S-HexA-HexNS3S	0.0031466
HexA-HexNS3S-HexA-HexNS3S-HexA-HexNS6S	0.0031466
HexA-HexNS6S-HexA-HexNS6S-HexA-HexN3S6S	0.00314529
HexA-HexNS6S-HexA-HexN3S6S-HexA-HexNS6S	0.00314529
HexA-HexN3S6S-HexA-HexNS6S-HexA-HexNS6S	0.00314529
HexA-HexNS3S-HexA-HexNS3S-HexA-HexNS3S	0.00314436
HexA-HexNS6S-HexA-HexNS3S-HexA-HexN3S6S	0.00314322
HexA-HexNS6S-HexA-HexN3S6S-HexA-HexNS3S	0.00314322
HexA-HexNS3S-HexA-HexNS6S-HexA-HexN3S6S	0.00314322
HexA-HexNS3S-HexA-HexN3S6S-HexA-HexNS6S	0.00314322
HexA-HexN3S6S-HexA-HexNS6S-HexA-HexNS3S	0.00314322
HexA-HexN3S6S-HexA-HexNS3S-HexA-HexNS6S	0.00314322
HexA-HexNS3S-HexA-HexNS3S-HexA-HexN3S6S	0.00314143
HexA-HexNS3S-HexA-HexN3S6S-HexA-HexNS3S	0.00314143
HexA-HexN3S6S-HexA-HexNS3S-HexA-HexNS3S	0.00314143
HexA-HexNS6S-HexA-HexN3S6S-HexA-HexN3S6S	0.00314052
HexA-HexN3S6S-HexA-HexNS6S-HexA-HexN3S6S	0.00314052
HexA-HexN3S6S-HexA-HexN3S6S-HexA-HexNS6S	0.00314052
HexA-HexNS3S-HexA-HexN3S6S-HexA-HexN3S6S	0.00313909
HexA-HexN3S6S-HexA-HexNS3S-HexA-HexN3S6S	0.00313909
HexA-HexN3S6S-HexA-HexN3S6S-HexA-HexNS3S	0.00313909
HexA-HexN3S6S-HexA-HexN3S6S-HexA-HexN3S6S	0.00313722
HexA2S-HexNS-HexA-HexNS6S-HexA-HexNS6S	0.0031312
HexA2S-HexNS-HexA-HexNS6S-HexA-HexNS3S	0.00312822
HexA2S-HexNS-HexA-HexNS3S-HexA-HexNS6S	0.00312822
HexA2S-HexNS-HexA-HexNS3S-HexA-HexNS3S	0.00312564
HexA2S-HexNS-HexA-HexNS6S-HexA-HexN3S6S	0.00312433
HexA2S-HexNS-HexA-HexN3S6S-HexA-HexNS6S	0.00312433
HexA2S-HexN6S-HexA-HexNS6S-HexA-HexNS6S	0.00312433
HexA2S-HexNS-HexA-HexNS3S-HexA-HexN3S6S	0.00312226
HexA2S-HexNS-HexA-HexN3S6S-HexA-HexNS3S	0.00312226
HexA2S-HexN6S-HexA-HexNS6S-HexA-HexNS3S	0.00312226
HexA2S-HexN6S-HexA-HexNS3S-HexA-HexNS6S	0.00312226
HexA2S-HexN6S-HexA-HexNS3S-HexA-HexNS3S	0.00312047
HexA2S-HexNS-HexA-HexN3S6S-HexA-HexN3S6S	0.00311956
HexA2S-HexN6S-HexA-HexNS6S-HexA-HexN3S6S	0.00311956
HexA2S-HexN6S-HexA-HexN3S6S-HexA-HexNS6S	0.00311956
HexA2S-HexN6S-HexA-HexNS3S-HexA-HexN3S6S	0.00311813
HexA2S-HexN6S-HexA-HexN3S6S-HexA-HexNS3S	0.00311813
HexA2S-HexN3S-HexA-HexNS6S-HexA-HexNS6S	0.00311771
HexA2S-HexN3S-HexA-HexNS6S-HexA-HexNS3S	0.00311653
HexA2S-HexN3S-HexA-HexNS3S-HexA-HexNS6S	0.00311653
HexA2S-HexN6S-HexA-HexN3S6S-HexA-HexN3S6S	0.00311626
HexA2S-HexN3S-HexA-HexNS3S-HexA-HexNS3S	0.0031155
HexA2S-HexN3S-HexA-HexNS6S-HexA-HexN3S6S	0.00311498
HexA2S-HexN3S-HexA-HexN3S6S-HexA-HexNS6S	0.00311498
HexA2S-HexN3S-HexA-HexNS3S-HexA-HexN3S6S	0.00311415
HexA2S-HexN3S-HexA-HexN3S6S-HexA-HexNS3S	0.00311415
HexA2S-HexN3S-HexA-HexN3S6S-HexA-HexN3S6S	0.00311308
HexA-HexNS6S-HexA2S-HexNS-HexA-HexNS6S	0.00310439
HexA-HexNS6S-HexA2S-HexNS-HexA-HexNS3S	0.00310141
HexA-HexNS3S-HexA2S-HexNS-HexA-HexNS6S	0.00310141
HexA-HexNS3S-HexA2S-HexNS-HexA-HexNS3S	0.00309883
HexA-HexNS6S-HexA2S-HexNS-HexA-HexN3S6S	0.00309751
HexA-HexNS6S-HexA2S-HexN6S-HexA-HexNS6S	0.00309751
HexA-HexN3S6S-HexA2S-HexNS-HexA-HexNS6S	0.00309751
HexA-HexNS6S-HexA2S-HexN6S-HexA-HexNS3S	0.00309545
HexA-HexNS3S-HexA2S-HexNS-HexA-HexN3S6S	0.00309545
HexA-HexNS3S-HexA2S-HexN6S-HexA-HexNS6S	0.00309545
HexA-HexN3S6S-HexA2S-HexNS-HexA-HexNS3S	0.00309545
HexA-HexNS3S-HexA2S-HexN6S-HexA-HexNS3S	0.00309366
HexA-HexNS6S-HexA2S-HexN6S-HexA-HexN3S6S	0.00309275
HexA-HexN3S6S-HexA2S-HexNS-HexA-HexN3S6S	0.00309275
HexA-HexN3S6S-HexA2S-HexN6S-HexA-HexNS6S	0.00309275
HexA-HexNS-HexA2S-HexNS6S-HexA-HexNS6S	0.00309187
HexA-HexNS3S-HexA2S-HexN6S-HexA-HexN3S6S	0.00309132
HexA-HexN3S6S-HexA2S-HexN6S-HexA-HexNS3S	0.00309132
HexA-HexNS6S-HexA2S-HexN3S-HexA-HexNS6S	0.0030909
HexA-HexNS6S-HexA2S-HexN3S-HexA-HexNS3S	0.00308972
HexA-HexNS3S-HexA2S-HexN3S-HexA-HexNS6S	0.00308972
HexA-HexN3S6S-HexA2S-HexN6S-HexA-HexN3S6S	0.00308944
HexA-HexNS-HexA2S-HexNS6S-HexA-HexNS3S	0.00308889
HexA-HexNS-HexA2S-HexNS3S-HexA-HexNS6S	0.00308889
HexA-HexNS3S-HexA2S-HexN3S-HexA-HexNS3S	0.00308869
HexA-HexNS6S-HexA2S-HexN3S-HexA-HexN3S6S	0.00308817
HexA-HexN3S6S-HexA2S-HexN3S-HexA-HexNS6S	0.00308817
HexA-HexNS3S-HexA2S-HexN3S-HexA-HexN3S6S	0.00308734
HexA-HexN3S6S-HexA2S-HexN3S-HexA-HexNS3S	0.00308734
HexA-HexNS-HexA2S-HexNS3S-HexA-HexNS3S	0.00308631
HexA-HexN3S6S-HexA2S-HexN3S-HexA-HexN3S6S	0.00308627
HexA-HexNS-HexA2S-HexNS6S-HexA-HexN3S6S	0.003085
HexA-HexNS-HexA2S-HexN3S6S-HexA-HexNS6S	0.003085
HexA-HexN6S-HexA2S-HexNS6S-HexA-HexNS6S	0.003085
HexA2S-HexNS-HexA2S-HexNS-HexA-HexNS6S	0.0030831
HexA-HexNS-HexA2S-HexNS3S-HexA-HexN3S6S	0.00308293
HexA-HexNS-HexA2S-HexN3S6S-HexA-HexNS3S	0.00308293
HexA-HexN6S-HexA2S-HexNS6S-HexA-HexNS3S	0.00308293
HexA-HexN6S-HexA2S-HexNS3S-HexA-HexNS6S	0.00308293
HexA-HexN6S-HexA2S-HexNS3S-HexA-HexNS3S	0.00308114
HexA-HexNS-HexA2S-HexN3S6S-HexA-HexN3S6S	0.00308023
HexA-HexN6S-HexA2S-HexNS6S-HexA-HexN3S6S	0.00308023
HexA-HexN6S-HexA2S-HexN3S6S-HexA-HexNS6S	0.00308023
HexA2S-HexNS-HexA2S-HexNS-HexA-HexNS3S	0.00308012
HexA-HexN6S-HexA2S-HexNS3S-HexA-HexN3S6S	0.0030788
HexA-HexN6S-HexA2S-HexN3S6S-HexA-HexNS3S	0.0030788
HexA-HexN3S-HexA2S-HexNS6S-HexA-HexNS6S	0.00307839
HexA-HexN3S-HexA2S-HexNS6S-HexA-HexNS3S	0.0030772
HexA-HexN3S-HexA2S-HexNS3S-HexA-HexNS6S	0.0030772
HexA-HexN6S-HexA2S-HexN3S6S-HexA-HexN3S6S	0.00307693
HexA2S-HexNS-HexA2S-HexNS-HexA-HexN3S6S	0.00307623
HexA2S-HexNS-HexA2S-HexN6S-HexA-HexNS6S	0.00307623
HexA2S-HexN6S-HexA2S-HexNS-HexA-HexNS6S	0.00307623
HexA-HexN3S-HexA2S-HexNS3S-HexA-HexNS3S	0.00307617
HexA-HexN3S-HexA2S-HexNS6S-HexA-HexN3S6S	0.00307565
HexA-HexN3S-HexA2S-HexN3S6S-HexA-HexNS6S	0.00307565
HexA-HexN3S-HexA2S-HexNS3S-HexA-HexN3S6S	0.00307483
HexA-HexN3S-HexA2S-HexN3S6S-HexA-HexNS3S	0.00307483
HexA2S-HexNS-HexA2S-HexN6S-HexA-HexNS3S	0.00307416
HexA2S-HexN6S-HexA2S-HexNS-HexA-HexNS3S	0.00307416
HexA-HexN3S-HexA2S-HexN3S6S-HexA-HexN3S6S	0.00307375
HexA2S-HexNS-HexA2S-HexN6S-HexA-HexN3S6S	0.00307146
HexA2S-HexN6S-HexA2S-HexNS-HexA-HexN3S6S	0.00307146
HexA2S-HexN6S-HexA2S-HexN6S-HexA-HexNS6S	0.00307146
HexA2S-HexN6S-HexA2S-HexN6S-HexA-HexNS3S	0.00307003
HexA2S-HexNS-HexA2S-HexN3S-HexA-HexNS6S	0.00306961
HexA2S-HexN3S-HexA2S-HexNS-HexA-HexNS6S	0.00306961
HexA2S-HexNS-HexA2S-HexN3S-HexA-HexNS3S	0.00306843
HexA2S-HexN3S-HexA2S-HexNS-HexA-HexNS3S	0.00306843
HexA2S-HexN6S-HexA2S-HexN6S-HexA-HexN3S6S	0.00306816
HexA2S-HexNS-HexA2S-HexN3S-HexA-HexN3S6S	0.00306688
HexA2S-HexN6S-HexA2S-HexN3S-HexA-HexNS6S	0.00306688
HexA2S-HexN3S-HexA2S-HexNS-HexA-HexN3S6S	0.00306688
HexA2S-HexN3S-HexA2S-HexN6S-HexA-HexNS6S	0.00306688
HexA2S-HexN6S-HexA2S-HexN3S-HexA-HexNS3S	0.00306605
HexA2S-HexN3S-HexA2S-HexN6S-HexA-HexNS3S	0.00306605
HexA2S-HexN6S-HexA2S-HexN3S-HexA-HexN3S6S	0.00306498
HexA2S-HexN3S-HexA2S-HexN6S-HexA-HexN3S6S	0.00306498
HexA2S-HexN3S-HexA2S-HexN3S-HexA-HexNS6S	0.00306424
HexA2S-HexN3S-HexA2S-HexN3S-HexA-HexNS3S	0.00306377
HexA2S-HexN-HexA2S-HexNS6S-HexA-HexNS6S	0.00306364
HexA2S-HexN3S-HexA2S-HexN3S-HexA-HexN3S6S	0.00306315
HexA2S-HexN-HexA2S-HexNS6S-HexA-HexNS3S	0.00306157
HexA2S-HexN-HexA2S-HexNS3S-HexA-HexNS6S	0.00306157
HexA2S-HexN-HexA2S-HexNS3S-HexA-HexNS3S	0.00305978
HexA2S-HexN-HexA2S-HexNS6S-HexA-HexN3S6S	0.00305887
HexA2S-HexN-HexA2S-HexN3S6S-HexA-HexNS6S	0.00305887
HexA2S-HexN-HexA2S-HexNS3S-HexA-HexN3S6S	0.00305744
HexA2S-HexN-HexA2S-HexN3S6S-HexA-HexNS3S	0.00305744
HexA2S-HexN-HexA2S-HexN3S6S-HexA-HexN3S6S	0.00305557
HexA-HexNS6S-HexA-HexNS6S-HexA2S-HexNS	0.00304668
HexA-HexNS6S-HexA-HexNS3S-HexA2S-HexNS	0.0030437
HexA-HexNS3S-HexA-HexNS6S-HexA2S-HexNS	0.0030437
HexA-HexNS3S-HexA-HexNS3S-HexA2S-HexNS	0.00304112
HexA-HexNS6S-HexA-HexNS6S-HexA2S-HexN6S	0.00303981
HexA-HexNS6S-HexA-HexN3S6S-HexA2S-HexNS	0.00303981
HexA-HexN3S6S-HexA-HexNS6S-HexA2S-HexNS	0.00303981
HexA-HexNS6S-HexA-HexNS3S-HexA2S-HexN6S	0.00303774
HexA-HexNS3S-HexA-HexNS6S-HexA2S-HexN6S	0.00303774
HexA-HexNS3S-HexA-HexN3S6S-HexA2S-HexNS	0.00303774
HexA-HexN3S6S-HexA-HexNS3S-HexA2S-HexNS	0.00303774
HexA-HexNS3S-HexA-HexNS3S-HexA2S-HexN6S	0.00303595
HexA-HexNS6S-HexA-HexN3S6S-HexA2S-HexN6S	0.00303504
HexA-HexN3S6S-HexA-HexNS6S-HexA2S-HexN6S	0.00303504
HexA-HexN3S6S-HexA-HexN3S6S-HexA2S-HexNS	0.00303504
HexA-HexNS3S-HexA-HexN3S6S-HexA2S-HexN6S	0.00303361
HexA-HexN3S6S-HexA-HexNS3S-HexA2S-HexN6S	0.00303361
HexA-HexNS6S-HexA-HexNS6S-HexA2S-HexN3S	0.0030332
HexA-HexNS6S-HexA-HexNS3S-HexA2S-HexN3S	0.00303201
HexA-HexNS3S-HexA-HexNS6S-HexA2S-HexN3S	0.00303201
HexA-HexN3S6S-HexA-HexN3S6S-HexA2S-HexN6S	0.00303174
HexA-HexNS3S-HexA-HexNS3S-HexA2S-HexN3S	0.00303098
HexA-HexNS6S-HexA-HexN3S6S-HexA2S-HexN3S	0.00303046
HexA-HexN3S6S-HexA-HexNS6S-HexA2S-HexN3S	0.00303046
HexA-HexNS3S-HexA-HexN3S6S-HexA2S-HexN3S	0.00302964
HexA-HexN3S6S-HexA-HexNS3S-HexA2S-HexN3S	0.00302964
HexA-HexN3S6S-HexA-HexN3S6S-HexA2S-HexN3S	0.00302856
HexA2S-HexNS-HexA-HexNS6S-HexA2S-HexNS	0.00302501
HexA2S-HexNS-HexA-HexNS3S-HexA2S-HexNS	0.00302203
HexA2S-HexNS-HexA-HexNS6S-HexA2S-HexN6S	0.00301813
HexA2S-HexNS-HexA-HexN3S6S-HexA2S-HexNS	0.00301813
HexA2S-HexN6S-HexA-HexNS6S-HexA2S-HexNS	0.00301813
HexA2S-HexNS-HexA-HexNS3S-HexA2S-HexN6S	0.00301607
HexA2S-HexN6S-HexA-HexNS3S-HexA2S-HexNS	0.00301607
HexA2S-HexNS-HexA-HexN3S6S-HexA2S-HexN6S	0.00301337
HexA2S-HexN6S-HexA-HexNS6S-HexA2S-HexN6S	0.00301337
HexA2S-HexN6S-HexA-HexN3S6S-HexA2S-HexNS	0.00301337
HexA2S-HexN6S-HexA-HexNS3S-HexA2S-HexN6S	0.00301193
HexA2S-HexNS-HexA-HexNS6S-HexA2S-HexN3S	0.00301152
HexA2S-HexN3S-HexA-HexNS6S-HexA2S-HexNS	0.00301152
HexA2S-HexNS-HexA-HexNS3S-HexA2S-HexN3S	0.00301033
HexA2S-HexN3S-HexA-HexNS3S-HexA2S-HexNS	0.00301033
HexA2S-HexN6S-HexA-HexN3S6S-HexA2S-HexN6S	0.00301006
HexA2S-HexNS-HexA-HexN3S6S-HexA2S-HexN3S	0.00300878
HexA2S-HexN6S-HexA-HexNS6S-HexA2S-HexN3S	0.00300878
HexA2S-HexN3S-HexA-HexNS6S-HexA2S-HexN6S	0.00300878
HexA2S-HexN3S-HexA-HexN3S6S-HexA2S-HexNS	0.00300878
HexA-HexNS-HexA-HexNS3S6S-HexA-HexNS6S	0.00300845
HexA2S-HexN6S-HexA-HexNS3S-HexA2S-HexN3S	0.00300796
HexA2S-HexN3S-HexA-HexNS3S-HexA2S-HexN6S	0.00300796
HexA2S-HexN6S-HexA-HexN3S6S-HexA2S-HexN3S	0.00300689
HexA2S-HexN3S-HexA-HexN3S6S-HexA2S-HexN6S	0.00300689
HexA2S-HexN3S-HexA-HexNS6S-HexA2S-HexN3S	0.00300615
HexA2S-HexN3S-HexA-HexNS3S-HexA2S-HexN3S	0.00300568
HexA-HexNS-HexA-HexNS3S6S-HexA-HexNS3S	0.00300548
HexA2S-HexN3S-HexA-HexN3S6S-HexA2S-HexN3S	0.00300506
HexA-HexNS-HexA-HexNS3S6S-HexA-HexN3S6S	0.00300158
HexA-HexN6S-HexA-HexNS3S6S-HexA-HexNS6S	0.00300158
HexA-HexN6S-HexA-HexNS3S6S-HexA-HexNS3S	0.00299951
HexA-HexNS6S-HexA2S-HexNS-HexA2S-HexNS	0.00299722
HexA-HexN6S-HexA-HexNS3S6S-HexA-HexN3S6S	0.00299681
HexA-HexN3S-HexA-HexNS3S6S-HexA-HexNS6S	0.00299497
HexA-HexNS3S-HexA2S-HexNS-HexA2S-HexNS	0.00299424
HexA-HexN3S-HexA-HexNS3S6S-HexA-HexNS3S	0.00299378
HexA-HexN3S-HexA-HexNS3S6S-HexA-HexN3S6S	0.00299223
HexA-HexNS6S-HexA2S-HexNS-HexA2S-HexN6S	0.00299034
HexA-HexNS6S-HexA2S-HexN6S-HexA2S-HexNS	0.00299034
HexA-HexN3S6S-HexA2S-HexNS-HexA2S-HexNS	0.00299034
HexA-HexNS3S-HexA2S-HexNS-HexA2S-HexN6S	0.00298828
HexA-HexNS3S-HexA2S-HexN6S-HexA2S-HexNS	0.00298828
HexA-HexNS6S-HexA2S-HexN6S-HexA2S-HexN6S	0.00298558
HexA-HexN3S6S-HexA2S-HexNS-HexA2S-HexN6S	0.00298558
HexA-HexN3S6S-HexA2S-HexN6S-HexA2S-HexNS	0.00298558
HexA-HexNS-HexA2S-HexNS6S-HexA2S-HexNS	0.00298434
HexA-HexNS3S-HexA2S-HexN6S-HexA2S-HexN6S	0.00298415
HexA-HexNS6S-HexA2S-HexNS-HexA2S-HexN3S	0.00298373
HexA-HexNS6S-HexA2S-HexN3S-HexA2S-HexNS	0.00298373
HexA-HexNS6S-HexA-HexNS-HexA2S-HexNS6S	0.00298288
HexA-HexNS6S-HexA-HexNS-HexA-HexNS3S6S	0.00298286
HexA-HexNS3S-HexA2S-HexNS-HexA2S-HexN3S	0.00298255
HexA-HexNS3S-HexA2S-HexN3S-HexA2S-HexNS	0.00298255
HexA-HexN3S6S-HexA2S-HexN6S-HexA2S-HexN6S	0.00298227
HexA-HexNS-HexA2S-HexNS3S-HexA2S-HexNS	0.00298136
HexA-HexNS6S-HexA2S-HexN6S-HexA2S-HexN3S	0.002981
HexA-HexNS6S-HexA2S-HexN3S-HexA2S-HexN6S	0.002981
HexA-HexN3S6S-HexA2S-HexNS-HexA2S-HexN3S	0.002981
HexA-HexN3S6S-HexA2S-HexN3S-HexA2S-HexNS	0.002981
HexA-HexNS3S-HexA2S-HexN6S-HexA2S-HexN3S	0.00298017
HexA-HexNS3S-HexA2S-HexN3S-HexA2S-HexN6S	0.00298017
HexA-HexNS6S-HexA-HexNS-HexA2S-HexNS3S	0.0029799
HexA-HexNS3S-HexA-HexNS-HexA2S-HexNS6S	0.0029799
HexA-HexNS3S-HexA-HexNS-HexA-HexNS3S6S	0.00297988
HexA2S-HexN-HexA-HexNS3S6S-HexA-HexNS6S	0.00297964
HexA-HexN3S6S-HexA2S-HexN6S-HexA2S-HexN3S	0.0029791
HexA-HexN3S6S-HexA2S-HexN3S-HexA2S-HexN6S	0.0029791
HexA-HexNS6S-HexA2S-HexN3S-HexA2S-HexN3S	0.00297836
HexA-HexNS3S-HexA2S-HexN3S-HexA2S-HexN3S	0.00297789
HexA2S-HexN-HexA-HexNS3S6S-HexA-HexNS3S	0.00297758
HexA-HexNS-HexA2S-HexNS6S-HexA2S-HexN6S	0.00297746
HexA-HexNS-HexA2S-HexN3S6S-HexA2S-HexNS	0.00297746
HexA-HexN6S-HexA2S-HexNS6S-HexA2S-HexNS	0.00297746
HexA-HexNS3S-HexA-HexNS-HexA2S-HexNS3S	0.00297731
HexA-HexN3S6S-HexA2S-HexN3S-HexA2S-HexN3S	0.00297727
HexA-HexNS6S-HexA-HexNS-HexA2S-HexN3S6S	0.002976
HexA-HexNS6S-HexA-HexN6S-HexA2S-HexNS6S	0.002976
HexA-HexN3S6S-HexA-HexNS-HexA2S-HexNS6S	0.002976
HexA-HexNS6S-HexA-HexN6S-HexA-HexNS3S6S	0.00297598
HexA-HexN3S6S-HexA-HexNS-HexA-HexNS3S6S	0.00297598
HexA-HexNS-HexA2S-HexNS3S-HexA2S-HexN6S	0.0029754
HexA-HexN6S-HexA2S-HexNS3S-HexA2S-HexNS	0.0029754
HexA2S-HexNS-HexA2S-HexNS-HexA2S-HexNS	0.00297519
HexA2S-HexN-HexA-HexNS3S6S-HexA-HexN3S6S	0.00297488
HexA-HexNS6S-HexA-HexN6S-HexA2S-HexNS3S	0.00297393
HexA-HexNS3S-HexA-HexNS-HexA2S-HexN3S6S	0.00297393
HexA-HexNS3S-HexA-HexN6S-HexA2S-HexNS6S	0.00297393
HexA-HexN3S6S-HexA-HexNS-HexA2S-HexNS3S	0.00297393
HexA-HexNS3S-HexA-HexN6S-HexA-HexNS3S6S	0.00297392
HexA-HexNS-HexA2S-HexN3S6S-HexA2S-HexN6S	0.0029727
HexA-HexN6S-HexA2S-HexNS6S-HexA2S-HexN6S	0.0029727
HexA-HexN6S-HexA2S-HexN3S6S-HexA2S-HexNS	0.0029727
HexA-HexNS3S-HexA-HexN6S-HexA2S-HexNS3S	0.00297214
HexA-HexN6S-HexA2S-HexNS3S-HexA2S-HexN6S	0.00297127
HexA-HexNS6S-HexA-HexN6S-HexA2S-HexN3S6S	0.00297123
HexA-HexN3S6S-HexA-HexNS-HexA2S-HexN3S6S	0.00297123
HexA-HexN3S6S-HexA-HexN6S-HexA2S-HexNS6S	0.00297123
HexA-HexN3S6S-HexA-HexN6S-HexA-HexNS3S6S	0.00297121
HexA-HexNS-HexA2S-HexNS6S-HexA2S-HexN3S	0.00297085
HexA-HexN3S-HexA2S-HexNS6S-HexA2S-HexNS	0.00297085
HexA-HexNS3S-HexA-HexN6S-HexA2S-HexN3S6S	0.0029698
HexA-HexN3S6S-HexA-HexN6S-HexA2S-HexNS3S	0.0029698
HexA-HexNS-HexA2S-HexNS3S-HexA2S-HexN3S	0.00296967
HexA-HexN3S-HexA2S-HexNS3S-HexA2S-HexNS	0.00296967
HexA-HexN6S-HexA2S-HexN3S6S-HexA2S-HexN6S	0.00296939
HexA-HexNS6S-HexA-HexN3S-HexA2S-HexNS6S	0.00296939
HexA-HexNS6S-HexA-HexN3S-HexA-HexNS3S6S	0.00296937
HexA2S-HexNS-HexA2S-HexNS-HexA2S-HexN6S	0.00296831
HexA2S-HexNS-HexA2S-HexN6S-HexA2S-HexNS	0.00296831
HexA2S-HexN6S-HexA2S-HexNS-HexA2S-HexNS	0.00296831
HexA-HexNS6S-HexA-HexN3S-HexA2S-HexNS3S	0.0029682
HexA-HexNS3S-HexA-HexN3S-HexA2S-HexNS6S	0.0029682
HexA-HexNS3S-HexA-HexN3S-HexA-HexNS3S6S	0.00296818
HexA-HexNS-HexA2S-HexN3S6S-HexA2S-HexN3S	0.00296812
HexA-HexN6S-HexA2S-HexNS6S-HexA2S-HexN3S	0.00296812
HexA-HexN3S-HexA2S-HexNS6S-HexA2S-HexN6S	0.00296812
HexA-HexN3S-HexA2S-HexN3S6S-HexA2S-HexNS	0.00296812
HexA-HexN3S6S-HexA-HexN6S-HexA2S-HexN3S6S	0.00296793
HexA-HexN6S-HexA2S-HexNS3S-HexA2S-HexN3S	0.00296729
HexA-HexN3S-HexA2S-HexNS3S-HexA2S-HexN6S	0.00296729
HexA-HexNS3S-HexA-HexN3S-HexA2S-HexNS3S	0.00296717
HexA-HexNS6S-HexA-HexN3S-HexA2S-HexN3S6S	0.00296665
HexA-HexN3S6S-HexA-HexN3S-HexA2S-HexNS6S	0.00296665
HexA-HexN3S6S-HexA-HexN3S-HexA-HexNS3S6S	0.00296663
HexA-HexN6S-HexA2S-HexN3S6S-HexA2S-HexN3S	0.00296622
HexA-HexN3S-HexA2S-HexN3S6S-HexA2S-HexN6S	0.00296622
HexA-HexNS3S-HexA-HexN3S-HexA2S-HexN3S6S	0.00296583
HexA-HexN3S6S-HexA-HexN3S-HexA2S-HexNS3S	0.00296583
HexA-HexN3S-HexA2S-HexNS6S-HexA2S-HexN3S	0.00296548
HexA-HexN3S-HexA2S-HexNS3S-HexA2S-HexN3S	0.00296501
HexA-HexN3S6S-HexA-HexN3S-HexA2S-HexN3S6S	0.00296475
HexA-HexN3S-HexA2S-HexN3S6S-HexA2S-HexN3S	0.00296439
HexA2S-HexNS-HexA2S-HexN6S-HexA2S-HexN6S	0.00296354
HexA2S-HexN6S-HexA2S-HexNS-HexA2S-HexN6S	0.00296354
HexA2S-HexN6S-HexA2S-HexN6S-HexA2S-HexNS	0.00296354
HexA2S-HexNS-HexA2S-HexNS-HexA2S-HexN3S	0.0029617
HexA2S-HexNS-HexA2S-HexN3S-HexA2S-HexNS	0.0029617
HexA2S-HexN3S-HexA2S-HexNS-HexA2S-HexNS	0.0029617
HexA2S-HexNS-HexA-HexNS-HexA2S-HexNS6S	0.00296069
HexA2S-HexNS-HexA-HexNS-HexA-HexNS3S6S	0.00296069
HexA2S-HexN6S-HexA2S-HexN6S-HexA2S-HexN6S	0.00296024
HexA2S-HexNS-HexA2S-HexN6S-HexA2S-HexN3S	0.00295896
HexA2S-HexNS-HexA2S-HexN3S-HexA2S-HexN6S	0.00295896
HexA2S-HexN6S-HexA2S-HexNS-HexA2S-HexN3S	0.00295896
HexA2S-HexN6S-HexA2S-HexN3S-HexA2S-HexNS	0.00295896
HexA2S-HexN3S-HexA2S-HexNS-HexA2S-HexN6S	0.00295896
HexA2S-HexN3S-HexA2S-HexN6S-HexA2S-HexNS	0.00295896
HexA2S-HexNS-HexA-HexNS-HexA2S-HexNS3S	0.00295771
HexA2S-HexN6S-HexA2S-HexN6S-HexA2S-HexN3S	0.00295706
HexA2S-HexN6S-HexA2S-HexN3S-HexA2S-HexN6S	0.00295706
HexA2S-HexN3S-HexA2S-HexN6S-HexA2S-HexN6S	0.00295706
HexA2S-HexNS-HexA2S-HexN3S-HexA2S-HexN3S	0.00295633
HexA2S-HexN3S-HexA2S-HexNS-HexA2S-HexN3S	0.00295633
HexA2S-HexN3S-HexA2S-HexN3S-HexA2S-HexNS	0.00295633
HexA2S-HexN-HexA2S-HexNS6S-HexA2S-HexNS	0.00295535
HexA2S-HexN6S-HexA2S-HexN3S-HexA2S-HexN3S	0.00295524
HexA2S-HexN3S-HexA2S-HexN6S-HexA2S-HexN3S	0.00295524
HexA2S-HexN3S-HexA2S-HexN3S-HexA2S-HexN6S	0.00295524
HexA2S-HexN3S-HexA2S-HexN3S-HexA2S-HexN3S	0.00295419
HexA2S-HexNS-HexA-HexNS-HexA2S-HexN3S6S	0.00295382
HexA2S-HexNS-HexA-HexN6S-HexA2S-HexNS6S	0.00295382
HexA2S-HexNS-HexA-HexN6S-HexA-HexNS3S6S	0.00295382
HexA2S-HexN6S-HexA-HexNS-HexA2S-HexNS6S	0.00295382
HexA2S-HexN6S-HexA-HexNS-HexA-HexNS3S6S	0.00295382
HexA2S-HexN-HexA2S-HexNS3S-HexA2S-HexNS	0.00295329
HexA-HexNS6S-HexA-HexNS3S6S-HexA-HexNS	0.00295179
HexA2S-HexNS-HexA-HexN6S-HexA2S-HexNS3S	0.00295175
HexA2S-HexN6S-HexA-HexNS-HexA2S-HexNS3S	0.00295175
HexA2S-HexN-HexA2S-HexNS6S-HexA2S-HexN6S	0.00295059
HexA2S-HexN-HexA2S-HexN3S6S-HexA2S-HexNS	0.00295059
HexA2S-HexN-HexA2S-HexNS3S-HexA2S-HexN6S	0.00294916
HexA2S-HexNS-HexA-HexN6S-HexA2S-HexN3S6S	0.00294905
HexA2S-HexN6S-HexA-HexNS-HexA2S-HexN3S6S	0.00294905
HexA2S-HexN6S-HexA-HexN6S-HexA2S-HexNS6S	0.00294905
HexA2S-HexN6S-HexA-HexN6S-HexA-HexNS3S6S	0.00294905
HexA-HexNS3S-HexA-HexNS3S6S-HexA-HexNS	0.00294881
HexA2S-HexN6S-HexA-HexN6S-HexA2S-HexNS3S	0.00294762
HexA2S-HexN-HexA2S-HexN3S6S-HexA2S-HexN6S	0.00294728
HexA2S-HexNS-HexA-HexN3S-HexA2S-HexNS6S	0.00294721
HexA2S-HexNS-HexA-HexN3S-HexA-HexNS3S6S	0.00294721
HexA2S-HexN3S-HexA-HexNS-HexA2S-HexNS6S	0.00294721
HexA2S-HexN3S-HexA-HexNS-HexA-HexNS3S6S	0.00294721
HexA2S-HexNS-HexA-HexN3S-HexA2S-HexNS3S	0.00294602
HexA2S-HexN3S-HexA-HexNS-HexA2S-HexNS3S	0.00294602
HexA2S-HexN-HexA2S-HexNS6S-HexA2S-HexN3S	0.002946
HexA2S-HexN6S-HexA-HexN6S-HexA2S-HexN3S6S	0.00294575
HexA2S-HexN-HexA2S-HexNS3S-HexA2S-HexN3S	0.00294518
HexA-HexNS6S-HexA-HexNS3S6S-HexA-HexN6S	0.00294491
HexA-HexN3S6S-HexA-HexNS3S6S-HexA-HexNS	0.00294491
HexA2S-HexNS-HexA-HexN3S-HexA2S-HexN3S6S	0.00294447
HexA2S-HexN6S-HexA-HexN3S-HexA2S-HexNS6S	0.00294447
HexA2S-HexN6S-HexA-HexN3S-HexA-HexNS3S6S	0.00294447
HexA2S-HexN3S-HexA-HexNS-HexA2S-HexN3S6S	0.00294447
HexA2S-HexN3S-HexA-HexN6S-HexA2S-HexNS6S	0.00294447
HexA2S-HexN3S-HexA-HexN6S-HexA-HexNS3S6S	0.00294447
HexA2S-HexN-HexA2S-HexN3S6S-HexA2S-HexN3S	0.00294411
HexA2S-HexN6S-HexA-HexN3S-HexA2S-HexNS3S	0.00294365
HexA2S-HexN3S-HexA-HexN6S-HexA2S-HexNS3S	0.00294365
HexA-HexNS3S-HexA-HexNS3S6S-HexA-HexN6S	0.00294284
HexA2S-HexN6S-HexA-HexN3S-HexA2S-HexN3S6S	0.00294257
HexA2S-HexN3S-HexA-HexN6S-HexA2S-HexN3S6S	0.00294257
HexA2S-HexN3S-HexA-HexN3S-HexA2S-HexNS6S	0.00294184
HexA2S-HexN3S-HexA-HexN3S-HexA-HexNS3S6S	0.00294184
HexA2S-HexN3S-HexA-HexN3S-HexA2S-HexNS3S	0.00294137
HexA2S-HexN3S-HexA-HexN3S-HexA2S-HexN3S6S	0.00294075
HexA-HexN3S6S-HexA-HexNS3S6S-HexA-HexN6S	0.00294014
HexA-HexNS6S-HexA-HexNS3S6S-HexA-HexN3S	0.0029383
HexA-HexNS3S-HexA-HexNS3S6S-HexA-HexN3S	0.00293711
HexA-HexN3S6S-HexA-HexNS3S6S-HexA-HexN3S	0.00293556
HexA2S-HexNS-HexA-HexNS3S6S-HexA-HexNS	0.00292942
HexA-HexNS6S-HexA2S-HexN-HexA2S-HexNS6S	0.00292545
HexA-HexNS6S-HexA2S-HexN-HexA-HexNS3S6S	0.00292543
HexA-HexNS6S-HexA2S-HexN-HexA2S-HexNS3S	0.00292339
HexA-HexNS3S-HexA2S-HexN-HexA2S-HexNS6S	0.00292339
HexA-HexNS3S-HexA2S-HexN-HexA-HexNS3S6S	0.00292337
HexA2S-HexNS-HexA-HexNS3S6S-HexA-HexN6S	0.00292255
HexA2S-HexN6S-HexA-HexNS3S6S-HexA-HexNS	0.00292255
HexA-HexNS3S-HexA2S-HexN-HexA2S-HexNS3S	0.00292159
HexA-HexNS6S-HexA2S-HexN-HexA2S-HexN3S6S	0.00292068
HexA-HexN3S6S-HexA2S-HexN-HexA2S-HexNS6S	0.00292068
HexA-HexN3S6S-HexA2S-HexN-HexA-HexNS3S6S	0.00292067
HexA-HexNS3S-HexA2S-HexN-HexA2S-HexN3S6S	0.00291925
HexA-HexN3S6S-HexA2S-HexN-HexA2S-HexNS3S	0.00291925
HexA-HexNS-HexA2S-HexNS-HexA2S-HexNS6S	0.0029191
HexA-HexNS-HexA2S-HexNS-HexA-HexNS3S6S	0.00291908
HexA2S-HexN6S-HexA-HexNS3S6S-HexA-HexN6S	0.00291778
HexA-HexN3S6S-HexA2S-HexN-HexA2S-HexN3S6S	0.00291738
HexA-HexNS-HexA2S-HexNS-HexA2S-HexNS3S	0.00291612
HexA2S-HexNS-HexA-HexNS3S6S-HexA-HexN3S	0.00291593
HexA2S-HexN3S-HexA-HexNS3S6S-HexA-HexNS	0.00291593
HexA2S-HexN6S-HexA-HexNS3S6S-HexA-HexN3S	0.0029132
HexA2S-HexN3S-HexA-HexNS3S6S-HexA-HexN6S	0.0029132
HexA-HexNS-HexA2S-HexNS-HexA2S-HexN3S6S	0.00291223
HexA-HexNS-HexA2S-HexN6S-HexA2S-HexNS6S	0.00291223
HexA-HexN6S-HexA2S-HexNS-HexA2S-HexNS6S	0.00291223
HexA-HexNS-HexA2S-HexN6S-HexA-HexNS3S6S	0.0029122
HexA-HexN6S-HexA2S-HexNS-HexA-HexNS3S6S	0.0029122
HexA2S-HexN3S-HexA-HexNS3S6S-HexA-HexN3S	0.00291057
HexA-HexNS-HexA2S-HexN6S-HexA2S-HexNS3S	0.00291016
HexA-HexN6S-HexA2S-HexNS-HexA2S-HexNS3S	0.00291016
HexA-HexNS-HexA2S-HexN6S-HexA2S-HexN3S6S	0.00290746
HexA-HexN6S-HexA2S-HexNS-HexA2S-HexN3S6S	0.00290746
HexA-HexN6S-HexA2S-HexN6S-HexA2S-HexNS6S	0.00290746
HexA-HexN6S-HexA2S-HexN6S-HexA-HexNS3S6S	0.00290743
HexA-HexN6S-HexA2S-HexN6S-HexA2S-HexNS3S	0.00290603
HexA-HexNS-HexA2S-HexN3S-HexA2S-HexNS6S	0.00290561
HexA-HexN3S-HexA2S-HexNS-HexA2S-HexNS6S	0.00290561
HexA-HexNS-HexA2S-HexN3S-HexA-HexNS3S6S	0.00290559
HexA-HexN3S-HexA2S-HexNS-HexA-HexNS3S6S	0.00290559
HexA-HexNS-HexA2S-HexN3S-HexA2S-HexNS3S	0.00290443
HexA-HexN3S-HexA2S-HexNS-HexA2S-HexNS3S	0.00290443
HexA-HexN6S-HexA2S-HexN6S-HexA2S-HexN3S6S	0.00290416
HexA2S-HexNS-HexA2S-HexN-HexA2S-HexNS6S	0.00290288
HexA2S-HexNS-HexA2S-HexN-HexA-HexNS3S6S	0.00290288
HexA-HexNS-HexA2S-HexN3S-HexA2S-HexN3S6S	0.00290288
HexA-HexN6S-HexA2S-HexN3S-HexA2S-HexNS6S	0.00290288
HexA-HexN3S-HexA2S-HexNS-HexA2S-HexN3S6S	0.00290288
HexA-HexN3S-HexA2S-HexN6S-HexA2S-HexNS6S	0.00290288
HexA-HexN6S-HexA2S-HexN3S-HexA-HexNS3S6S	0.00290285
HexA-HexN3S-HexA2S-HexN6S-HexA-HexNS3S6S	0.00290285
HexA-HexN6S-HexA2S-HexN3S-HexA2S-HexNS3S	0.00290205
HexA-HexN3S-HexA2S-HexN6S-HexA2S-HexNS3S	0.00290205
HexA-HexN6S-HexA2S-HexN3S-HexA2S-HexN3S6S	0.00290098
HexA-HexN3S-HexA2S-HexN6S-HexA2S-HexN3S6S	0.00290098
HexA2S-HexNS-HexA2S-HexN-HexA2S-HexNS3S	0.00290082
HexA-HexNS6S-HexA2S-HexNS6S-HexA-HexNS	0.0029007
HexA-HexN3S-HexA2S-HexN3S-HexA2S-HexNS6S	0.00290025
HexA-HexN3S-HexA2S-HexN3S-HexA-HexNS3S6S	0.00290022
HexA-HexN3S-HexA2S-HexN3S-HexA2S-HexNS3S	0.00289977
HexA-HexN3S-HexA2S-HexN3S-HexA2S-HexN3S6S	0.00289916
HexA2S-HexNS-HexA2S-HexN-HexA2S-HexN3S6S	0.00289812
HexA2S-HexN6S-HexA2S-HexN-HexA2S-HexNS6S	0.00289812
HexA2S-HexN6S-HexA2S-HexN-HexA-HexNS3S6S	0.00289812
HexA-HexNS-HexA-HexNS3S6S-HexA2S-HexNS	0.00289797
HexA-HexNS6S-HexA2S-HexNS3S-HexA-HexNS	0.00289772
HexA-HexNS3S-HexA2S-HexNS6S-HexA-HexNS	0.00289772
HexA2S-HexN6S-HexA2S-HexN-HexA2S-HexNS3S	0.00289669
HexA-HexNS3S-HexA2S-HexNS3S-HexA-HexNS	0.00289514
HexA2S-HexN6S-HexA2S-HexN-HexA2S-HexN3S6S	0.00289481
HexA-HexNS6S-HexA2S-HexNS6S-HexA-HexN6S	0.00289383
HexA-HexNS6S-HexA2S-HexN3S6S-HexA-HexNS	0.00289383
HexA-HexN3S6S-HexA2S-HexNS6S-HexA-HexNS	0.00289383
HexA2S-HexN3S-HexA2S-HexN-HexA2S-HexNS6S	0.00289354
HexA2S-HexN3S-HexA2S-HexN-HexA-HexNS3S6S	0.00289354
HexA2S-HexN3S-HexA2S-HexN-HexA2S-HexNS3S	0.00289271
HexA-HexNS6S-HexA2S-HexNS3S-HexA-HexN6S	0.00289176
HexA-HexNS3S-HexA2S-HexNS6S-HexA-HexN6S	0.00289176
HexA-HexNS3S-HexA2S-HexN3S6S-HexA-HexNS	0.00289176
HexA-HexN3S6S-HexA2S-HexNS3S-HexA-HexNS	0.00289176
HexA2S-HexN3S-HexA2S-HexN-HexA2S-HexN3S6S	0.00289164
HexA-HexNS-HexA-HexNS3S6S-HexA2S-HexN6S	0.00289109
HexA-HexN6S-HexA-HexNS3S6S-HexA2S-HexNS	0.00289109
HexA-HexNS3S-HexA2S-HexNS3S-HexA-HexN6S	0.00288997
HexA2S-HexN-HexA2S-HexNS-HexA2S-HexNS6S	0.00288957
HexA2S-HexN-HexA2S-HexNS-HexA-HexNS3S6S	0.00288957
HexA-HexNS6S-HexA2S-HexN3S6S-HexA-HexN6S	0.00288906
HexA-HexN3S6S-HexA2S-HexNS6S-HexA-HexN6S	0.00288906
HexA-HexN3S6S-HexA2S-HexN3S6S-HexA-HexNS	0.00288906
HexA-HexNS3S-HexA2S-HexN3S6S-HexA-HexN6S	0.00288763
HexA-HexN3S6S-HexA2S-HexNS3S-HexA-HexN6S	0.00288763
HexA2S-HexN-HexA2S-HexNS-HexA2S-HexNS3S	0.00288751
HexA-HexNS-HexA2S-HexNS3S6S-HexA-HexNS	0.00288744
HexA-HexNS6S-HexA2S-HexNS6S-HexA-HexN3S	0.00288721
HexA-HexN6S-HexA-HexNS3S6S-HexA2S-HexN6S	0.00288632
HexA-HexNS6S-HexA2S-HexNS3S-HexA-HexN3S	0.00288603
HexA-HexNS3S-HexA2S-HexNS6S-HexA-HexN3S	0.00288603
HexA-HexN3S6S-HexA2S-HexN3S6S-HexA-HexN6S	0.00288576
HexA-HexNS3S-HexA2S-HexNS3S-HexA-HexN3S	0.002885
HexA2S-HexN-HexA2S-HexNS-HexA2S-HexN3S6S	0.00288481
HexA2S-HexN-HexA2S-HexN6S-HexA2S-HexNS6S	0.00288481
HexA2S-HexN-HexA2S-HexN6S-HexA-HexNS3S6S	0.0028848
HexA-HexNS-HexA-HexNS3S6S-HexA2S-HexN3S	0.00288448
HexA-HexN3S-HexA-HexNS3S6S-HexA2S-HexNS	0.00288448
HexA-HexNS6S-HexA2S-HexN3S6S-HexA-HexN3S	0.00288448
HexA-HexN3S6S-HexA2S-HexNS6S-HexA-HexN3S	0.00288448
HexA-HexNS3S-HexA2S-HexN3S6S-HexA-HexN3S	0.00288365
HexA-HexN3S6S-HexA2S-HexNS3S-HexA-HexN3S	0.00288365
HexA2S-HexN-HexA2S-HexN6S-HexA2S-HexNS3S	0.00288338
HexA-HexN3S6S-HexA2S-HexN3S6S-HexA-HexN3S	0.00288258
HexA-HexN6S-HexA-HexNS3S6S-HexA2S-HexN3S	0.00288174
HexA-HexN3S-HexA-HexNS3S6S-HexA2S-HexN6S	0.00288174
HexA2S-HexN-HexA2S-HexN6S-HexA2S-HexN3S6S	0.00288151
HexA-HexNS-HexA2S-HexNS3S6S-HexA-HexN6S	0.00288056
HexA-HexN6S-HexA2S-HexNS3S6S-HexA-HexNS	0.00288056
HexA2S-HexN-HexA2S-HexN3S-HexA2S-HexNS6S	0.00288023
HexA2S-HexN-HexA2S-HexN3S-HexA-HexNS3S6S	0.00288022
HexA2S-HexN-HexA2S-HexN3S-HexA2S-HexNS3S	0.0028794
HexA-HexN3S-HexA-HexNS3S6S-HexA2S-HexN3S	0.00287911
HexA2S-HexN-HexA2S-HexN3S-HexA2S-HexN3S6S	0.00287833
HexA2S-HexNS-HexA2S-HexNS6S-HexA-HexNS	0.00287794
HexA-HexN6S-HexA2S-HexNS3S6S-HexA-HexN6S	0.0028758
HexA2S-HexNS-HexA2S-HexNS3S-HexA-HexNS	0.00287496
HexA-HexNS-HexA2S-HexNS3S6S-HexA-HexN3S	0.00287395
HexA-HexN3S-HexA2S-HexNS3S6S-HexA-HexNS	0.00287395
HexA-HexN6S-HexA2S-HexNS3S6S-HexA-HexN3S	0.00287121
HexA-HexN3S-HexA2S-HexNS3S6S-HexA-HexN6S	0.00287121
HexA2S-HexNS-HexA2S-HexNS6S-HexA-HexN6S	0.00287107
HexA2S-HexNS-HexA2S-HexN3S6S-HexA-HexNS	0.00287107
HexA2S-HexN6S-HexA2S-HexNS6S-HexA-HexNS	0.00287107
HexA2S-HexNS-HexA2S-HexNS3S-HexA-HexN6S	0.002869
HexA2S-HexN6S-HexA2S-HexNS3S-HexA-HexNS	0.002869
HexA-HexN3S-HexA2S-HexNS3S6S-HexA-HexN3S	0.00286858
HexA2S-HexN-HexA-HexNS3S6S-HexA2S-HexNS	0.00286835
HexA2S-HexNS-HexA2S-HexN3S6S-HexA-HexN6S	0.0028663
HexA2S-HexN6S-HexA2S-HexNS6S-HexA-HexN6S	0.0028663
HexA2S-HexN6S-HexA2S-HexN3S6S-HexA-HexNS	0.0028663
HexA2S-HexN6S-HexA2S-HexNS3S-HexA-HexN6S	0.00286487
HexA2S-HexNS-HexA2S-HexNS6S-HexA-HexN3S	0.00286445
HexA2S-HexN3S-HexA2S-HexNS6S-HexA-HexNS	0.00286445
HexA2S-HexN-HexA-HexNS3S6S-HexA2S-HexN6S	0.00286358
HexA2S-HexNS-HexA2S-HexNS3S-HexA-HexN3S	0.00286327
HexA2S-HexN3S-HexA2S-HexNS3S-HexA-HexNS	0.00286327
HexA2S-HexN6S-HexA2S-HexN3S6S-HexA-HexN6S	0.002863
HexA2S-HexNS-HexA2S-HexN3S6S-HexA-HexN3S	0.00286172
HexA2S-HexN6S-HexA2S-HexNS6S-HexA-HexN3S	0.00286172
HexA2S-HexN3S-HexA2S-HexNS6S-HexA-HexN6S	0.00286172
HexA2S-HexN3S-HexA2S-HexN3S6S-HexA-HexNS	0.00286172
HexA2S-HexN6S-HexA2S-HexNS3S-HexA-HexN3S	0.00286089
HexA2S-HexN3S-HexA2S-HexNS3S-HexA-HexN6S	0.00286089
HexA2S-HexN6S-HexA2S-HexN3S6S-HexA-HexN3S	0.00285982
HexA2S-HexN3S-HexA2S-HexN3S6S-HexA-HexN6S	0.00285982
HexA2S-HexN3S-HexA2S-HexNS6S-HexA-HexN3S	0.00285908
HexA2S-HexN-HexA-HexNS3S6S-HexA2S-HexN3S	0.002859
HexA2S-HexN3S-HexA2S-HexNS3S-HexA-HexN3S	0.00285861
HexA2S-HexN3S-HexA2S-HexN3S6S-HexA-HexN3S	0.002858
HexA2S-HexN-HexA2S-HexNS3S6S-HexA-HexNS	0.00285772
HexA2S-HexN-HexA2S-HexNS3S6S-HexA-HexN6S	0.00285295
HexA2S-HexN-HexA2S-HexNS3S6S-HexA-HexN3S	0.00284837
HexA-HexNS3S6S-HexA-HexNS-HexA-HexNS6S	0.00284319
HexA-HexNS3S6S-HexA-HexNS-HexA-HexNS3S	0.00284021
HexA-HexNS3S6S-HexA-HexNS-HexA-HexN3S6S	0.00283631
HexA-HexNS3S6S-HexA-HexN6S-HexA-HexNS6S	0.00283631
HexA-HexNS3S6S-HexA-HexN6S-HexA-HexNS3S	0.00283425
HexA-HexNS3S6S-HexA-HexN6S-HexA-HexN3S6S	0.00283154
HexA-HexNS-HexA-HexNS6S-HexA2S-HexNS6S	0.00283063
HexA-HexNS-HexA-HexNS6S-HexA-HexNS3S6S	0.0028306
HexA-HexNS3S6S-HexA-HexN3S-HexA-HexNS6S	0.0028297
HexA-HexNS3S6S-HexA-HexN3S-HexA-HexNS3S	0.00282851
HexA-HexNS-HexA-HexNS6S-HexA2S-HexNS3S	0.00282765
HexA-HexNS-HexA-HexNS3S-HexA2S-HexNS6S	0.00282765
HexA-HexNS-HexA-HexNS3S-HexA-HexNS3S6S	0.00282762
HexA-HexNS3S6S-HexA-HexN3S-HexA-HexN3S6S	0.00282696
HexA-HexNS-HexA-HexNS3S-HexA2S-HexNS3S	0.00282507
HexA-HexNS-HexA-HexNS6S-HexA2S-HexN3S6S	0.00282376
HexA-HexNS-HexA-HexN3S6S-HexA2S-HexNS6S	0.00282376
HexA-HexN6S-HexA-HexNS6S-HexA2S-HexNS6S	0.00282376
HexA-HexNS-HexA-HexN3S6S-HexA-HexNS3S6S	0.00282373
HexA-HexN6S-HexA-HexNS6S-HexA-HexNS3S6S	0.00282373
HexA-HexNS-HexA-HexNS3S-HexA2S-HexN3S6S	0.00282169
HexA-HexNS-HexA-HexN3S6S-HexA2S-HexNS3S	0.00282169
HexA-HexN6S-HexA-HexNS6S-HexA2S-HexNS3S	0.00282169
HexA-HexN6S-HexA-HexNS3S-HexA2S-HexNS6S	0.00282169
HexA-HexN6S-HexA-HexNS3S-HexA-HexNS3S6S	0.00282166
HexA-HexN6S-HexA-HexNS3S-HexA2S-HexNS3S	0.0028199
HexA2S-HexNS6S-HexA-HexNS-HexA-HexNS6S	0.00281977
HexA-HexNS-HexA-HexN3S6S-HexA2S-HexN3S6S	0.00281899
HexA-HexN6S-HexA-HexNS6S-HexA2S-HexN3S6S	0.00281899
HexA-HexN6S-HexA-HexN3S6S-HexA2S-HexNS6S	0.00281899
HexA-HexN6S-HexA-HexN3S6S-HexA-HexNS3S6S	0.00281896
HexA-HexN6S-HexA-HexNS3S-HexA2S-HexN3S6S	0.00281756
HexA-HexN6S-HexA-HexN3S6S-HexA2S-HexNS3S	0.00281756
HexA-HexN3S-HexA-HexNS6S-HexA2S-HexNS6S	0.00281714
HexA-HexN3S-HexA-HexNS6S-HexA-HexNS3S6S	0.00281712
HexA2S-HexNS6S-HexA-HexNS-HexA-HexNS3S	0.00281679
HexA2S-HexNS3S-HexA-HexNS-HexA-HexNS6S	0.00281679
HexA-HexN3S-HexA-HexNS6S-HexA2S-HexNS3S	0.00281596
HexA-HexN3S-HexA-HexNS3S-HexA2S-HexNS6S	0.00281596
HexA-HexN3S-HexA-HexNS3S-HexA-HexNS3S6S	0.00281593
HexA-HexN6S-HexA-HexN3S6S-HexA2S-HexN3S6S	0.00281569
HexA-HexN3S-HexA-HexNS3S-HexA2S-HexNS3S	0.00281493
HexA-HexN3S-HexA-HexNS6S-HexA2S-HexN3S6S	0.00281441
HexA-HexN3S-HexA-HexN3S6S-HexA2S-HexNS6S	0.00281441
HexA-HexN3S-HexA-HexN3S6S-HexA-HexNS3S6S	0.00281438
HexA2S-HexNS3S-HexA-HexNS-HexA-HexNS3S	0.0028142
HexA-HexN3S-HexA-HexNS3S-HexA2S-HexN3S6S	0.00281358
HexA-HexN3S-HexA-HexN3S6S-HexA2S-HexNS3S	0.00281358
HexA2S-HexNS6S-HexA-HexNS-HexA-HexN3S6S	0.00281289
HexA2S-HexNS6S-HexA-HexN6S-HexA-HexNS6S	0.00281289
HexA2S-HexN3S6S-HexA-HexNS-HexA-HexNS6S	0.00281289
HexA-HexN3S-HexA-HexN3S6S-HexA2S-HexN3S6S	0.00281251
HexA2S-HexNS6S-HexA-HexN6S-HexA-HexNS3S	0.00281082
HexA2S-HexNS3S-HexA-HexNS-HexA-HexN3S6S	0.00281082
HexA2S-HexNS3S-HexA-HexN6S-HexA-HexNS6S	0.00281082
HexA2S-HexN3S6S-HexA-HexNS-HexA-HexNS3S	0.00281082
HexA-HexN-HexA2S-HexNS3S6S-HexA-HexNS6S	0.00281048
HexA2S-HexNS3S-HexA-HexN6S-HexA-HexNS3S	0.00280903
HexA-HexN-HexA2S-HexNS3S6S-HexA-HexNS3S	0.00280841
HexA2S-HexNS6S-HexA-HexN6S-HexA-HexN3S6S	0.00280812
HexA2S-HexN3S6S-HexA-HexNS-HexA-HexN3S6S	0.00280812
HexA2S-HexN3S6S-HexA-HexN6S-HexA-HexNS6S	0.00280812
HexA2S-HexNS3S-HexA-HexN6S-HexA-HexN3S6S	0.00280669
HexA2S-HexN3S6S-HexA-HexN6S-HexA-HexNS3S	0.00280669
HexA2S-HexNS6S-HexA-HexN3S-HexA-HexNS6S	0.00280628
HexA-HexN-HexA2S-HexNS3S6S-HexA-HexN3S6S	0.00280571
HexA2S-HexNS6S-HexA-HexN3S-HexA-HexNS3S	0.00280509
HexA2S-HexNS3S-HexA-HexN3S-HexA-HexNS6S	0.00280509
HexA2S-HexN3S6S-HexA-HexN6S-HexA-HexN3S6S	0.00280482
HexA2S-HexNS3S-HexA-HexN3S-HexA-HexNS3S	0.00280406
HexA2S-HexNS6S-HexA-HexN3S-HexA-HexN3S6S	0.00280354
HexA2S-HexN3S6S-HexA-HexN3S-HexA-HexNS6S	0.00280354
HexA2S-HexNS3S-HexA-HexN3S-HexA-HexN3S6S	0.00280272
HexA2S-HexN3S6S-HexA-HexN3S-HexA-HexNS3S	0.00280272
HexA2S-HexN3S6S-HexA-HexN3S-HexA-HexN3S6S	0.00280164
HexA2S-HexN-HexA-HexNS6S-HexA2S-HexNS6S	0.00280042
HexA2S-HexN-HexA-HexNS6S-HexA-HexNS3S6S	0.00280041
HexA2S-HexN-HexA-HexNS6S-HexA2S-HexNS3S	0.00279836
HexA2S-HexN-HexA-HexNS3S-HexA2S-HexNS6S	0.00279836
HexA2S-HexN-HexA-HexNS3S-HexA-HexNS3S6S	0.00279835
HexA2S-HexN-HexA-HexNS3S-HexA2S-HexNS3S	0.00279656
HexA2S-HexN-HexA-HexNS6S-HexA2S-HexN3S6S	0.00279565
HexA2S-HexN-HexA-HexN3S6S-HexA2S-HexNS6S	0.00279565
HexA2S-HexN-HexA-HexN3S6S-HexA-HexNS3S6S	0.00279565
HexA2S-HexN-HexA-HexNS3S-HexA2S-HexN3S6S	0.00279422
HexA2S-HexN-HexA-HexN3S6S-HexA2S-HexNS3S	0.00279422
HexA2S-HexN-HexA-HexN3S6S-HexA2S-HexN3S6S	0.00279235
HexA-HexNS6S-HexA-HexN-HexA2S-HexNS3S6S	0.00276257
HexA-HexNS3S-HexA-HexN-HexA2S-HexNS3S6S	0.0027605
HexA-HexN3S6S-HexA-HexN-HexA2S-HexNS3S6S	0.0027578
HexA-HexNS3S6S-HexA2S-HexN-HexA-HexNS6S	0.00274228
HexA-HexNS3S6S-HexA2S-HexN-HexA-HexNS3S	0.00274021
HexA-HexNS6S-HexA-HexNS3S6S-HexA2S-HexN	0.00273973
HexA2S-HexNS-HexA-HexN-HexA2S-HexNS3S6S	0.00273871
HexA-HexNS3S-HexA-HexNS3S6S-HexA2S-HexN	0.00273766
HexA-HexNS3S6S-HexA2S-HexN-HexA-HexN3S6S	0.00273751
HexA-HexN3S6S-HexA-HexNS3S6S-HexA2S-HexN	0.00273496
HexA2S-HexN6S-HexA-HexN-HexA2S-HexNS3S6S	0.00273394
HexA2S-HexN3S-HexA-HexN-HexA2S-HexNS3S6S	0.00272936
HexA-HexNS3S6S-HexA-HexNS-HexA2S-HexNS	0.00272482
HexA2S-HexNS6S-HexA2S-HexN-HexA-HexNS6S	0.00271804
HexA-HexNS3S6S-HexA-HexNS-HexA2S-HexN6S	0.00271794
HexA-HexNS3S6S-HexA-HexN6S-HexA2S-HexNS	0.00271794
HexA2S-HexNS6S-HexA2S-HexN-HexA-HexNS3S	0.00271598
HexA2S-HexNS3S-HexA2S-HexN-HexA-HexNS6S	0.00271598
HexA2S-HexNS-HexA-HexNS3S6S-HexA2S-HexN	0.00271575
HexA2S-HexNS3S-HexA2S-HexN-HexA-HexNS3S	0.00271419
HexA2S-HexNS6S-HexA2S-HexN-HexA-HexN3S6S	0.00271328
HexA2S-HexN3S6S-HexA2S-HexN-HexA-HexNS6S	0.00271328
HexA-HexNS3S6S-HexA-HexN6S-HexA2S-HexN6S	0.00271318
HexA2S-HexNS3S-HexA2S-HexN-HexA-HexN3S6S	0.00271185
HexA2S-HexN3S6S-HexA2S-HexN-HexA-HexNS3S	0.00271185
HexA-HexNS3S6S-HexA-HexNS-HexA2S-HexN3S	0.00271133
HexA-HexNS3S6S-HexA-HexN3S-HexA2S-HexNS	0.00271133
HexA2S-HexN6S-HexA-HexNS3S6S-HexA2S-HexN	0.00271098
HexA2S-HexN3S6S-HexA2S-HexN-HexA-HexN3S6S	0.00270997
HexA-HexNS3S6S-HexA-HexN6S-HexA2S-HexN3S	0.0027086
HexA-HexNS3S6S-HexA-HexN3S-HexA2S-HexN6S	0.0027086
HexA2S-HexN3S-HexA-HexNS3S6S-HexA2S-HexN	0.0027064
HexA-HexNS3S6S-HexA-HexN3S-HexA2S-HexN3S	0.00270596
HexA2S-HexNS6S-HexA-HexNS-HexA2S-HexNS	0.00270037
HexA2S-HexNS3S-HexA-HexNS-HexA2S-HexNS	0.00269739
HexA-HexNS-HexA2S-HexN-HexA2S-HexNS3S6S	0.00269393
HexA2S-HexNS6S-HexA-HexNS-HexA2S-HexN6S	0.00269349
HexA2S-HexNS6S-HexA-HexN6S-HexA2S-HexNS	0.00269349
HexA2S-HexN3S6S-HexA-HexNS-HexA2S-HexNS	0.00269349
HexA-HexN-HexA2S-HexNS3S6S-HexA2S-HexNS	0.0026924
HexA2S-HexNS3S-HexA-HexNS-HexA2S-HexN6S	0.00269142
HexA2S-HexNS3S-HexA-HexN6S-HexA2S-HexNS	0.00269142
HexA-HexN6S-HexA2S-HexN-HexA2S-HexNS3S6S	0.00268916
HexA2S-HexNS6S-HexA-HexN6S-HexA2S-HexN6S	0.00268872
HexA2S-HexN3S6S-HexA-HexNS-HexA2S-HexN6S	0.00268872
HexA2S-HexN3S6S-HexA-HexN6S-HexA2S-HexNS	0.00268872
HexA-HexN-HexA2S-HexNS3S6S-HexA2S-HexN6S	0.00268763
HexA2S-HexNS3S-HexA-HexN6S-HexA2S-HexN6S	0.00268729
HexA2S-HexNS6S-HexA-HexNS-HexA2S-HexN3S	0.00268688
HexA2S-HexNS6S-HexA-HexN3S-HexA2S-HexNS	0.00268688
HexA2S-HexNS3S-HexA-HexNS-HexA2S-HexN3S	0.00268569
HexA2S-HexNS3S-HexA-HexN3S-HexA2S-HexNS	0.00268569
HexA2S-HexN3S6S-HexA-HexN6S-HexA2S-HexN6S	0.00268542
HexA-HexNS6S-HexA2S-HexNS6S-HexA2S-HexN	0.00268479
HexA-HexN3S-HexA2S-HexN-HexA2S-HexNS3S6S	0.00268458
HexA2S-HexNS6S-HexA-HexN6S-HexA2S-HexN3S	0.00268414
HexA2S-HexNS6S-HexA-HexN3S-HexA2S-HexN6S	0.00268414
HexA2S-HexN3S6S-HexA-HexNS-HexA2S-HexN3S	0.00268414
HexA2S-HexN3S6S-HexA-HexN3S-HexA2S-HexNS	0.00268414
HexA2S-HexNS3S-HexA-HexN6S-HexA2S-HexN3S	0.00268332
HexA2S-HexNS3S-HexA-HexN3S-HexA2S-HexN6S	0.00268332
HexA-HexN-HexA2S-HexNS3S6S-HexA2S-HexN3S	0.00268305
HexA-HexNS6S-HexA2S-HexNS3S-HexA2S-HexN	0.00268272
HexA-HexNS3S-HexA2S-HexNS6S-HexA2S-HexN	0.00268272
HexA2S-HexN3S6S-HexA-HexN6S-HexA2S-HexN3S	0.00268224
HexA2S-HexN3S6S-HexA-HexN3S-HexA2S-HexN6S	0.00268224
HexA2S-HexNS6S-HexA-HexN3S-HexA2S-HexN3S	0.00268151
HexA2S-HexNS3S-HexA-HexN3S-HexA2S-HexN3S	0.00268104
HexA-HexNS3S-HexA2S-HexNS3S-HexA2S-HexN	0.00268093
HexA2S-HexN3S6S-HexA-HexN3S-HexA2S-HexN3S	0.00268042
HexA-HexNS6S-HexA2S-HexN3S6S-HexA2S-HexN	0.00268002
HexA-HexN3S6S-HexA2S-HexNS6S-HexA2S-HexN	0.00268002
HexA-HexNS3S-HexA2S-HexN3S6S-HexA2S-HexN	0.00267859
HexA-HexN3S6S-HexA2S-HexNS3S-HexA2S-HexN	0.00267859
HexA-HexN3S6S-HexA2S-HexN3S6S-HexA2S-HexN	0.00267672
HexA-HexNS-HexA2S-HexNS3S6S-HexA2S-HexN	0.00267077
HexA-HexN6S-HexA2S-HexNS3S6S-HexA2S-HexN	0.002666
HexA2S-HexN-HexA2S-HexN-HexA2S-HexNS3S6S	0.0026647
HexA-HexN3S-HexA2S-HexNS3S6S-HexA2S-HexN	0.00266142
HexA2S-HexNS-HexA2S-HexNS6S-HexA2S-HexN	0.00266032
HexA2S-HexNS-HexA2S-HexNS3S-HexA2S-HexN	0.00265826
HexA2S-HexNS-HexA2S-HexN3S6S-HexA2S-HexN	0.00265556
HexA2S-HexN6S-HexA2S-HexNS6S-HexA2S-HexN	0.00265556
HexA2S-HexN6S-HexA2S-HexNS3S-HexA2S-HexN	0.00265413
HexA2S-HexN6S-HexA2S-HexN3S6S-HexA2S-HexN	0.00265225
HexA2S-HexN3S-HexA2S-HexNS6S-HexA2S-HexN	0.00265097
HexA2S-HexN3S-HexA2S-HexNS3S-HexA2S-HexN	0.00265015
HexA2S-HexN3S-HexA2S-HexN3S6S-HexA2S-HexN	0.00264908
HexA-HexNS3S6S-HexA-HexN-HexA2S-HexNS6S	0.00264756
HexA-HexNS3S6S-HexA-HexN-HexA-HexNS3S6S	0.00264754
HexA-HexNS3S6S-HexA-HexN-HexA2S-HexNS3S	0.00264549
HexA-HexNS3S6S-HexA-HexN-HexA2S-HexN3S6S	0.00264279
HexA2S-HexN-HexA2S-HexNS3S6S-HexA2S-HexN	0.00264145
HexA2S-HexNS6S-HexA-HexN-HexA2S-HexNS6S	0.00262242
HexA2S-HexNS6S-HexA-HexN-HexA-HexNS3S6S	0.00262242
HexA2S-HexNS6S-HexA-HexN-HexA2S-HexNS3S	0.00262035
HexA2S-HexNS3S-HexA-HexN-HexA2S-HexNS6S	0.00262035
HexA2S-HexNS3S-HexA-HexN-HexA-HexNS3S6S	0.00262035
HexA-HexN-HexA2S-HexNS6S-HexA2S-HexNS6S	0.0026198
HexA-HexN-HexA2S-HexNS6S-HexA-HexNS3S6S	0.00261978
HexA-HexNS3S6S-HexA2S-HexN-HexA2S-HexNS	0.00261965
HexA2S-HexNS3S-HexA-HexN-HexA2S-HexNS3S	0.00261856
HexA-HexNS3S6S-HexA-HexNS6S-HexA-HexNS	0.00261799
HexA-HexN-HexA2S-HexNS6S-HexA2S-HexNS3S	0.00261774
HexA-HexN-HexA2S-HexNS3S-HexA2S-HexNS6S	0.00261774
HexA-HexN-HexA2S-HexNS3S-HexA-HexNS3S6S	0.00261772
HexA2S-HexNS6S-HexA-HexN-HexA2S-HexN3S6S	0.00261765
HexA2S-HexN3S6S-HexA-HexN-HexA2S-HexNS6S	0.00261765
HexA2S-HexN3S6S-HexA-HexN-HexA-HexNS3S6S	0.00261765
HexA2S-HexNS3S-HexA-HexN-HexA2S-HexN3S6S	0.00261622
HexA2S-HexN3S6S-HexA-HexN-HexA2S-HexNS3S	0.00261622
HexA-HexN-HexA2S-HexNS3S-HexA2S-HexNS3S	0.00261595
HexA-HexN-HexA2S-HexNS6S-HexA2S-HexN3S6S	0.00261504
HexA-HexN-HexA2S-HexN3S6S-HexA2S-HexNS6S	0.00261504
HexA-HexN-HexA2S-HexN3S6S-HexA-HexNS3S6S	0.00261501
HexA-HexNS3S6S-HexA-HexNS3S-HexA-HexNS	0.00261501
HexA-HexNS3S6S-HexA2S-HexN-HexA2S-HexN6S	0.00261488
HexA2S-HexN3S6S-HexA-HexN-HexA2S-HexN3S6S	0.00261435
HexA-HexN-HexA2S-HexNS3S-HexA2S-HexN3S6S	0.0026136
HexA-HexN-HexA2S-HexN3S6S-HexA2S-HexNS3S	0.0026136
HexA-HexN-HexA2S-HexN3S6S-HexA2S-HexN3S6S	0.00261173
HexA-HexNS3S6S-HexA-HexNS6S-HexA-HexN6S	0.00261112
HexA-HexNS3S6S-HexA-HexN3S6S-HexA-HexNS	0.00261112
HexA-HexNS3S6S-HexA2S-HexN-HexA2S-HexN3S	0.0026103
HexA-HexNS3S6S-HexA-HexNS3S-HexA-HexN6S	0.00260905
HexA-HexNS3S6S-HexA-HexN3S6S-HexA-HexN6S	0.00260635
HexA-HexNS-HexA-HexNS-HexA2S-HexNS3S6S	0.00260522
HexA-HexNS3S6S-HexA-HexNS6S-HexA-HexN3S	0.0026045
HexA-HexNS3S6S-HexA-HexNS3S-HexA-HexN3S	0.00260332
HexA-HexNS3S6S-HexA-HexN3S6S-HexA-HexN3S	0.00260177
HexA-HexNS-HexA-HexN6S-HexA2S-HexNS3S6S	0.00259835
HexA-HexN6S-HexA-HexNS-HexA2S-HexNS3S6S	0.00259835
HexA2S-HexNS6S-HexA2S-HexN-HexA2S-HexNS	0.00259426
HexA-HexN6S-HexA-HexN6S-HexA2S-HexNS3S6S	0.00259358
HexA2S-HexNS6S-HexA-HexNS6S-HexA-HexNS	0.00259252
HexA2S-HexNS3S-HexA2S-HexN-HexA2S-HexNS	0.0025922
HexA-HexNS-HexA-HexN3S-HexA2S-HexNS3S6S	0.00259173
HexA-HexN3S-HexA-HexNS-HexA2S-HexNS3S6S	0.00259173
HexA2S-HexNS6S-HexA-HexNS3S-HexA-HexNS	0.00258954
HexA2S-HexNS3S-HexA-HexNS6S-HexA-HexNS	0.00258954
HexA2S-HexNS6S-HexA2S-HexN-HexA2S-HexN6S	0.0025895
HexA2S-HexN3S6S-HexA2S-HexN-HexA2S-HexNS	0.0025895
HexA-HexN6S-HexA-HexN3S-HexA2S-HexNS3S6S	0.002589
HexA-HexN3S-HexA-HexN6S-HexA2S-HexNS3S6S	0.002589
HexA2S-HexNS3S-HexA2S-HexN-HexA2S-HexN6S	0.00258807
HexA2S-HexNS3S-HexA-HexNS3S-HexA-HexNS	0.00258696
HexA-HexN3S-HexA-HexN3S-HexA2S-HexNS3S6S	0.00258636
HexA2S-HexN3S6S-HexA2S-HexN-HexA2S-HexN6S	0.00258619
HexA2S-HexNS6S-HexA-HexNS6S-HexA-HexN6S	0.00258565
HexA2S-HexNS6S-HexA-HexN3S6S-HexA-HexNS	0.00258565
HexA2S-HexN3S6S-HexA-HexNS6S-HexA-HexNS	0.00258565
HexA2S-HexNS6S-HexA2S-HexN-HexA2S-HexN3S	0.00258491
HexA2S-HexNS3S-HexA2S-HexN-HexA2S-HexN3S	0.00258409
HexA2S-HexNS6S-HexA-HexNS3S-HexA-HexN6S	0.00258358
HexA2S-HexNS3S-HexA-HexNS6S-HexA-HexN6S	0.00258358
HexA2S-HexNS3S-HexA-HexN3S6S-HexA-HexNS	0.00258358
HexA2S-HexN3S6S-HexA-HexNS3S-HexA-HexNS	0.00258358
HexA2S-HexN3S6S-HexA2S-HexN-HexA2S-HexN3S	0.00258302
HexA2S-HexNS3S-HexA-HexNS3S-HexA-HexN6S	0.00258179
HexA2S-HexNS6S-HexA-HexN3S6S-HexA-HexN6S	0.00258088
HexA2S-HexN3S6S-HexA-HexNS6S-HexA-HexN6S	0.00258088
HexA2S-HexN3S6S-HexA-HexN3S6S-HexA-HexNS	0.00258088
HexA2S-HexNS3S-HexA-HexN3S6S-HexA-HexN6S	0.00257945
HexA2S-HexN3S6S-HexA-HexNS3S-HexA-HexN6S	0.00257945
HexA2S-HexNS6S-HexA-HexNS6S-HexA-HexN3S	0.00257904
HexA2S-HexNS6S-HexA-HexNS3S-HexA-HexN3S	0.00257785
HexA2S-HexNS3S-HexA-HexNS6S-HexA-HexN3S	0.00257785
HexA2S-HexN3S6S-HexA-HexN3S6S-HexA-HexN6S	0.00257758
HexA2S-HexNS3S-HexA-HexNS3S-HexA-HexN3S	0.00257682
HexA2S-HexNS6S-HexA-HexN3S6S-HexA-HexN3S	0.0025763
HexA2S-HexN3S6S-HexA-HexNS6S-HexA-HexN3S	0.0025763
HexA2S-HexNS3S-HexA-HexN3S6S-HexA-HexN3S	0.00257548
HexA2S-HexN3S6S-HexA-HexNS3S-HexA-HexN3S	0.00257548
HexA2S-HexN3S6S-HexA-HexN3S6S-HexA-HexN3S	0.0025744
HexA2S-HexN-HexA-HexNS-HexA2S-HexNS3S6S	0.00257305
HexA2S-HexN-HexA-HexN6S-HexA2S-HexNS3S6S	0.00256829
HexA2S-HexN-HexA-HexN3S-HexA2S-HexNS3S6S	0.00256371
HexA-HexN-HexA-HexNS3S6S-HexA2S-HexNS6S	0.00251907
HexA-HexN-HexA-HexNS3S6S-HexA-HexNS3S6S	0.00251905
HexA-HexN-HexA-HexNS3S6S-HexA2S-HexNS3S	0.00251701
HexA-HexNS3S6S-HexA2S-HexNS-HexA-HexNS	0.00251548
HexA-HexN-HexA-HexNS3S6S-HexA2S-HexN3S6S	0.00251431
HexA-HexNS3S6S-HexA2S-HexNS-HexA-HexN6S	0.00250861
HexA-HexNS3S6S-HexA2S-HexN6S-HexA-HexNS	0.00250861
HexA2S-HexNS3S6S-HexA-HexN-HexA-HexNS6S	0.00250432
HexA-HexNS3S6S-HexA2S-HexN6S-HexA-HexN6S	0.00250384
HexA2S-HexNS3S6S-HexA-HexN-HexA-HexNS3S	0.00250225
HexA-HexNS3S6S-HexA2S-HexNS-HexA-HexN3S	0.00250199
HexA-HexNS3S6S-HexA2S-HexN3S-HexA-HexNS	0.00250199
HexA2S-HexNS3S6S-HexA-HexN-HexA-HexN3S6S	0.00249955
HexA-HexNS3S6S-HexA2S-HexN6S-HexA-HexN3S	0.00249926
HexA-HexNS3S6S-HexA2S-HexN3S-HexA-HexN6S	0.00249926
HexA-HexNS3S6S-HexA2S-HexN3S-HexA-HexN3S	0.00249662
HexA2S-HexNS6S-HexA2S-HexNS-HexA-HexNS	0.00248896
HexA2S-HexNS3S-HexA2S-HexNS-HexA-HexNS	0.00248598
HexA2S-HexNS6S-HexA2S-HexNS-HexA-HexN6S	0.00248208
HexA2S-HexNS6S-HexA2S-HexN6S-HexA-HexNS	0.00248208
HexA2S-HexN3S6S-HexA2S-HexNS-HexA-HexNS	0.00248208
HexA2S-HexNS3S-HexA2S-HexNS-HexA-HexN6S	0.00248001
HexA2S-HexNS3S-HexA2S-HexN6S-HexA-HexNS	0.00248001
HexA2S-HexNS6S-HexA2S-HexN6S-HexA-HexN6S	0.00247731
HexA2S-HexN3S6S-HexA2S-HexNS-HexA-HexN6S	0.00247731
HexA2S-HexN3S6S-HexA2S-HexN6S-HexA-HexNS	0.00247731
HexA2S-HexNS3S-HexA2S-HexN6S-HexA-HexN6S	0.00247588
HexA2S-HexNS6S-HexA2S-HexNS-HexA-HexN3S	0.00247547
HexA2S-HexNS6S-HexA2S-HexN3S-HexA-HexNS	0.00247547
HexA2S-HexNS3S-HexA2S-HexNS-HexA-HexN3S	0.00247428
HexA2S-HexNS3S-HexA2S-HexN3S-HexA-HexNS	0.00247428
HexA2S-HexN3S6S-HexA2S-HexN6S-HexA-HexN6S	0.00247401
HexA2S-HexNS6S-HexA2S-HexN6S-HexA-HexN3S	0.00247273
HexA2S-HexNS6S-HexA2S-HexN3S-HexA-HexN6S	0.00247273
HexA2S-HexN3S6S-HexA2S-HexNS-HexA-HexN3S	0.00247273
HexA2S-HexN3S6S-HexA2S-HexN3S-HexA-HexNS	0.00247273
HexA2S-HexNS3S-HexA2S-HexN6S-HexA-HexN3S	0.00247191
HexA2S-HexNS3S-HexA2S-HexN3S-HexA-HexN6S	0.00247191
HexA2S-HexN3S6S-HexA2S-HexN6S-HexA-HexN3S	0.00247083
HexA2S-HexN3S6S-HexA2S-HexN3S-HexA-HexN6S	0.00247083
HexA2S-HexNS6S-HexA2S-HexN3S-HexA-HexN3S	0.0024701
HexA2S-HexNS3S-HexA2S-HexN3S-HexA-HexN3S	0.00246963
HexA2S-HexN3S6S-HexA2S-HexN3S-HexA-HexN3S	0.00246901
HexA-HexNS6S-HexA2S-HexNS3S6S-HexA-HexN	0.00244735
HexA-HexNS3S-HexA2S-HexNS3S6S-HexA-HexN	0.00244529
HexA-HexN3S6S-HexA2S-HexNS3S6S-HexA-HexN	0.00244259
HexA2S-HexNS-HexA2S-HexNS3S6S-HexA-HexN	0.00242066
HexA2S-HexN6S-HexA2S-HexNS3S6S-HexA-HexN	0.0024159
HexA2S-HexN3S-HexA2S-HexNS3S6S-HexA-HexN	0.00241131
HexA-HexN-HexA2S-HexNS-HexA2S-HexNS3S6S	0.00237578
HexA-HexNS3S6S-HexA-HexNS6S-HexA2S-HexN	0.00237455
HexA-HexNS3S6S-HexA-HexNS3S-HexA2S-HexN	0.00237249
HexA-HexN-HexA2S-HexN6S-HexA2S-HexNS3S6S	0.00237101
HexA-HexNS3S6S-HexA-HexN3S6S-HexA2S-HexN	0.00236978
HexA2S-HexNS3S6S-HexA-HexN-HexA2S-HexNS	0.00236932
HexA-HexN-HexA2S-HexN3S-HexA2S-HexNS3S6S	0.00236643
HexA2S-HexNS3S6S-HexA-HexN-HexA2S-HexN6S	0.00236455
HexA2S-HexNS3S6S-HexA-HexN-HexA2S-HexN3S	0.00235997
HexA2S-HexNS6S-HexA-HexNS6S-HexA2S-HexN	0.0023465
HexA2S-HexNS6S-HexA-HexNS3S-HexA2S-HexN	0.00234443
HexA2S-HexNS3S-HexA-HexNS6S-HexA2S-HexN	0.00234443
HexA2S-HexNS3S-HexA-HexNS3S-HexA2S-HexN	0.00234264
HexA2S-HexNS6S-HexA-HexN3S6S-HexA2S-HexN	0.00234173
HexA2S-HexN3S6S-HexA-HexNS6S-HexA2S-HexN	0.00234173
HexA2S-HexNS3S-HexA-HexN3S6S-HexA2S-HexN	0.0023403
HexA2S-HexN3S6S-HexA-HexNS3S-HexA2S-HexN	0.0023403
HexA2S-HexN3S6S-HexA-HexN3S6S-HexA2S-HexN	0.00233843
HexNS-HexA2S-HexNS6S-HexA-HexNS6S-HexA	0.00229939
HexNS-HexA2S-HexNS6S-HexA-HexNS-HexA2S	0.00229939
HexNS-HexA2S-HexNS-HexA2S-HexNS6S-HexA	0.00229939
HexNS-HexA2S-HexNS-HexA2S-HexNS-HexA2S	0.00229939
HexNS6S-HexA-HexNS6S-HexA-HexNS6S-HexA	0.00229938
HexNS6S-HexA-HexNS6S-HexA-HexNS-HexA2S	0.00229938
HexNS6S-HexA-HexNS-HexA2S-HexNS6S-HexA	0.00229938
HexNS6S-HexA-HexNS-HexA2S-HexNS-HexA2S	0.00229938
HexNS-HexA2S-HexNS6S-HexA-HexNS3S-HexA	0.00229641
HexNS-HexA2S-HexNS3S-HexA-HexNS6S-HexA	0.00229641
HexNS-HexA2S-HexNS3S-HexA-HexNS-HexA2S	0.00229641
HexNS-HexA2S-HexNS-HexA2S-HexNS3S-HexA	0.00229641
HexNS6S-HexA-HexNS6S-HexA-HexNS3S-HexA	0.0022964
HexNS6S-HexA-HexNS3S-HexA-HexNS6S-HexA	0.0022964
HexNS6S-HexA-HexNS3S-HexA-HexNS-HexA2S	0.0022964
HexNS6S-HexA-HexNS-HexA2S-HexNS3S-HexA	0.0022964
HexNS3S-HexA-HexNS6S-HexA-HexNS6S-HexA	0.0022964
HexNS3S-HexA-HexNS6S-HexA-HexNS-HexA2S	0.0022964
HexNS3S-HexA-HexNS-HexA2S-HexNS6S-HexA	0.0022964
HexNS3S-HexA-HexNS-HexA2S-HexNS-HexA2S	0.0022964
HexNS-HexA2S-HexNS3S-HexA-HexNS3S-HexA	0.00229383
HexNS6S-HexA-HexNS3S-HexA-HexNS3S-HexA	0.00229382
HexNS3S-HexA-HexNS6S-HexA-HexNS3S-HexA	0.00229382
HexNS3S-HexA-HexNS3S-HexA-HexNS6S-HexA	0.00229382
HexNS3S-HexA-HexNS3S-HexA-HexNS-HexA2S	0.00229382
HexNS3S-HexA-HexNS-HexA2S-HexNS3S-HexA	0.00229382
HexNS-HexA2S-HexNS6S-HexA-HexN6S-HexA2S	0.00229252
HexNS-HexA2S-HexNS6S-HexA-HexN3S6S-HexA	0.00229252
HexNS-HexA2S-HexNS-HexA2S-HexN6S-HexA2S	0.00229252
HexNS-HexA2S-HexNS-HexA2S-HexN3S6S-HexA	0.00229252
HexNS-HexA2S-HexN6S-HexA2S-HexNS6S-HexA	0.00229252
HexNS-HexA2S-HexN6S-HexA2S-HexNS-HexA2S	0.00229252
HexNS-HexA2S-HexN3S6S-HexA-HexNS6S-HexA	0.00229252
HexNS-HexA2S-HexN3S6S-HexA-HexNS-HexA2S	0.00229252
HexN6S-HexA2S-HexNS6S-HexA-HexNS6S-HexA	0.00229252
HexN6S-HexA2S-HexNS6S-HexA-HexNS-HexA2S	0.00229252
HexN6S-HexA2S-HexNS-HexA2S-HexNS6S-HexA	0.00229252
HexN6S-HexA2S-HexNS-HexA2S-HexNS-HexA2S	0.00229252
HexNS6S-HexA-HexNS6S-HexA-HexN6S-HexA2S	0.00229251
HexNS6S-HexA-HexNS6S-HexA-HexN3S6S-HexA	0.00229251
HexNS6S-HexA-HexNS-HexA2S-HexN6S-HexA2S	0.00229251
HexNS6S-HexA-HexNS-HexA2S-HexN3S6S-HexA	0.00229251
HexNS6S-HexA-HexN6S-HexA2S-HexNS6S-HexA	0.00229251
HexNS6S-HexA-HexN6S-HexA2S-HexNS-HexA2S	0.00229251
HexNS6S-HexA-HexN3S6S-HexA-HexNS6S-HexA	0.00229251
HexNS6S-HexA-HexN3S6S-HexA-HexNS-HexA2S	0.00229251
HexN3S6S-HexA-HexNS6S-HexA-HexNS6S-HexA	0.00229251
HexN3S6S-HexA-HexNS6S-HexA-HexNS-HexA2S	0.00229251
HexN3S6S-HexA-HexNS-HexA2S-HexNS6S-HexA	0.00229251
HexN3S6S-HexA-HexNS-HexA2S-HexNS-HexA2S	0.00229251
HexNS3S-HexA-HexNS3S-HexA-HexNS3S-HexA	0.00229158
HexNS-HexA2S-HexNS3S-HexA-HexN6S-HexA2S	0.00229045
HexNS-HexA2S-HexNS3S-HexA-HexN3S6S-HexA	0.00229045
HexNS-HexA2S-HexN6S-HexA2S-HexNS3S-HexA	0.00229045
HexNS-HexA2S-HexN3S6S-HexA-HexNS3S-HexA	0.00229045
HexN6S-HexA2S-HexNS6S-HexA-HexNS3S-HexA	0.00229045
HexN6S-HexA2S-HexNS3S-HexA-HexNS6S-HexA	0.00229045
HexN6S-HexA2S-HexNS3S-HexA-HexNS-HexA2S	0.00229045
HexN6S-HexA2S-HexNS-HexA2S-HexNS3S-HexA	0.00229045
HexNS6S-HexA-HexNS3S-HexA-HexN6S-HexA2S	0.00229044
HexNS6S-HexA-HexNS3S-HexA-HexN3S6S-HexA	0.00229044
HexNS6S-HexA-HexN6S-HexA2S-HexNS3S-HexA	0.00229044
HexNS6S-HexA-HexN3S6S-HexA-HexNS3S-HexA	0.00229044
HexNS3S-HexA-HexNS6S-HexA-HexN6S-HexA2S	0.00229044
HexNS3S-HexA-HexNS6S-HexA-HexN3S6S-HexA	0.00229044
HexNS3S-HexA-HexNS-HexA2S-HexN6S-HexA2S	0.00229044
HexNS3S-HexA-HexNS-HexA2S-HexN3S6S-HexA	0.00229044
HexNS3S-HexA-HexN6S-HexA2S-HexNS6S-HexA	0.00229044
HexNS3S-HexA-HexN6S-HexA2S-HexNS-HexA2S	0.00229044
HexNS3S-HexA-HexN3S6S-HexA-HexNS6S-HexA	0.00229044
HexNS3S-HexA-HexN3S6S-HexA-HexNS-HexA2S	0.00229044
HexN3S6S-HexA-HexNS6S-HexA-HexNS3S-HexA	0.00229044
HexN3S6S-HexA-HexNS3S-HexA-HexNS6S-HexA	0.00229044
HexN3S6S-HexA-HexNS3S-HexA-HexNS-HexA2S	0.00229044
HexN3S6S-HexA-HexNS-HexA2S-HexNS3S-HexA	0.00229044
HexN6S-HexA2S-HexNS3S-HexA-HexNS3S-HexA	0.00228866
HexNS3S-HexA-HexNS3S-HexA-HexN6S-HexA2S	0.00228865
HexNS3S-HexA-HexNS3S-HexA-HexN3S6S-HexA	0.00228865
HexNS3S-HexA-HexN6S-HexA2S-HexNS3S-HexA	0.00228865
HexNS3S-HexA-HexN3S6S-HexA-HexNS3S-HexA	0.00228865
HexN3S6S-HexA-HexNS3S-HexA-HexNS3S-HexA	0.00228865
HexNS-HexA2S-HexN6S-HexA2S-HexN6S-HexA2S	0.00228775
HexNS-HexA2S-HexN6S-HexA2S-HexN3S6S-HexA	0.00228775
HexNS-HexA2S-HexN3S6S-HexA-HexN6S-HexA2S	0.00228775
HexNS-HexA2S-HexN3S6S-HexA-HexN3S6S-HexA	0.00228775
HexN6S-HexA2S-HexNS6S-HexA-HexN6S-HexA2S	0.00228775
HexN6S-HexA2S-HexNS6S-HexA-HexN3S6S-HexA	0.00228775
HexN6S-HexA2S-HexNS-HexA2S-HexN6S-HexA2S	0.00228775
HexN6S-HexA2S-HexNS-HexA2S-HexN3S6S-HexA	0.00228775
HexN6S-HexA2S-HexN6S-HexA2S-HexNS6S-HexA	0.00228775
HexN6S-HexA2S-HexN6S-HexA2S-HexNS-HexA2S	0.00228775
HexN6S-HexA2S-HexN3S6S-HexA-HexNS6S-HexA	0.00228775
HexN6S-HexA2S-HexN3S6S-HexA-HexNS-HexA2S	0.00228775
HexNS6S-HexA-HexN6S-HexA2S-HexN6S-HexA2S	0.00228774
HexNS6S-HexA-HexN6S-HexA2S-HexN3S6S-HexA	0.00228774
HexNS6S-HexA-HexN3S6S-HexA-HexN6S-HexA2S	0.00228774
HexNS6S-HexA-HexN3S6S-HexA-HexN3S6S-HexA	0.00228774
HexN3S6S-HexA-HexNS6S-HexA-HexN6S-HexA2S	0.00228774
HexN3S6S-HexA-HexNS6S-HexA-HexN3S6S-HexA	0.00228774
HexN3S6S-HexA-HexNS-HexA2S-HexN6S-HexA2S	0.00228774
HexN3S6S-HexA-HexNS-HexA2S-HexN3S6S-HexA	0.00228774
HexN3S6S-HexA-HexN6S-HexA2S-HexNS6S-HexA	0.00228774
HexN3S6S-HexA-HexN6S-HexA2S-HexNS-HexA2S	0.00228774
HexN3S6S-HexA-HexN3S6S-HexA-HexNS6S-HexA	0.00228774
HexN3S6S-HexA-HexN3S6S-HexA-HexNS-HexA2S	0.00228774
HexN6S-HexA2S-HexNS3S-HexA-HexN6S-HexA2S	0.00228632
HexN6S-HexA2S-HexNS3S-HexA-HexN3S6S-HexA	0.00228632
HexN6S-HexA2S-HexN6S-HexA2S-HexNS3S-HexA	0.00228632
HexN6S-HexA2S-HexN3S6S-HexA-HexNS3S-HexA	0.00228632
HexNS3S-HexA-HexN6S-HexA2S-HexN6S-HexA2S	0.00228631
HexNS3S-HexA-HexN6S-HexA2S-HexN3S6S-HexA	0.00228631
HexNS3S-HexA-HexN3S6S-HexA-HexN6S-HexA2S	0.00228631
HexNS3S-HexA-HexN3S6S-HexA-HexN3S6S-HexA	0.00228631
HexN3S6S-HexA-HexNS3S-HexA-HexN6S-HexA2S	0.00228631
HexN3S6S-HexA-HexNS3S-HexA-HexN3S6S-HexA	0.00228631
HexN3S6S-HexA-HexN6S-HexA2S-HexNS3S-HexA	0.00228631
HexN3S6S-HexA-HexN3S6S-HexA-HexNS3S-HexA	0.00228631
HexNS-HexA2S-HexNS6S-HexA-HexN3S-HexA2S	0.00228591
HexNS-HexA2S-HexNS-HexA2S-HexN3S-HexA2S	0.00228591
HexNS-HexA2S-HexN3S-HexA2S-HexNS6S-HexA	0.00228591
HexNS-HexA2S-HexN3S-HexA2S-HexNS-HexA2S	0.00228591
HexN3S-HexA2S-HexNS6S-HexA-HexNS6S-HexA	0.00228591
HexN3S-HexA2S-HexNS6S-HexA-HexNS-HexA2S	0.00228591
HexN3S-HexA2S-HexNS-HexA2S-HexNS6S-HexA	0.00228591
HexN3S-HexA2S-HexNS-HexA2S-HexNS-HexA2S	0.00228591
HexNS6S-HexA-HexNS6S-HexA-HexN3S-HexA2S	0.0022859
HexNS6S-HexA-HexNS-HexA2S-HexN3S-HexA2S	0.0022859
HexNS6S-HexA-HexN3S-HexA2S-HexNS6S-HexA	0.0022859
HexNS6S-HexA-HexN3S-HexA2S-HexNS-HexA2S	0.0022859
HexNS-HexA2S-HexNS3S-HexA-HexN3S-HexA2S	0.00228472
HexNS-HexA2S-HexN3S-HexA2S-HexNS3S-HexA	0.00228472
HexN3S-HexA2S-HexNS6S-HexA-HexNS3S-HexA	0.00228472
HexN3S-HexA2S-HexNS3S-HexA-HexNS6S-HexA	0.00228472
HexN3S-HexA2S-HexNS3S-HexA-HexNS-HexA2S	0.00228472
HexN3S-HexA2S-HexNS-HexA2S-HexNS3S-HexA	0.00228472
HexNS6S-HexA-HexNS3S-HexA-HexN3S-HexA2S	0.00228471
HexNS6S-HexA-HexN3S-HexA2S-HexNS3S-HexA	0.00228471
HexNS3S-HexA-HexNS6S-HexA-HexN3S-HexA2S	0.00228471
HexNS3S-HexA-HexNS-HexA2S-HexN3S-HexA2S	0.00228471
HexNS3S-HexA-HexN3S-HexA2S-HexNS6S-HexA	0.00228471
HexNS3S-HexA-HexN3S-HexA2S-HexNS-HexA2S	0.00228471
HexN6S-HexA2S-HexN6S-HexA2S-HexN6S-HexA2S	0.00228445
HexN6S-HexA2S-HexN6S-HexA2S-HexN3S6S-HexA	0.00228445
HexN6S-HexA2S-HexN3S6S-HexA-HexN6S-HexA2S	0.00228445
HexN6S-HexA2S-HexN3S6S-HexA-HexN3S6S-HexA	0.00228445
HexN3S6S-HexA-HexN6S-HexA2S-HexN6S-HexA2S	0.00228444
HexN3S6S-HexA-HexN6S-HexA2S-HexN3S6S-HexA	0.00228444
HexN3S6S-HexA-HexN3S6S-HexA-HexN6S-HexA2S	0.00228444
HexN3S6S-HexA-HexN3S6S-HexA-HexN3S6S-HexA	0.00228444
HexN3S-HexA2S-HexNS3S-HexA-HexNS3S-HexA	0.00228369
HexNS3S-HexA-HexNS3S-HexA-HexN3S-HexA2S	0.00228368
HexNS3S-HexA-HexN3S-HexA2S-HexNS3S-HexA	0.00228368
HexNS-HexA2S-HexN6S-HexA2S-HexN3S-HexA2S	0.00228317
HexNS-HexA2S-HexN3S6S-HexA-HexN3S-HexA2S	0.00228317
HexNS-HexA2S-HexN3S-HexA2S-HexN6S-HexA2S	0.00228317
HexNS-HexA2S-HexN3S-HexA2S-HexN3S6S-HexA	0.00228317
HexN6S-HexA2S-HexNS6S-HexA-HexN3S-HexA2S	0.00228317
HexN6S-HexA2S-HexNS-HexA2S-HexN3S-HexA2S	0.00228317
HexN6S-HexA2S-HexN3S-HexA2S-HexNS6S-HexA	0.00228317
HexN6S-HexA2S-HexN3S-HexA2S-HexNS-HexA2S	0.00228317
HexN3S-HexA2S-HexNS6S-HexA-HexN6S-HexA2S	0.00228317
HexN3S-HexA2S-HexNS6S-HexA-HexN3S6S-HexA	0.00228317
HexN3S-HexA2S-HexNS-HexA2S-HexN6S-HexA2S	0.00228317
HexN3S-HexA2S-HexNS-HexA2S-HexN3S6S-HexA	0.00228317
HexN3S-HexA2S-HexN6S-HexA2S-HexNS6S-HexA	0.00228317
HexN3S-HexA2S-HexN6S-HexA2S-HexNS-HexA2S	0.00228317
HexN3S-HexA2S-HexN3S6S-HexA-HexNS6S-HexA	0.00228317
HexN3S-HexA2S-HexN3S6S-HexA-HexNS-HexA2S	0.00228317
HexNS6S-HexA-HexN6S-HexA2S-HexN3S-HexA2S	0.00228316
HexNS6S-HexA-HexN3S6S-HexA-HexN3S-HexA2S	0.00228316
HexNS6S-HexA-HexN3S-HexA2S-HexN6S-HexA2S	0.00228316
HexNS6S-HexA-HexN3S-HexA2S-HexN3S6S-HexA	0.00228316
HexN3S6S-HexA-HexNS6S-HexA-HexN3S-HexA2S	0.00228316
HexN3S6S-HexA-HexNS-HexA2S-HexN3S-HexA2S	0.00228316
HexN3S6S-HexA-HexN3S-HexA2S-HexNS6S-HexA	0.00228316
HexN3S6S-HexA-HexN3S-HexA2S-HexNS-HexA2S	0.00228316
HexN6S-HexA2S-HexNS3S-HexA-HexN3S-HexA2S	0.00228235
HexN6S-HexA2S-HexN3S-HexA2S-HexNS3S-HexA	0.00228235
HexN3S-HexA2S-HexNS3S-HexA-HexN6S-HexA2S	0.00228235
HexN3S-HexA2S-HexNS3S-HexA-HexN3S6S-HexA	0.00228235
HexN3S-HexA2S-HexN6S-HexA2S-HexNS3S-HexA	0.00228235
HexN3S-HexA2S-HexN3S6S-HexA-HexNS3S-HexA	0.00228235
HexNS3S-HexA-HexN6S-HexA2S-HexN3S-HexA2S	0.00228234
HexNS3S-HexA-HexN3S6S-HexA-HexN3S-HexA2S	0.00228234
HexNS3S-HexA-HexN3S-HexA2S-HexN6S-HexA2S	0.00228234
HexNS3S-HexA-HexN3S-HexA2S-HexN3S6S-HexA	0.00228234
HexN3S6S-HexA-HexNS3S-HexA-HexN3S-HexA2S	0.00228234
HexN3S6S-HexA-HexN3S-HexA2S-HexNS3S-HexA	0.00228234
HexN6S-HexA2S-HexN6S-HexA2S-HexN3S-HexA2S	0.00228127
HexN6S-HexA2S-HexN3S6S-HexA-HexN3S-HexA2S	0.00228127
HexN6S-HexA2S-HexN3S-HexA2S-HexN6S-HexA2S	0.00228127
HexN6S-HexA2S-HexN3S-HexA2S-HexN3S6S-HexA	0.00228127
HexN3S-HexA2S-HexN6S-HexA2S-HexN6S-HexA2S	0.00228127
HexN3S-HexA2S-HexN6S-HexA2S-HexN3S6S-HexA	0.00228127
HexN3S-HexA2S-HexN3S6S-HexA-HexN6S-HexA2S	0.00228127
HexN3S-HexA2S-HexN3S6S-HexA-HexN3S6S-HexA	0.00228127
HexN3S6S-HexA-HexN6S-HexA2S-HexN3S-HexA2S	0.00228126
HexN3S6S-HexA-HexN3S6S-HexA-HexN3S-HexA2S	0.00228126
HexN3S6S-HexA-HexN3S-HexA2S-HexN6S-HexA2S	0.00228126
HexN3S6S-HexA-HexN3S-HexA2S-HexN3S6S-HexA	0.00228126
HexNS-HexA2S-HexN3S-HexA2S-HexN3S-HexA2S	0.00228054
HexN3S-HexA2S-HexNS6S-HexA-HexN3S-HexA2S	0.00228054
HexN3S-HexA2S-HexNS-HexA2S-HexN3S-HexA2S	0.00228054
HexN3S-HexA2S-HexN3S-HexA2S-HexNS6S-HexA	0.00228054
HexN3S-HexA2S-HexN3S-HexA2S-HexNS-HexA2S	0.00228054
HexNS6S-HexA-HexN3S-HexA2S-HexN3S-HexA2S	0.00228053
HexN3S-HexA2S-HexNS3S-HexA-HexN3S-HexA2S	0.00228006
HexN3S-HexA2S-HexN3S-HexA2S-HexNS3S-HexA	0.00228006
HexNS3S-HexA-HexN3S-HexA2S-HexN3S-HexA2S	0.00228006
HexN6S-HexA2S-HexN3S-HexA2S-HexN3S-HexA2S	0.00227945
HexN3S-HexA2S-HexN6S-HexA2S-HexN3S-HexA2S	0.00227945
HexN3S-HexA2S-HexN3S6S-HexA-HexN3S-HexA2S	0.00227945
HexN3S-HexA2S-HexN3S-HexA2S-HexN6S-HexA2S	0.00227945
HexN3S-HexA2S-HexN3S-HexA2S-HexN3S6S-HexA	0.00227945
HexN3S6S-HexA-HexN3S-HexA2S-HexN3S-HexA2S	0.00227944
HexN3S-HexA2S-HexN3S-HexA2S-HexN3S-HexA2S	0.0022784
HexA-HexN-HexA-HexNS6S-HexA2S-HexNS3S6S	0.00226502
HexA-HexN-HexA-HexNS3S-HexA2S-HexNS3S6S	0.00226296
HexA-HexNS3S6S-HexA2S-HexNS-HexA2S-HexN	0.00226129
HexA-HexN-HexA-HexN3S6S-HexA2S-HexNS3S6S	0.00226025
HexA-HexNS3S6S-HexA2S-HexN6S-HexA2S-HexN	0.00225652
HexA2S-HexNS3S6S-HexA-HexNS-HexA-HexNS	0.00225274
HexA-HexNS3S6S-HexA2S-HexN3S-HexA2S-HexN	0.00225194
HexA2S-HexNS3S6S-HexA-HexNS-HexA-HexN6S	0.00224586
HexA2S-HexNS3S6S-HexA-HexN6S-HexA-HexNS	0.00224586
HexNS-HexA-HexNS6S-HexA2S-HexNS6S-HexA	0.00224573
HexNS-HexA-HexNS6S-HexA2S-HexNS-HexA2S	0.00224573
HexNS-HexA-HexNS3S6S-HexA-HexNS6S-HexA	0.00224573
HexNS-HexA-HexNS3S6S-HexA-HexNS-HexA2S	0.00224573
HexNS-HexA-HexNS6S-HexA2S-HexNS3S-HexA	0.00224275
HexNS-HexA-HexNS3S6S-HexA-HexNS3S-HexA	0.00224275
HexNS-HexA-HexNS3S-HexA2S-HexNS6S-HexA	0.00224275
HexNS-HexA-HexNS3S-HexA2S-HexNS-HexA2S	0.00224275
HexA2S-HexNS3S6S-HexA-HexN6S-HexA-HexN6S	0.0022411
HexNS-HexA-HexNS3S-HexA2S-HexNS3S-HexA	0.00224017
HexA2S-HexNS3S6S-HexA-HexNS-HexA-HexN3S	0.00223925
HexA2S-HexNS3S6S-HexA-HexN3S-HexA-HexNS	0.00223925
HexNS-HexA-HexNS6S-HexA2S-HexN6S-HexA2S	0.00223885
HexNS-HexA-HexNS6S-HexA2S-HexN3S6S-HexA	0.00223885
HexNS-HexA-HexNS3S6S-HexA-HexN6S-HexA2S	0.00223885
HexNS-HexA-HexNS3S6S-HexA-HexN3S6S-HexA	0.00223885
HexNS-HexA-HexN3S6S-HexA2S-HexNS6S-HexA	0.00223885
HexNS-HexA-HexN3S6S-HexA2S-HexNS-HexA2S	0.00223885
HexN6S-HexA-HexNS6S-HexA2S-HexNS6S-HexA	0.00223885
HexN6S-HexA-HexNS6S-HexA2S-HexNS-HexA2S	0.00223885
HexN6S-HexA-HexNS3S6S-HexA-HexNS6S-HexA	0.00223885
HexN6S-HexA-HexNS3S6S-HexA-HexNS-HexA2S	0.00223885
HexN-HexA2S-HexNS6S-HexA2S-HexNS6S-HexA	0.00223885
HexN-HexA2S-HexNS6S-HexA2S-HexNS-HexA2S	0.00223885
HexN-HexA2S-HexNS3S6S-HexA-HexNS6S-HexA	0.00223885
HexN-HexA2S-HexNS3S6S-HexA-HexNS-HexA2S	0.00223885
HexNS-HexA-HexNS3S-HexA2S-HexN6S-HexA2S	0.00223679
HexNS-HexA-HexNS3S-HexA2S-HexN3S6S-HexA	0.00223679
HexNS-HexA-HexN3S6S-HexA2S-HexNS3S-HexA	0.00223679
HexN6S-HexA-HexNS6S-HexA2S-HexNS3S-HexA	0.00223679
HexN6S-HexA-HexNS3S6S-HexA-HexNS3S-HexA	0.00223679
HexN6S-HexA-HexNS3S-HexA2S-HexNS6S-HexA	0.00223679
HexN6S-HexA-HexNS3S-HexA2S-HexNS-HexA2S	0.00223679
HexN-HexA2S-HexNS6S-HexA2S-HexNS3S-HexA	0.00223678
HexN-HexA2S-HexNS3S6S-HexA-HexNS3S-HexA	0.00223678
HexN-HexA2S-HexNS3S-HexA2S-HexNS6S-HexA	0.00223678
HexN-HexA2S-HexNS3S-HexA2S-HexNS-HexA2S	0.00223678
HexA2S-HexNS3S6S-HexA-HexN6S-HexA-HexN3S	0.00223652
HexA2S-HexNS3S6S-HexA-HexN3S-HexA-HexN6S	0.00223652
HexN6S-HexA-HexNS3S-HexA2S-HexNS3S-HexA	0.002235
HexN-HexA2S-HexNS3S-HexA2S-HexNS3S-HexA	0.00223499
HexNS-HexA-HexN3S6S-HexA2S-HexN6S-HexA2S	0.00223409
HexNS-HexA-HexN3S6S-HexA2S-HexN3S6S-HexA	0.00223409
HexN6S-HexA-HexNS6S-HexA2S-HexN6S-HexA2S	0.00223409
HexN6S-HexA-HexNS6S-HexA2S-HexN3S6S-HexA	0.00223409
HexN6S-HexA-HexNS3S6S-HexA-HexN6S-HexA2S	0.00223409
HexN6S-HexA-HexNS3S6S-HexA-HexN3S6S-HexA	0.00223409
HexN6S-HexA-HexN3S6S-HexA2S-HexNS6S-HexA	0.00223409
HexN6S-HexA-HexN3S6S-HexA2S-HexNS-HexA2S	0.00223409
HexN-HexA2S-HexNS6S-HexA2S-HexN6S-HexA2S	0.00223408
HexN-HexA2S-HexNS6S-HexA2S-HexN3S6S-HexA	0.00223408
HexN-HexA2S-HexNS3S6S-HexA-HexN6S-HexA2S	0.00223408
HexN-HexA2S-HexNS3S6S-HexA-HexN3S6S-HexA	0.00223408
HexN-HexA2S-HexN3S6S-HexA2S-HexNS6S-HexA	0.00223408
HexN-HexA2S-HexN3S6S-HexA2S-HexNS-HexA2S	0.00223408
HexA2S-HexNS3S6S-HexA-HexN3S-HexA-HexN3S	0.00223388
HexN6S-HexA-HexNS3S-HexA2S-HexN6S-HexA2S	0.00223266
HexN6S-HexA-HexNS3S-HexA2S-HexN3S6S-HexA	0.00223266
HexN6S-HexA-HexN3S6S-HexA2S-HexNS3S-HexA	0.00223266
HexN-HexA2S-HexNS3S-HexA2S-HexN6S-HexA2S	0.00223265
HexN-HexA2S-HexNS3S-HexA2S-HexN3S6S-HexA	0.00223265
HexN-HexA2S-HexN3S6S-HexA2S-HexNS3S-HexA	0.00223265
HexNS-HexA-HexNS6S-HexA2S-HexN3S-HexA2S	0.00223224
HexNS-HexA-HexNS3S6S-HexA-HexN3S-HexA2S	0.00223224
HexN3S-HexA-HexNS6S-HexA2S-HexNS6S-HexA	0.00223224
HexN3S-HexA-HexNS6S-HexA2S-HexNS-HexA2S	0.00223224
HexN3S-HexA-HexNS3S6S-HexA-HexNS6S-HexA	0.00223224
HexN3S-HexA-HexNS3S6S-HexA-HexNS-HexA2S	0.00223224
HexA2S-HexNS6S-HexA2S-HexNS-HexA2S-HexN	0.0022318
HexNS-HexA-HexNS3S-HexA2S-HexN3S-HexA2S	0.00223106
HexN3S-HexA-HexNS6S-HexA2S-HexNS3S-HexA	0.00223106
HexN3S-HexA-HexNS3S6S-HexA-HexNS3S-HexA	0.00223106
HexN3S-HexA-HexNS3S-HexA2S-HexNS6S-HexA	0.00223106
HexN3S-HexA-HexNS3S-HexA2S-HexNS-HexA2S	0.00223106
HexN6S-HexA-HexN3S6S-HexA2S-HexN6S-HexA2S	0.00223078
HexN6S-HexA-HexN3S6S-HexA2S-HexN3S6S-HexA	0.00223078
HexN-HexA2S-HexN3S6S-HexA2S-HexN6S-HexA2S	0.00223078
HexN-HexA2S-HexN3S6S-HexA2S-HexN3S6S-HexA	0.00223078
HexN3S-HexA-HexNS3S-HexA2S-HexNS3S-HexA	0.00223003
HexA2S-HexNS3S-HexA2S-HexNS-HexA2S-HexN	0.00222974
HexNS-HexA-HexN3S6S-HexA2S-HexN3S-HexA2S	0.0022295
HexN6S-HexA-HexNS6S-HexA2S-HexN3S-HexA2S	0.0022295
HexN6S-HexA-HexNS3S6S-HexA-HexN3S-HexA2S	0.0022295
HexN3S-HexA-HexNS6S-HexA2S-HexN6S-HexA2S	0.0022295
HexN3S-HexA-HexNS6S-HexA2S-HexN3S6S-HexA	0.0022295
HexN3S-HexA-HexNS3S6S-HexA-HexN6S-HexA2S	0.0022295
HexN3S-HexA-HexNS3S6S-HexA-HexN3S6S-HexA	0.0022295
HexN3S-HexA-HexN3S6S-HexA2S-HexNS6S-HexA	0.0022295
HexN3S-HexA-HexN3S6S-HexA2S-HexNS-HexA2S	0.0022295
HexN-HexA2S-HexNS6S-HexA2S-HexN3S-HexA2S	0.0022295
HexN-HexA2S-HexNS3S6S-HexA-HexN3S-HexA2S	0.0022295
HexN6S-HexA-HexNS3S-HexA2S-HexN3S-HexA2S	0.00222868
HexN3S-HexA-HexNS3S-HexA2S-HexN6S-HexA2S	0.00222868
HexN3S-HexA-HexNS3S-HexA2S-HexN3S6S-HexA	0.00222868
HexN3S-HexA-HexN3S6S-HexA2S-HexNS3S-HexA	0.00222868
HexN-HexA2S-HexNS3S-HexA2S-HexN3S-HexA2S	0.00222868
HexN6S-HexA-HexN3S6S-HexA2S-HexN3S-HexA2S	0.00222761
HexN3S-HexA-HexN3S6S-HexA2S-HexN6S-HexA2S	0.00222761
HexN3S-HexA-HexN3S6S-HexA2S-HexN3S6S-HexA	0.00222761
HexN-HexA2S-HexN3S6S-HexA2S-HexN3S-HexA2S	0.0022276
HexA2S-HexNS6S-HexA2S-HexN6S-HexA2S-HexN	0.00222703
HexA2S-HexN3S6S-HexA2S-HexNS-HexA2S-HexN	0.00222703
HexN3S-HexA-HexNS6S-HexA2S-HexN3S-HexA2S	0.00222687
HexN3S-HexA-HexNS3S6S-HexA-HexN3S-HexA2S	0.00222687
HexN3S-HexA-HexNS3S-HexA2S-HexN3S-HexA2S	0.0022264
HexN3S-HexA-HexN3S6S-HexA2S-HexN3S-HexA2S	0.00222578
HexA2S-HexNS3S-HexA2S-HexN6S-HexA2S-HexN	0.0022256
HexA2S-HexN3S6S-HexA2S-HexN6S-HexA2S-HexN	0.00222373
HexA2S-HexNS6S-HexA2S-HexN3S-HexA2S-HexN	0.00222245
HexA2S-HexNS3S-HexA2S-HexN3S-HexA2S-HexN	0.00222163
HexA2S-HexN3S6S-HexA2S-HexN3S-HexA2S-HexN	0.00222055
HexNS6S-HexA-HexNS6S-HexA2S-HexNS-HexA	0.00217379
HexNS6S-HexA-HexNS3S6S-HexA-HexNS-HexA	0.00217379
HexNS-HexA2S-HexNS6S-HexA2S-HexNS-HexA	0.00217378
HexNS-HexA2S-HexNS3S6S-HexA-HexNS-HexA	0.00217378
HexNS6S-HexA-HexNS3S-HexA2S-HexNS-HexA	0.00217081
HexNS3S-HexA-HexNS6S-HexA2S-HexNS-HexA	0.00217081
HexNS3S-HexA-HexNS3S6S-HexA-HexNS-HexA	0.00217081
HexNS-HexA2S-HexNS3S-HexA2S-HexNS-HexA	0.0021708
HexNS3S-HexA-HexNS3S-HexA2S-HexNS-HexA	0.00216823
HexNS6S-HexA-HexNS6S-HexA2S-HexN6S-HexA	0.00216691
HexNS6S-HexA-HexNS6S-HexA2S-HexN-HexA2S	0.00216691
HexNS6S-HexA-HexNS3S6S-HexA-HexN6S-HexA	0.00216691
HexNS6S-HexA-HexNS3S6S-HexA-HexN-HexA2S	0.00216691
HexNS6S-HexA-HexN3S6S-HexA2S-HexNS-HexA	0.00216691
HexN3S6S-HexA-HexNS6S-HexA2S-HexNS-HexA	0.00216691
HexN3S6S-HexA-HexNS3S6S-HexA-HexNS-HexA	0.00216691
HexNS-HexA2S-HexNS6S-HexA2S-HexN-HexA2S	0.00216691
HexNS-HexA2S-HexNS3S6S-HexA-HexN-HexA2S	0.00216691
HexNS-HexA2S-HexNS6S-HexA2S-HexN6S-HexA	0.0021669
HexNS-HexA2S-HexNS3S6S-HexA-HexN6S-HexA	0.0021669
HexNS-HexA2S-HexN3S6S-HexA2S-HexNS-HexA	0.0021669
HexN6S-HexA2S-HexNS6S-HexA2S-HexNS-HexA	0.0021669
HexN6S-HexA2S-HexNS3S6S-HexA-HexNS-HexA	0.0021669
HexNS6S-HexA-HexNS3S-HexA2S-HexN6S-HexA	0.00216485
HexNS6S-HexA-HexNS3S-HexA2S-HexN-HexA2S	0.00216485
HexNS3S-HexA-HexNS6S-HexA2S-HexN6S-HexA	0.00216485
HexNS3S-HexA-HexNS6S-HexA2S-HexN-HexA2S	0.00216485
HexNS3S-HexA-HexNS3S6S-HexA-HexN6S-HexA	0.00216485
HexNS3S-HexA-HexNS3S6S-HexA-HexN-HexA2S	0.00216485
HexNS3S-HexA-HexN3S6S-HexA2S-HexNS-HexA	0.00216485
HexN3S6S-HexA-HexNS3S-HexA2S-HexNS-HexA	0.00216485
HexNS-HexA2S-HexNS3S-HexA2S-HexN-HexA2S	0.00216484
HexNS-HexA2S-HexNS3S-HexA2S-HexN6S-HexA	0.00216484
HexN6S-HexA2S-HexNS3S-HexA2S-HexNS-HexA	0.00216484
HexNS3S-HexA-HexNS3S-HexA2S-HexN6S-HexA	0.00216306
HexNS3S-HexA-HexNS3S-HexA2S-HexN-HexA2S	0.00216306
HexNS6S-HexA-HexN3S6S-HexA2S-HexN6S-HexA	0.00216215
HexNS6S-HexA-HexN3S6S-HexA2S-HexN-HexA2S	0.00216215
HexN3S6S-HexA-HexNS6S-HexA2S-HexN6S-HexA	0.00216215
HexN3S6S-HexA-HexNS6S-HexA2S-HexN-HexA2S	0.00216215
HexN3S6S-HexA-HexNS3S6S-HexA-HexN6S-HexA	0.00216215
HexN3S6S-HexA-HexNS3S6S-HexA-HexN-HexA2S	0.00216215
HexN3S6S-HexA-HexN3S6S-HexA2S-HexNS-HexA	0.00216215
HexNS-HexA2S-HexN3S6S-HexA2S-HexN-HexA2S	0.00216214
HexN6S-HexA2S-HexNS6S-HexA2S-HexN-HexA2S	0.00216214
HexN6S-HexA2S-HexNS3S6S-HexA-HexN-HexA2S	0.00216214
HexNS-HexA2S-HexN3S6S-HexA2S-HexN6S-HexA	0.00216214
HexN6S-HexA2S-HexNS6S-HexA2S-HexN6S-HexA	0.00216214
HexN6S-HexA2S-HexNS3S6S-HexA-HexN6S-HexA	0.00216214
HexN6S-HexA2S-HexN3S6S-HexA2S-HexNS-HexA	0.00216214
HexNS3S-HexA-HexN3S6S-HexA2S-HexN6S-HexA	0.00216072
HexNS3S-HexA-HexN3S6S-HexA2S-HexN-HexA2S	0.00216072
HexN3S6S-HexA-HexNS3S-HexA2S-HexN6S-HexA	0.00216072
HexN3S6S-HexA-HexNS3S-HexA2S-HexN-HexA2S	0.00216072
HexN6S-HexA2S-HexNS3S-HexA2S-HexN-HexA2S	0.00216071
HexN6S-HexA2S-HexNS3S-HexA2S-HexN6S-HexA	0.00216071
HexNS6S-HexA-HexNS6S-HexA2S-HexN3S-HexA	0.0021603
HexNS6S-HexA-HexNS3S6S-HexA-HexN3S-HexA	0.0021603
HexNS-HexA2S-HexNS6S-HexA2S-HexN3S-HexA	0.00216029
HexNS-HexA2S-HexNS3S6S-HexA-HexN3S-HexA	0.00216029
HexN3S-HexA2S-HexNS6S-HexA2S-HexNS-HexA	0.00216029
HexN3S-HexA2S-HexNS3S6S-HexA-HexNS-HexA	0.00216029
HexNS6S-HexA-HexNS3S-HexA2S-HexN3S-HexA	0.00215912
HexNS3S-HexA-HexNS6S-HexA2S-HexN3S-HexA	0.00215912
HexNS3S-HexA-HexNS3S6S-HexA-HexN3S-HexA	0.00215912
HexNS-HexA2S-HexNS3S-HexA2S-HexN3S-HexA	0.00215911
HexN3S-HexA2S-HexNS3S-HexA2S-HexNS-HexA	0.00215911
HexN3S6S-HexA-HexN3S6S-HexA2S-HexN6S-HexA	0.00215884
HexN3S6S-HexA-HexN3S6S-HexA2S-HexN-HexA2S	0.00215884
HexN6S-HexA2S-HexN3S6S-HexA2S-HexN-HexA2S	0.00215884
HexN6S-HexA2S-HexN3S6S-HexA2S-HexN6S-HexA	0.00215883
HexNS3S-HexA-HexNS3S-HexA2S-HexN3S-HexA	0.00215809
HexNS6S-HexA-HexN3S6S-HexA2S-HexN3S-HexA	0.00215757
HexN3S6S-HexA-HexNS6S-HexA2S-HexN3S-HexA	0.00215757
HexN3S6S-HexA-HexNS3S6S-HexA-HexN3S-HexA	0.00215757
HexN3S-HexA2S-HexNS6S-HexA2S-HexN-HexA2S	0.00215756
HexN3S-HexA2S-HexNS3S6S-HexA-HexN-HexA2S	0.00215756
HexNS-HexA2S-HexN3S6S-HexA2S-HexN3S-HexA	0.00215756
HexN6S-HexA2S-HexNS6S-HexA2S-HexN3S-HexA	0.00215756
HexN6S-HexA2S-HexNS3S6S-HexA-HexN3S-HexA	0.00215756
HexN3S-HexA2S-HexNS6S-HexA2S-HexN6S-HexA	0.00215756
HexN3S-HexA2S-HexNS3S6S-HexA-HexN6S-HexA	0.00215756
HexN3S-HexA2S-HexN3S6S-HexA2S-HexNS-HexA	0.00215756
HexNS3S-HexA-HexN3S6S-HexA2S-HexN3S-HexA	0.00215674
HexN3S6S-HexA-HexNS3S-HexA2S-HexN3S-HexA	0.00215674
HexN3S-HexA2S-HexNS3S-HexA2S-HexN-HexA2S	0.00215674
HexN6S-HexA2S-HexNS3S-HexA2S-HexN3S-HexA	0.00215673
HexN3S-HexA2S-HexNS3S-HexA2S-HexN6S-HexA	0.00215673
HexN3S6S-HexA-HexN3S6S-HexA2S-HexN3S-HexA	0.00215567
HexN3S-HexA2S-HexN3S6S-HexA2S-HexN-HexA2S	0.00215566
HexN6S-HexA2S-HexN3S6S-HexA2S-HexN3S-HexA	0.00215566
HexN3S-HexA2S-HexN3S6S-HexA2S-HexN6S-HexA	0.00215566
HexN3S-HexA2S-HexNS6S-HexA2S-HexN3S-HexA	0.00215492
HexN3S-HexA2S-HexNS3S6S-HexA-HexN3S-HexA	0.00215492
HexN3S-HexA2S-HexNS3S-HexA2S-HexN3S-HexA	0.00215445
HexN3S-HexA2S-HexN3S6S-HexA2S-HexN3S-HexA	0.00215383
HexNS-HexA2S-HexNS-HexA-HexNS6S-HexA2S	0.00215084
HexNS-HexA2S-HexNS-HexA-HexNS3S6S-HexA	0.00215084
HexNS6S-HexA-HexNS-HexA-HexNS3S6S-HexA	0.00215082
HexNS6S-HexA-HexNS-HexA-HexNS6S-HexA2S	0.00215079
HexNS-HexA2S-HexNS-HexA-HexNS3S-HexA2S	0.00214786
HexNS3S-HexA-HexNS-HexA-HexNS3S6S-HexA	0.00214784
HexNS6S-HexA-HexNS-HexA-HexNS3S-HexA2S	0.00214781
HexNS3S-HexA-HexNS-HexA-HexNS6S-HexA2S	0.00214781
HexNS3S-HexA-HexNS-HexA-HexNS3S-HexA2S	0.00214523
HexNS-HexA2S-HexNS-HexA-HexN3S6S-HexA2S	0.00214396
HexNS-HexA2S-HexN6S-HexA-HexNS6S-HexA2S	0.00214396
HexNS-HexA2S-HexN6S-HexA-HexNS3S6S-HexA	0.00214396
HexNS-HexA2S-HexN-HexA2S-HexNS6S-HexA2S	0.00214396
HexNS-HexA2S-HexN-HexA2S-HexNS3S6S-HexA	0.00214396
HexN6S-HexA2S-HexNS-HexA-HexNS6S-HexA2S	0.00214396
HexN6S-HexA2S-HexNS-HexA-HexNS3S6S-HexA	0.00214396
HexNS6S-HexA-HexN6S-HexA-HexNS3S6S-HexA	0.00214394
HexNS6S-HexA-HexN-HexA2S-HexNS3S6S-HexA	0.00214394
HexN3S6S-HexA-HexNS-HexA-HexNS3S6S-HexA	0.00214394
HexNS6S-HexA-HexNS-HexA-HexN3S6S-HexA2S	0.00214391
HexNS6S-HexA-HexN6S-HexA-HexNS6S-HexA2S	0.00214391
HexNS6S-HexA-HexN-HexA2S-HexNS6S-HexA2S	0.00214391
HexN3S6S-HexA-HexNS-HexA-HexNS6S-HexA2S	0.00214391
HexNS-HexA2S-HexN6S-HexA-HexNS3S-HexA2S	0.00214189
HexNS-HexA2S-HexN-HexA2S-HexNS3S-HexA2S	0.00214189
HexN6S-HexA2S-HexNS-HexA-HexNS3S-HexA2S	0.00214189
HexNS3S-HexA-HexN6S-HexA-HexNS3S6S-HexA	0.00214188
HexNS3S-HexA-HexN-HexA2S-HexNS3S6S-HexA	0.00214188
HexNS6S-HexA-HexN6S-HexA-HexNS3S-HexA2S	0.00214185
HexNS6S-HexA-HexN-HexA2S-HexNS3S-HexA2S	0.00214185
HexNS3S-HexA-HexNS-HexA-HexN3S6S-HexA2S	0.00214185
HexNS3S-HexA-HexN6S-HexA-HexNS6S-HexA2S	0.00214185
HexNS3S-HexA-HexN-HexA2S-HexNS6S-HexA2S	0.00214185
HexN3S6S-HexA-HexNS-HexA-HexNS3S-HexA2S	0.00214185
HexNS3S-HexA-HexN6S-HexA-HexNS3S-HexA2S	0.00214006
HexNS3S-HexA-HexN-HexA2S-HexNS3S-HexA2S	0.00214006
HexNS-HexA2S-HexN6S-HexA-HexN3S6S-HexA2S	0.00213919
HexNS-HexA2S-HexN-HexA2S-HexN3S6S-HexA2S	0.00213919
HexN6S-HexA2S-HexNS-HexA-HexN3S6S-HexA2S	0.00213919
HexN6S-HexA2S-HexN6S-HexA-HexNS6S-HexA2S	0.00213919
HexN6S-HexA2S-HexN6S-HexA-HexNS3S6S-HexA	0.00213919
HexN6S-HexA2S-HexN-HexA2S-HexNS6S-HexA2S	0.00213919
HexN6S-HexA2S-HexN-HexA2S-HexNS3S6S-HexA	0.00213919
HexN3S6S-HexA-HexN6S-HexA-HexNS3S6S-HexA	0.00213917
HexN3S6S-HexA-HexN-HexA2S-HexNS3S6S-HexA	0.00213917
HexNS6S-HexA-HexN6S-HexA-HexN3S6S-HexA2S	0.00213915
HexNS6S-HexA-HexN-HexA2S-HexN3S6S-HexA2S	0.00213915
HexN3S6S-HexA-HexNS-HexA-HexN3S6S-HexA2S	0.00213915
HexN3S6S-HexA-HexN6S-HexA-HexNS6S-HexA2S	0.00213915
HexN3S6S-HexA-HexN-HexA2S-HexNS6S-HexA2S	0.00213915
HexN6S-HexA2S-HexN6S-HexA-HexNS3S-HexA2S	0.00213776
HexN6S-HexA2S-HexN-HexA2S-HexNS3S-HexA2S	0.00213776
HexNS3S-HexA-HexN6S-HexA-HexN3S6S-HexA2S	0.00213772
HexNS3S-HexA-HexN-HexA2S-HexN3S6S-HexA2S	0.00213772
HexN3S6S-HexA-HexN6S-HexA-HexNS3S-HexA2S	0.00213772
HexN3S6S-HexA-HexN-HexA2S-HexNS3S-HexA2S	0.00213772
HexNS-HexA2S-HexN3S-HexA-HexNS6S-HexA2S	0.00213735
HexNS-HexA2S-HexN3S-HexA-HexNS3S6S-HexA	0.00213735
HexN3S-HexA2S-HexNS-HexA-HexNS6S-HexA2S	0.00213735
HexN3S-HexA2S-HexNS-HexA-HexNS3S6S-HexA	0.00213735
HexNS6S-HexA-HexN3S-HexA-HexNS3S6S-HexA	0.00213733
HexNS6S-HexA-HexN3S-HexA-HexNS6S-HexA2S	0.0021373
HexNS-HexA2S-HexN3S-HexA-HexNS3S-HexA2S	0.00213616
HexN3S-HexA2S-HexNS-HexA-HexNS3S-HexA2S	0.00213616
HexNS3S-HexA-HexN3S-HexA-HexNS3S6S-HexA	0.00213614
HexNS6S-HexA-HexN3S-HexA-HexNS3S-HexA2S	0.00213612
HexNS3S-HexA-HexN3S-HexA-HexNS6S-HexA2S	0.00213612
HexN6S-HexA2S-HexN6S-HexA-HexN3S6S-HexA2S	0.00213589
HexN6S-HexA2S-HexN-HexA2S-HexN3S6S-HexA2S	0.00213589
HexN3S6S-HexA-HexN6S-HexA-HexN3S6S-HexA2S	0.00213584
HexN3S6S-HexA-HexN-HexA2S-HexN3S6S-HexA2S	0.00213584
HexNS3S-HexA-HexN3S-HexA-HexNS3S-HexA2S	0.00213509
HexNS-HexA2S-HexN3S-HexA-HexN3S6S-HexA2S	0.00213461
HexN6S-HexA2S-HexN3S-HexA-HexNS6S-HexA2S	0.00213461
HexN6S-HexA2S-HexN3S-HexA-HexNS3S6S-HexA	0.00213461
HexN3S-HexA2S-HexNS-HexA-HexN3S6S-HexA2S	0.00213461
HexN3S-HexA2S-HexN6S-HexA-HexNS6S-HexA2S	0.00213461
HexN3S-HexA2S-HexN6S-HexA-HexNS3S6S-HexA	0.00213461
HexN3S-HexA2S-HexN-HexA2S-HexNS6S-HexA2S	0.00213461
HexN3S-HexA2S-HexN-HexA2S-HexNS3S6S-HexA	0.00213461
HexN3S6S-HexA-HexN3S-HexA-HexNS3S6S-HexA	0.00213459
HexNS6S-HexA-HexN3S-HexA-HexN3S6S-HexA2S	0.00213457
HexN3S6S-HexA-HexN3S-HexA-HexNS6S-HexA2S	0.00213457
HexN6S-HexA2S-HexN3S-HexA-HexNS3S-HexA2S	0.00213379
HexN3S-HexA2S-HexN6S-HexA-HexNS3S-HexA2S	0.00213379
HexN3S-HexA2S-HexN-HexA2S-HexNS3S-HexA2S	0.00213379
HexNS3S-HexA-HexN3S-HexA-HexN3S6S-HexA2S	0.00213374
HexN3S6S-HexA-HexN3S-HexA-HexNS3S-HexA2S	0.00213374
HexN6S-HexA2S-HexN3S-HexA-HexN3S6S-HexA2S	0.00213271
HexN3S-HexA2S-HexN6S-HexA-HexN3S6S-HexA2S	0.00213271
HexN3S-HexA2S-HexN-HexA2S-HexN3S6S-HexA2S	0.00213271
HexN3S6S-HexA-HexN3S-HexA-HexN3S6S-HexA2S	0.00213267
HexN3S-HexA2S-HexN3S-HexA-HexNS6S-HexA2S	0.00213198
HexN3S-HexA2S-HexN3S-HexA-HexNS3S6S-HexA	0.00213198
HexN3S-HexA2S-HexN3S-HexA-HexNS3S-HexA2S	0.00213151
HexN3S-HexA2S-HexN3S-HexA-HexN3S6S-HexA2S	0.00213089
HexA2S-HexNS3S6S-HexA2S-HexN-HexA-HexNS	0.00212837
HexA2S-HexNS3S6S-HexA2S-HexN-HexA-HexN6S	0.00212361
HexA2S-HexNS3S6S-HexA2S-HexN-HexA-HexN3S	0.00211902
HexNS-HexA-HexNS3S6S-HexA2S-HexNS-HexA	0.00211748
HexNS-HexA-HexNS3S6S-HexA2S-HexN-HexA2S	0.00211061
HexNS-HexA-HexNS3S6S-HexA2S-HexN6S-HexA	0.00211061
HexN6S-HexA-HexNS3S6S-HexA2S-HexNS-HexA	0.00211061
HexN-HexA2S-HexNS3S6S-HexA2S-HexNS-HexA	0.00211059
HexN6S-HexA-HexNS3S6S-HexA2S-HexN-HexA2S	0.00210585
HexN6S-HexA-HexNS3S6S-HexA2S-HexN6S-HexA	0.00210584
HexN-HexA2S-HexNS3S6S-HexA2S-HexN6S-HexA	0.00210582
HexN-HexA2S-HexNS3S6S-HexA2S-HexN-HexA2S	0.00210582
HexNS-HexA-HexNS3S6S-HexA2S-HexN3S-HexA	0.002104
HexN3S-HexA-HexNS3S6S-HexA2S-HexNS-HexA	0.002104
HexN3S-HexA-HexNS3S6S-HexA2S-HexN-HexA2S	0.00210127
HexN6S-HexA-HexNS3S6S-HexA2S-HexN3S-HexA	0.00210126
HexN3S-HexA-HexNS3S6S-HexA2S-HexN6S-HexA	0.00210126
HexN-HexA2S-HexNS3S6S-HexA2S-HexN3S-HexA	0.00210124
HexA-HexNS3S6S-HexA-HexNS3S6S-HexA-HexN	0.00209904
HexN3S-HexA-HexNS3S6S-HexA2S-HexN3S-HexA	0.00209863
HexNS-HexA-HexNS6S-HexA-HexNS6S-HexA2S	0.00209427
HexNS-HexA-HexNS6S-HexA-HexNS3S6S-HexA	0.00209427
HexNS-HexA-HexNS-HexA2S-HexNS6S-HexA2S	0.00209427
HexNS-HexA-HexNS-HexA2S-HexNS3S6S-HexA	0.00209427
HexNS-HexA-HexNS6S-HexA-HexNS3S-HexA2S	0.00209129
HexNS-HexA-HexNS3S-HexA-HexNS6S-HexA2S	0.00209129
HexNS-HexA-HexNS3S-HexA-HexNS3S6S-HexA	0.00209129
HexNS-HexA-HexNS-HexA2S-HexNS3S-HexA2S	0.00209129
HexNS-HexA-HexNS3S-HexA-HexNS3S-HexA2S	0.00208871
HexN-HexA2S-HexNS6S-HexA-HexNS6S-HexA2S	0.0020874
HexN-HexA2S-HexNS6S-HexA-HexNS3S6S-HexA	0.0020874
HexN-HexA2S-HexNS-HexA2S-HexNS6S-HexA2S	0.0020874
HexN-HexA2S-HexNS-HexA2S-HexNS3S6S-HexA	0.0020874
HexNS-HexA-HexNS6S-HexA-HexN3S6S-HexA2S	0.00208739
HexNS-HexA-HexNS-HexA2S-HexN3S6S-HexA2S	0.00208739
HexNS-HexA-HexN6S-HexA2S-HexNS6S-HexA2S	0.00208739
HexNS-HexA-HexN6S-HexA2S-HexNS3S6S-HexA	0.00208739
HexNS-HexA-HexN3S6S-HexA-HexNS6S-HexA2S	0.00208739
HexNS-HexA-HexN3S6S-HexA-HexNS3S6S-HexA	0.00208739
HexN6S-HexA-HexNS6S-HexA-HexNS6S-HexA2S	0.00208739
HexN6S-HexA-HexNS6S-HexA-HexNS3S6S-HexA	0.00208739
HexN6S-HexA-HexNS-HexA2S-HexNS6S-HexA2S	0.00208739
HexN6S-HexA-HexNS-HexA2S-HexNS3S6S-HexA	0.00208739
HexN-HexA2S-HexNS6S-HexA-HexNS3S-HexA2S	0.00208534
HexN-HexA2S-HexNS3S-HexA-HexNS6S-HexA2S	0.00208534
HexN-HexA2S-HexNS3S-HexA-HexNS3S6S-HexA	0.00208534
HexN-HexA2S-HexNS-HexA2S-HexNS3S-HexA2S	0.00208534
HexNS-HexA-HexNS3S-HexA-HexN3S6S-HexA2S	0.00208533
HexNS-HexA-HexN6S-HexA2S-HexNS3S-HexA2S	0.00208533
HexNS-HexA-HexN3S6S-HexA-HexNS3S-HexA2S	0.00208533
HexN6S-HexA-HexNS6S-HexA-HexNS3S-HexA2S	0.00208533
HexN6S-HexA-HexNS3S-HexA-HexNS6S-HexA2S	0.00208533
HexN6S-HexA-HexNS3S-HexA-HexNS3S6S-HexA	0.00208533
HexN6S-HexA-HexNS-HexA2S-HexNS3S-HexA2S	0.00208533
HexN-HexA2S-HexNS3S-HexA-HexNS3S-HexA2S	0.00208355
HexN6S-HexA-HexNS3S-HexA-HexNS3S-HexA2S	0.00208354
HexN-HexA2S-HexNS6S-HexA-HexN3S6S-HexA2S	0.00208264
HexN-HexA2S-HexNS-HexA2S-HexN3S6S-HexA2S	0.00208264
HexN-HexA2S-HexN6S-HexA2S-HexNS6S-HexA2S	0.00208264
HexN-HexA2S-HexN6S-HexA2S-HexNS3S6S-HexA	0.00208264
HexN-HexA2S-HexN3S6S-HexA-HexNS6S-HexA2S	0.00208264
HexN-HexA2S-HexN3S6S-HexA-HexNS3S6S-HexA	0.00208264
HexNS-HexA-HexN6S-HexA2S-HexN3S6S-HexA2S	0.00208263
HexNS-HexA-HexN3S6S-HexA-HexN3S6S-HexA2S	0.00208263
HexN6S-HexA-HexNS6S-HexA-HexN3S6S-HexA2S	0.00208263
HexN6S-HexA-HexNS-HexA2S-HexN3S6S-HexA2S	0.00208263
HexN6S-HexA-HexN6S-HexA2S-HexNS6S-HexA2S	0.00208263
HexN6S-HexA-HexN6S-HexA2S-HexNS3S6S-HexA	0.00208263
HexN6S-HexA-HexN3S6S-HexA-HexNS6S-HexA2S	0.00208263
HexN6S-HexA-HexN3S6S-HexA-HexNS3S6S-HexA	0.00208263
HexN-HexA2S-HexNS3S-HexA-HexN3S6S-HexA2S	0.00208121
HexN-HexA2S-HexN6S-HexA2S-HexNS3S-HexA2S	0.00208121
HexN-HexA2S-HexN3S6S-HexA-HexNS3S-HexA2S	0.00208121
HexN6S-HexA-HexNS3S-HexA-HexN3S6S-HexA2S	0.0020812
HexN6S-HexA-HexN6S-HexA2S-HexNS3S-HexA2S	0.0020812
HexN6S-HexA-HexN3S6S-HexA-HexNS3S-HexA2S	0.0020812
HexNS-HexA-HexN3S-HexA2S-HexNS6S-HexA2S	0.00208078
HexNS-HexA-HexN3S-HexA2S-HexNS3S6S-HexA	0.00208078
HexN3S-HexA-HexNS6S-HexA-HexNS6S-HexA2S	0.00208078
HexN3S-HexA-HexNS6S-HexA-HexNS3S6S-HexA	0.00208078
HexN3S-HexA-HexNS-HexA2S-HexNS6S-HexA2S	0.00208078
HexN3S-HexA-HexNS-HexA2S-HexNS3S6S-HexA	0.00208078
HexNS-HexA-HexN3S-HexA2S-HexNS3S-HexA2S	0.0020796
HexN3S-HexA-HexNS6S-HexA-HexNS3S-HexA2S	0.0020796
HexN3S-HexA-HexNS3S-HexA-HexNS6S-HexA2S	0.0020796
HexN3S-HexA-HexNS3S-HexA-HexNS3S6S-HexA	0.0020796
HexN3S-HexA-HexNS-HexA2S-HexNS3S-HexA2S	0.0020796
HexN-HexA2S-HexN6S-HexA2S-HexN3S6S-HexA2S	0.00207933
HexN-HexA2S-HexN3S6S-HexA-HexN3S6S-HexA2S	0.00207933
HexN6S-HexA-HexN6S-HexA2S-HexN3S6S-HexA2S	0.00207932
HexN6S-HexA-HexN3S6S-HexA-HexN3S6S-HexA2S	0.00207932
HexN3S-HexA-HexNS3S-HexA-HexNS3S-HexA2S	0.00207857
HexN-HexA2S-HexN3S-HexA2S-HexNS6S-HexA2S	0.00207805
HexN-HexA2S-HexN3S-HexA2S-HexNS3S6S-HexA	0.00207805
HexNS-HexA-HexN3S-HexA2S-HexN3S6S-HexA2S	0.00207804
HexN6S-HexA-HexN3S-HexA2S-HexNS6S-HexA2S	0.00207804
HexN6S-HexA-HexN3S-HexA2S-HexNS3S6S-HexA	0.00207804
HexN3S-HexA-HexNS6S-HexA-HexN3S6S-HexA2S	0.00207804
HexN3S-HexA-HexNS-HexA2S-HexN3S6S-HexA2S	0.00207804
HexN3S-HexA-HexN6S-HexA2S-HexNS6S-HexA2S	0.00207804
HexN3S-HexA-HexN6S-HexA2S-HexNS3S6S-HexA	0.00207804
HexN3S-HexA-HexN3S6S-HexA-HexNS6S-HexA2S	0.00207804
HexN3S-HexA-HexN3S6S-HexA-HexNS3S6S-HexA	0.00207804
HexN-HexA2S-HexN3S-HexA2S-HexNS3S-HexA2S	0.00207723
HexN6S-HexA-HexN3S-HexA2S-HexNS3S-HexA2S	0.00207722
HexN3S-HexA-HexNS3S-HexA-HexN3S6S-HexA2S	0.00207722
HexN3S-HexA-HexN6S-HexA2S-HexNS3S-HexA2S	0.00207722
HexN3S-HexA-HexN3S6S-HexA-HexNS3S-HexA2S	0.00207722
HexN-HexA2S-HexN3S-HexA2S-HexN3S6S-HexA2S	0.00207616
HexN6S-HexA-HexN3S-HexA2S-HexN3S6S-HexA2S	0.00207615
HexN3S-HexA-HexN6S-HexA2S-HexN3S6S-HexA2S	0.00207615
HexN3S-HexA-HexN3S6S-HexA-HexN3S6S-HexA2S	0.00207615
HexN3S-HexA-HexN3S-HexA2S-HexNS6S-HexA2S	0.00207541
HexN3S-HexA-HexN3S-HexA2S-HexNS3S6S-HexA	0.00207541
HexN3S-HexA-HexN3S-HexA2S-HexNS3S-HexA2S	0.00207494
HexN3S-HexA-HexN3S-HexA2S-HexN3S6S-HexA2S	0.00207432
HexA2S-HexNS6S-HexA-HexNS3S6S-HexA-HexN	0.00206725
HexA2S-HexNS3S-HexA-HexNS3S6S-HexA-HexN	0.00206518
HexA2S-HexN3S6S-HexA-HexNS3S6S-HexA-HexN	0.00206248
HexN-HexA-HexNS3S6S-HexA2S-HexNS6S-HexA	0.00201298
HexN-HexA-HexNS3S6S-HexA2S-HexNS-HexA2S	0.00201298
HexN-HexA-HexNS3S6S-HexA2S-HexNS3S-HexA	0.00201091
HexN-HexA-HexNS3S6S-HexA2S-HexN6S-HexA2S	0.00200821
HexN-HexA-HexNS3S6S-HexA2S-HexN3S6S-HexA	0.00200821
HexN-HexA-HexNS3S6S-HexA2S-HexN3S-HexA2S	0.00200363
HexA-HexNS3S6S-HexA2S-HexNS6S-HexA-HexN	0.00196988
HexA-HexNS3S6S-HexA2S-HexNS3S-HexA-HexN	0.00196781
HexA2S-HexNS3S6S-HexA-HexNS-HexA2S-HexN	0.00196547
HexA-HexNS3S6S-HexA2S-HexN3S6S-HexA-HexN	0.00196511
HexA2S-HexNS3S6S-HexA-HexN6S-HexA2S-HexN	0.0019607
HexA2S-HexNS3S6S-HexA-HexN3S-HexA2S-HexN	0.00195612
HexNS6S-HexA-HexNS3S6S-HexA2S-HexN-HexA	0.00193762
HexNS-HexA2S-HexNS3S6S-HexA2S-HexN-HexA	0.0019376
HexA2S-HexNS6S-HexA2S-HexNS6S-HexA-HexN	0.00193595
HexNS3S-HexA-HexNS3S6S-HexA2S-HexN-HexA	0.00193556
HexA2S-HexNS6S-HexA2S-HexNS3S-HexA-HexN	0.00193388
HexA2S-HexNS3S-HexA2S-HexNS6S-HexA-HexN	0.00193388
HexN3S6S-HexA-HexNS3S6S-HexA2S-HexN-HexA	0.00193286
HexN6S-HexA2S-HexNS3S6S-HexA2S-HexN-HexA	0.00193283
HexA2S-HexNS3S-HexA2S-HexNS3S-HexA-HexN	0.00193209
HexA2S-HexNS6S-HexA2S-HexN3S6S-HexA-HexN	0.00193118
HexA2S-HexN3S6S-HexA2S-HexNS6S-HexA-HexN	0.00193118
HexA2S-HexNS3S-HexA2S-HexN3S6S-HexA-HexN	0.00192975
HexA2S-HexN3S6S-HexA2S-HexNS3S-HexA-HexN	0.00192975
HexN3S-HexA2S-HexNS3S6S-HexA2S-HexN-HexA	0.00192825
HexA2S-HexN3S6S-HexA2S-HexN3S6S-HexA-HexN	0.00192788
HexNS6S-HexA2S-HexNS-HexA-HexNS6S-HexA	0.00191712
HexNS6S-HexA2S-HexNS-HexA-HexNS-HexA2S	0.00191712
HexNS3S6S-HexA-HexNS-HexA-HexNS6S-HexA	0.0019171
HexNS3S6S-HexA-HexNS-HexA-HexNS-HexA2S	0.0019171
HexNS6S-HexA2S-HexNS-HexA-HexNS3S-HexA	0.00191414
HexNS3S-HexA2S-HexNS-HexA-HexNS6S-HexA	0.00191414
HexNS3S-HexA2S-HexNS-HexA-HexNS-HexA2S	0.00191414
HexNS3S6S-HexA-HexNS-HexA-HexNS3S-HexA	0.00191412
HexNS-HexA2S-HexN-HexA-HexNS3S6S-HexA2S	0.00191334
HexNS6S-HexA-HexN-HexA-HexNS3S6S-HexA2S	0.00191331
HexNS3S-HexA2S-HexNS-HexA-HexNS3S-HexA	0.00191156
HexNS3S-HexA-HexN-HexA-HexNS3S6S-HexA2S	0.00191125
HexNS6S-HexA2S-HexNS-HexA-HexN6S-HexA2S	0.00191024
HexNS6S-HexA2S-HexNS-HexA-HexN3S6S-HexA	0.00191024
HexNS6S-HexA2S-HexN6S-HexA-HexNS6S-HexA	0.00191024
HexNS6S-HexA2S-HexN6S-HexA-HexNS-HexA2S	0.00191024
HexNS6S-HexA2S-HexN-HexA2S-HexNS6S-HexA	0.00191024
HexNS6S-HexA2S-HexN-HexA2S-HexNS-HexA2S	0.00191024
HexN3S6S-HexA2S-HexNS-HexA-HexNS6S-HexA	0.00191024
HexN3S6S-HexA2S-HexNS-HexA-HexNS-HexA2S	0.00191024
HexNS3S6S-HexA-HexNS-HexA-HexN6S-HexA2S	0.00191022
HexNS3S6S-HexA-HexNS-HexA-HexN3S6S-HexA	0.00191022
HexNS3S6S-HexA-HexN6S-HexA-HexNS6S-HexA	0.00191022
HexNS3S6S-HexA-HexN6S-HexA-HexNS-HexA2S	0.00191022
HexNS3S6S-HexA-HexN-HexA2S-HexNS6S-HexA	0.00191022
HexNS3S6S-HexA-HexN-HexA2S-HexNS-HexA2S	0.00191022
HexN6S-HexA2S-HexN-HexA-HexNS3S6S-HexA2S	0.00190858
HexN3S6S-HexA-HexN-HexA-HexNS3S6S-HexA2S	0.00190855
HexNS6S-HexA2S-HexN6S-HexA-HexNS3S-HexA	0.00190818
HexNS6S-HexA2S-HexN-HexA2S-HexNS3S-HexA	0.00190818
HexNS3S-HexA2S-HexNS-HexA-HexN6S-HexA2S	0.00190818
HexNS3S-HexA2S-HexNS-HexA-HexN3S6S-HexA	0.00190818
HexNS3S-HexA2S-HexN6S-HexA-HexNS6S-HexA	0.00190818
HexNS3S-HexA2S-HexN6S-HexA-HexNS-HexA2S	0.00190818
HexNS3S-HexA2S-HexN-HexA2S-HexNS6S-HexA	0.00190818
HexNS3S-HexA2S-HexN-HexA2S-HexNS-HexA2S	0.00190818
HexN3S6S-HexA2S-HexNS-HexA-HexNS3S-HexA	0.00190818
HexNS3S6S-HexA-HexN6S-HexA-HexNS3S-HexA	0.00190816
HexNS3S6S-HexA-HexN-HexA2S-HexNS3S-HexA	0.00190816
HexNS3S-HexA2S-HexN6S-HexA-HexNS3S-HexA	0.00190639
HexNS3S-HexA2S-HexN-HexA2S-HexNS3S-HexA	0.00190639
HexNS6S-HexA2S-HexN6S-HexA-HexN6S-HexA2S	0.00190548
HexNS6S-HexA2S-HexN6S-HexA-HexN3S6S-HexA	0.00190548
HexNS6S-HexA2S-HexN-HexA2S-HexN6S-HexA2S	0.00190548
HexNS6S-HexA2S-HexN-HexA2S-HexN3S6S-HexA	0.00190548
HexN3S6S-HexA2S-HexNS-HexA-HexN6S-HexA2S	0.00190548
HexN3S6S-HexA2S-HexNS-HexA-HexN3S6S-HexA	0.00190548
HexN3S6S-HexA2S-HexN6S-HexA-HexNS6S-HexA	0.00190548
HexN3S6S-HexA2S-HexN6S-HexA-HexNS-HexA2S	0.00190548
HexN3S6S-HexA2S-HexN-HexA2S-HexNS6S-HexA	0.00190548
HexN3S6S-HexA2S-HexN-HexA2S-HexNS-HexA2S	0.00190548
HexNS3S6S-HexA-HexN6S-HexA-HexN6S-HexA2S	0.00190545
HexNS3S6S-HexA-HexN6S-HexA-HexN3S6S-HexA	0.00190545
HexNS3S6S-HexA-HexN-HexA2S-HexN6S-HexA2S	0.00190545
HexNS3S6S-HexA-HexN-HexA2S-HexN3S6S-HexA	0.00190545
HexNS3S-HexA2S-HexN6S-HexA-HexN6S-HexA2S	0.00190405
HexNS3S-HexA2S-HexN6S-HexA-HexN3S6S-HexA	0.00190405
HexNS3S-HexA2S-HexN-HexA2S-HexN6S-HexA2S	0.00190405
HexNS3S-HexA2S-HexN-HexA2S-HexN3S6S-HexA	0.00190405
HexN3S6S-HexA2S-HexN6S-HexA-HexNS3S-HexA	0.00190405
HexN3S6S-HexA2S-HexN-HexA2S-HexNS3S-HexA	0.00190405
HexN3S-HexA2S-HexN-HexA-HexNS3S6S-HexA2S	0.001904
HexNS6S-HexA2S-HexNS-HexA-HexN3S-HexA2S	0.00190363
HexNS6S-HexA2S-HexN3S-HexA-HexNS6S-HexA	0.00190363
HexNS6S-HexA2S-HexN3S-HexA-HexNS-HexA2S	0.00190363
HexNS3S6S-HexA-HexNS-HexA-HexN3S-HexA2S	0.00190361
HexNS3S6S-HexA-HexN3S-HexA-HexNS6S-HexA	0.00190361
HexNS3S6S-HexA-HexN3S-HexA-HexNS-HexA2S	0.00190361
HexNS6S-HexA2S-HexN3S-HexA-HexNS3S-HexA	0.00190245
HexNS3S-HexA2S-HexNS-HexA-HexN3S-HexA2S	0.00190245
HexNS3S-HexA2S-HexN3S-HexA-HexNS6S-HexA	0.00190245
HexNS3S-HexA2S-HexN3S-HexA-HexNS-HexA2S	0.00190245
HexNS3S6S-HexA-HexN3S-HexA-HexNS3S-HexA	0.00190242
HexN3S6S-HexA2S-HexN6S-HexA-HexN6S-HexA2S	0.00190217
HexN3S6S-HexA2S-HexN6S-HexA-HexN3S6S-HexA	0.00190217
HexN3S6S-HexA2S-HexN-HexA2S-HexN6S-HexA2S	0.00190217
HexN3S6S-HexA2S-HexN-HexA2S-HexN3S6S-HexA	0.00190217
HexNS3S-HexA2S-HexN3S-HexA-HexNS3S-HexA	0.00190142
HexNS6S-HexA2S-HexN6S-HexA-HexN3S-HexA2S	0.00190089
HexNS6S-HexA2S-HexN3S-HexA-HexN6S-HexA2S	0.00190089
HexNS6S-HexA2S-HexN3S-HexA-HexN3S6S-HexA	0.00190089
HexNS6S-HexA2S-HexN-HexA2S-HexN3S-HexA2S	0.00190089
HexN3S6S-HexA2S-HexNS-HexA-HexN3S-HexA2S	0.00190089
HexN3S6S-HexA2S-HexN3S-HexA-HexNS6S-HexA	0.00190089
HexN3S6S-HexA2S-HexN3S-HexA-HexNS-HexA2S	0.00190089
HexNS3S6S-HexA-HexN6S-HexA-HexN3S-HexA2S	0.00190087
HexNS3S6S-HexA-HexN3S-HexA-HexN6S-HexA2S	0.00190087
HexNS3S6S-HexA-HexN3S-HexA-HexN3S6S-HexA	0.00190087
HexNS3S6S-HexA-HexN-HexA2S-HexN3S-HexA2S	0.00190087
HexNS3S-HexA2S-HexN6S-HexA-HexN3S-HexA2S	0.00190007
HexNS3S-HexA2S-HexN3S-HexA-HexN6S-HexA2S	0.00190007
HexNS3S-HexA2S-HexN3S-HexA-HexN3S6S-HexA	0.00190007
HexNS3S-HexA2S-HexN-HexA2S-HexN3S-HexA2S	0.00190007
HexN3S6S-HexA2S-HexN3S-HexA-HexNS3S-HexA	0.00190007
HexN3S6S-HexA2S-HexN6S-HexA-HexN3S-HexA2S	0.001899
HexN3S6S-HexA2S-HexN3S-HexA-HexN6S-HexA2S	0.001899
HexN3S6S-HexA2S-HexN3S-HexA-HexN3S6S-HexA	0.001899
HexN3S6S-HexA2S-HexN-HexA2S-HexN3S-HexA2S	0.001899
HexNS6S-HexA2S-HexN3S-HexA-HexN3S-HexA2S	0.00189826
HexNS3S6S-HexA-HexN3S-HexA-HexN3S-HexA2S	0.00189824
HexNS3S-HexA2S-HexN3S-HexA-HexN3S-HexA2S	0.00189779
HexN3S6S-HexA2S-HexN3S-HexA-HexN3S-HexA2S	0.00189717
HexNS-HexA-HexNS-HexA-HexNS3S6S-HexA2S	0.00185966
HexN-HexA2S-HexNS-HexA-HexNS3S6S-HexA2S	0.0018528
HexNS-HexA-HexN6S-HexA-HexNS3S6S-HexA2S	0.00185278
HexNS-HexA-HexN-HexA2S-HexNS3S6S-HexA2S	0.00185278
HexN6S-HexA-HexNS-HexA-HexNS3S6S-HexA2S	0.00185278
HexN-HexA-HexNS6S-HexA2S-HexNS6S-HexA2S	0.00184824
HexN-HexA-HexNS6S-HexA2S-HexNS3S6S-HexA	0.00184824
HexN-HexA-HexNS3S6S-HexA-HexNS6S-HexA2S	0.00184824
HexN-HexA-HexNS3S6S-HexA-HexNS3S6S-HexA	0.00184824
HexN-HexA2S-HexN6S-HexA-HexNS3S6S-HexA2S	0.00184804
HexN-HexA2S-HexN-HexA2S-HexNS3S6S-HexA2S	0.00184804
HexN6S-HexA-HexN6S-HexA-HexNS3S6S-HexA2S	0.00184802
HexN6S-HexA-HexN-HexA2S-HexNS3S6S-HexA2S	0.00184802
HexN-HexA-HexNS6S-HexA2S-HexNS3S-HexA2S	0.00184618
HexN-HexA-HexNS3S6S-HexA-HexNS3S-HexA2S	0.00184618
HexN-HexA-HexNS3S-HexA2S-HexNS6S-HexA2S	0.00184618
HexN-HexA-HexNS3S-HexA2S-HexNS3S6S-HexA	0.00184618
HexNS-HexA-HexN3S-HexA-HexNS3S6S-HexA2S	0.00184617
HexN3S-HexA-HexNS-HexA-HexNS3S6S-HexA2S	0.00184617
HexN-HexA-HexNS3S-HexA2S-HexNS3S-HexA2S	0.00184439
HexN-HexA-HexNS6S-HexA2S-HexN3S6S-HexA2S	0.00184348
HexN-HexA-HexNS3S6S-HexA-HexN3S6S-HexA2S	0.00184348
HexN-HexA-HexN3S6S-HexA2S-HexNS6S-HexA2S	0.00184348
HexN-HexA-HexN3S6S-HexA2S-HexNS3S6S-HexA	0.00184348
HexN-HexA2S-HexN3S-HexA-HexNS3S6S-HexA2S	0.00184345
HexN6S-HexA-HexN3S-HexA-HexNS3S6S-HexA2S	0.00184343
HexN3S-HexA-HexN6S-HexA-HexNS3S6S-HexA2S	0.00184343
HexN3S-HexA-HexN-HexA2S-HexNS3S6S-HexA2S	0.00184343
HexN-HexA-HexNS3S-HexA2S-HexN3S6S-HexA2S	0.00184205
HexN-HexA-HexN3S6S-HexA2S-HexNS3S-HexA2S	0.00184205
HexN3S-HexA-HexN3S-HexA-HexNS3S6S-HexA2S	0.0018408
HexN-HexA-HexN3S6S-HexA2S-HexN3S6S-HexA2S	0.00184017
HexA2S-HexNS3S6S-HexA2S-HexN-HexA2S-HexN	0.00182522
HexNS6S-HexA2S-HexNS6S-HexA-HexNS-HexA	0.00176132
HexNS6S-HexA2S-HexNS-HexA2S-HexNS-HexA	0.00176132
HexNS3S6S-HexA-HexNS6S-HexA-HexNS-HexA	0.00176131
HexNS3S6S-HexA-HexNS-HexA2S-HexNS-HexA	0.00176131
HexNS6S-HexA2S-HexNS3S-HexA-HexNS-HexA	0.00175834
HexNS3S-HexA2S-HexNS6S-HexA-HexNS-HexA	0.00175834
HexNS3S-HexA2S-HexNS-HexA2S-HexNS-HexA	0.00175834
HexNS3S6S-HexA-HexNS3S-HexA-HexNS-HexA	0.00175833
HexNS3S-HexA2S-HexNS3S-HexA-HexNS-HexA	0.00175576
HexNS6S-HexA2S-HexNS6S-HexA-HexN6S-HexA	0.00175444
HexNS6S-HexA2S-HexNS6S-HexA-HexN-HexA2S	0.00175444
HexNS6S-HexA2S-HexNS-HexA2S-HexN6S-HexA	0.00175444
HexNS6S-HexA2S-HexNS-HexA2S-HexN-HexA2S	0.00175444
HexNS6S-HexA2S-HexN6S-HexA2S-HexNS-HexA	0.00175444
HexNS6S-HexA2S-HexN3S6S-HexA-HexNS-HexA	0.00175444
HexN3S6S-HexA2S-HexNS6S-HexA-HexNS-HexA	0.00175444
HexN3S6S-HexA2S-HexNS-HexA2S-HexNS-HexA	0.00175444
HexNS3S6S-HexA-HexNS6S-HexA-HexN6S-HexA	0.00175443
HexNS3S6S-HexA-HexNS6S-HexA-HexN-HexA2S	0.00175443
HexNS3S6S-HexA-HexNS-HexA2S-HexN6S-HexA	0.00175443
HexNS3S6S-HexA-HexNS-HexA2S-HexN-HexA2S	0.00175443
HexNS3S6S-HexA-HexN6S-HexA2S-HexNS-HexA	0.00175443
HexNS3S6S-HexA-HexN3S6S-HexA-HexNS-HexA	0.00175443
HexNS6S-HexA2S-HexNS3S-HexA-HexN6S-HexA	0.00175238
HexNS6S-HexA2S-HexNS3S-HexA-HexN-HexA2S	0.00175238
HexNS3S-HexA2S-HexNS6S-HexA-HexN6S-HexA	0.00175238
HexNS3S-HexA2S-HexNS6S-HexA-HexN-HexA2S	0.00175238
HexNS3S-HexA2S-HexNS-HexA2S-HexN6S-HexA	0.00175238
HexNS3S-HexA2S-HexNS-HexA2S-HexN-HexA2S	0.00175238
HexNS3S-HexA2S-HexN6S-HexA2S-HexNS-HexA	0.00175238
HexNS3S-HexA2S-HexN3S6S-HexA-HexNS-HexA	0.00175238
HexN3S6S-HexA2S-HexNS3S-HexA-HexNS-HexA	0.00175238
HexNS3S6S-HexA-HexNS3S-HexA-HexN6S-HexA	0.00175237
HexNS3S6S-HexA-HexNS3S-HexA-HexN-HexA2S	0.00175237
HexNS3S-HexA2S-HexNS3S-HexA-HexN6S-HexA	0.00175059
HexNS3S-HexA2S-HexNS3S-HexA-HexN-HexA2S	0.00175059
HexNS6S-HexA2S-HexN6S-HexA2S-HexN6S-HexA	0.00174968
HexNS6S-HexA2S-HexN6S-HexA2S-HexN-HexA2S	0.00174968
HexNS6S-HexA2S-HexN3S6S-HexA-HexN6S-HexA	0.00174968
HexNS6S-HexA2S-HexN3S6S-HexA-HexN-HexA2S	0.00174968
HexN3S6S-HexA2S-HexNS6S-HexA-HexN6S-HexA	0.00174968
HexN3S6S-HexA2S-HexNS6S-HexA-HexN-HexA2S	0.00174968
HexN3S6S-HexA2S-HexNS-HexA2S-HexN6S-HexA	0.00174968
HexN3S6S-HexA2S-HexNS-HexA2S-HexN-HexA2S	0.00174968
HexN3S6S-HexA2S-HexN6S-HexA2S-HexNS-HexA	0.00174968
HexN3S6S-HexA2S-HexN3S6S-HexA-HexNS-HexA	0.00174968
HexNS3S6S-HexA-HexN6S-HexA2S-HexN6S-HexA	0.00174966
HexNS3S6S-HexA-HexN6S-HexA2S-HexN-HexA2S	0.00174966
HexNS3S6S-HexA-HexN3S6S-HexA-HexN6S-HexA	0.00174966
HexNS3S6S-HexA-HexN3S6S-HexA-HexN-HexA2S	0.00174966
HexNS3S-HexA2S-HexN6S-HexA2S-HexN6S-HexA	0.00174824
HexNS3S-HexA2S-HexN6S-HexA2S-HexN-HexA2S	0.00174824
HexNS3S-HexA2S-HexN3S6S-HexA-HexN6S-HexA	0.00174824
HexNS3S-HexA2S-HexN3S6S-HexA-HexN-HexA2S	0.00174824
HexN3S6S-HexA2S-HexNS3S-HexA-HexN6S-HexA	0.00174824
HexN3S6S-HexA2S-HexNS3S-HexA-HexN-HexA2S	0.00174824
HexNS6S-HexA2S-HexNS6S-HexA-HexN3S-HexA	0.00174783
HexNS6S-HexA2S-HexNS-HexA2S-HexN3S-HexA	0.00174783
HexNS6S-HexA2S-HexN3S-HexA2S-HexNS-HexA	0.00174783
HexNS3S6S-HexA-HexNS6S-HexA-HexN3S-HexA	0.00174782
HexNS3S6S-HexA-HexNS-HexA2S-HexN3S-HexA	0.00174782
HexNS3S6S-HexA-HexN3S-HexA2S-HexNS-HexA	0.00174782
HexNS6S-HexA2S-HexNS3S-HexA-HexN3S-HexA	0.00174664
HexNS3S-HexA2S-HexNS6S-HexA-HexN3S-HexA	0.00174664
HexNS3S-HexA2S-HexNS-HexA2S-HexN3S-HexA	0.00174664
HexNS3S-HexA2S-HexN3S-HexA2S-HexNS-HexA	0.00174664
HexNS3S6S-HexA-HexNS3S-HexA-HexN3S-HexA	0.00174663
HexN3S6S-HexA2S-HexN6S-HexA2S-HexN6S-HexA	0.00174637
HexN3S6S-HexA2S-HexN6S-HexA2S-HexN-HexA2S	0.00174637
HexN3S6S-HexA2S-HexN3S6S-HexA-HexN6S-HexA	0.00174637
HexN3S6S-HexA2S-HexN3S6S-HexA-HexN-HexA2S	0.00174637
HexNS3S-HexA2S-HexNS3S-HexA-HexN3S-HexA	0.00174562
HexNS6S-HexA2S-HexN6S-HexA2S-HexN3S-HexA	0.00174509
HexNS6S-HexA2S-HexN3S6S-HexA-HexN3S-HexA	0.00174509
HexNS6S-HexA2S-HexN3S-HexA2S-HexN6S-HexA	0.00174509
HexNS6S-HexA2S-HexN3S-HexA2S-HexN-HexA2S	0.00174509
HexN3S6S-HexA2S-HexNS6S-HexA-HexN3S-HexA	0.00174509
HexN3S6S-HexA2S-HexNS-HexA2S-HexN3S-HexA	0.00174509
HexN3S6S-HexA2S-HexN3S-HexA2S-HexNS-HexA	0.00174509
HexNS3S6S-HexA-HexN6S-HexA2S-HexN3S-HexA	0.00174508
HexNS3S6S-HexA-HexN3S6S-HexA-HexN3S-HexA	0.00174508
HexNS3S6S-HexA-HexN3S-HexA2S-HexN6S-HexA	0.00174508
HexNS3S6S-HexA-HexN3S-HexA2S-HexN-HexA2S	0.00174508
HexNS3S-HexA2S-HexN6S-HexA2S-HexN3S-HexA	0.00174427
HexNS3S-HexA2S-HexN3S6S-HexA-HexN3S-HexA	0.00174427
HexNS3S-HexA2S-HexN3S-HexA2S-HexN6S-HexA	0.00174427
HexNS3S-HexA2S-HexN3S-HexA2S-HexN-HexA2S	0.00174427
HexN3S6S-HexA2S-HexNS3S-HexA-HexN3S-HexA	0.00174427
HexN3S6S-HexA2S-HexN6S-HexA2S-HexN3S-HexA	0.0017432
HexN3S6S-HexA2S-HexN3S6S-HexA-HexN3S-HexA	0.0017432
HexN3S6S-HexA2S-HexN3S-HexA2S-HexN6S-HexA	0.0017432
HexN3S6S-HexA2S-HexN3S-HexA2S-HexN-HexA2S	0.0017432
HexNS6S-HexA2S-HexN3S-HexA2S-HexN3S-HexA	0.00174246
HexNS3S6S-HexA-HexN3S-HexA2S-HexN3S-HexA	0.00174245
HexNS3S-HexA2S-HexN3S-HexA2S-HexN3S-HexA	0.00174199
HexN3S6S-HexA2S-HexN3S-HexA2S-HexN3S-HexA	0.00174137
HexNS6S-HexA2S-HexN-HexA-HexNS3S6S-HexA	0.00172337
HexNS6S-HexA2S-HexN-HexA-HexNS6S-HexA2S	0.00172334
HexNS3S6S-HexA-HexN-HexA-HexNS6S-HexA2S	0.00172334
HexNS3S6S-HexA-HexN-HexA-HexNS3S6S-HexA	0.00172334
HexNS3S-HexA2S-HexN-HexA-HexNS3S6S-HexA	0.00172131
HexNS6S-HexA2S-HexN-HexA-HexNS3S-HexA2S	0.00172128
HexNS3S-HexA2S-HexN-HexA-HexNS6S-HexA2S	0.00172128
HexNS3S6S-HexA-HexN-HexA-HexNS3S-HexA2S	0.00172127
HexNS3S-HexA2S-HexN-HexA-HexNS3S-HexA2S	0.00171949
HexN3S6S-HexA2S-HexN-HexA-HexNS3S6S-HexA	0.00171861
HexNS6S-HexA2S-HexN-HexA-HexN3S6S-HexA2S	0.00171858
HexN3S6S-HexA2S-HexN-HexA-HexNS6S-HexA2S	0.00171858
HexNS3S6S-HexA-HexN-HexA-HexN3S6S-HexA2S	0.00171857
HexNS3S-HexA2S-HexN-HexA-HexN3S6S-HexA2S	0.00171714
HexN3S6S-HexA2S-HexN-HexA-HexNS3S-HexA2S	0.00171714
HexN3S6S-HexA2S-HexN-HexA-HexN3S6S-HexA2S	0.00171527
HexNS3S6S-HexA2S-HexN-HexA-HexNS6S-HexA	0.00163091
HexNS3S6S-HexA2S-HexN-HexA-HexNS-HexA2S	0.00163091
HexNS3S6S-HexA2S-HexN-HexA-HexNS3S-HexA	0.00162884
HexNS3S6S-HexA2S-HexN-HexA-HexN6S-HexA2S	0.00162614
HexNS3S6S-HexA2S-HexN-HexA-HexN3S6S-HexA	0.00162614
HexNS3S6S-HexA2S-HexN-HexA-HexN3S-HexA2S	0.00162156
HexA2S-HexNS3S6S-HexA-HexNS6S-HexA-HexN	0.00162127
HexA2S-HexNS3S6S-HexA-HexNS3S-HexA-HexN	0.0016192
HexA2S-HexNS3S6S-HexA-HexN3S6S-HexA-HexN	0.0016165
HexN-HexA-HexNS6S-HexA-HexNS3S6S-HexA2S	0.00160502
HexN-HexA-HexNS-HexA2S-HexNS3S6S-HexA2S	0.00160502
HexN-HexA-HexNS3S-HexA-HexNS3S6S-HexA2S	0.00160295
HexN-HexA-HexN6S-HexA2S-HexNS3S6S-HexA2S	0.00160025
HexN-HexA-HexN3S6S-HexA-HexNS3S6S-HexA2S	0.00160025
HexN-HexA-HexN3S-HexA2S-HexNS3S6S-HexA2S	0.00159567
HexA2S-HexNS3S6S-HexA2S-HexNS-HexA-HexN	0.00145373
HexNS3S6S-HexA2S-HexNS-HexA-HexNS-HexA	0.00145189
HexNS3S6S-HexA-HexNS6S-HexA2S-HexN-HexA	0.0014496
HexNS3S6S-HexA-HexNS3S6S-HexA-HexN-HexA	0.0014496
HexNS6S-HexA2S-HexNS6S-HexA2S-HexN-HexA	0.00144959
HexNS6S-HexA2S-HexNS3S6S-HexA-HexN-HexA	0.00144959
HexA2S-HexNS3S6S-HexA2S-HexN6S-HexA-HexN	0.00144896
HexNS3S6S-HexA-HexNS3S-HexA2S-HexN-HexA	0.00144753
HexNS6S-HexA2S-HexNS3S-HexA2S-HexN-HexA	0.00144752
HexNS3S-HexA2S-HexNS6S-HexA2S-HexN-HexA	0.00144752
HexNS3S-HexA2S-HexNS3S6S-HexA-HexN-HexA	0.00144752
HexNS3S-HexA2S-HexNS3S-HexA2S-HexN-HexA	0.00144573
HexNS3S6S-HexA2S-HexNS-HexA-HexN6S-HexA	0.00144501
HexNS3S6S-HexA2S-HexNS-HexA-HexN-HexA2S	0.00144501
HexNS3S6S-HexA2S-HexN6S-HexA-HexNS-HexA	0.00144501
HexNS3S6S-HexA2S-HexN-HexA2S-HexNS-HexA	0.00144501
HexNS3S6S-HexA-HexN3S6S-HexA2S-HexN-HexA	0.00144483
HexNS6S-HexA2S-HexN3S6S-HexA2S-HexN-HexA	0.00144482
HexN3S6S-HexA2S-HexNS6S-HexA2S-HexN-HexA	0.00144482
HexN3S6S-HexA2S-HexNS3S6S-HexA-HexN-HexA	0.00144482
HexA2S-HexNS3S6S-HexA2S-HexN3S-HexA-HexN	0.00144438
HexNS3S-HexA2S-HexN3S6S-HexA2S-HexN-HexA	0.00144339
HexN3S6S-HexA2S-HexNS3S-HexA2S-HexN-HexA	0.00144339
HexN3S6S-HexA2S-HexN3S6S-HexA2S-HexN-HexA	0.00144152
HexNS3S6S-HexA2S-HexN6S-HexA-HexN6S-HexA	0.00144025
HexNS3S6S-HexA2S-HexN6S-HexA-HexN-HexA2S	0.00144025
HexNS3S6S-HexA2S-HexN-HexA2S-HexN6S-HexA	0.00144025
HexNS3S6S-HexA2S-HexN-HexA2S-HexN-HexA2S	0.00144025
HexNS3S6S-HexA2S-HexNS-HexA-HexN3S-HexA	0.0014384
HexNS3S6S-HexA2S-HexN3S-HexA-HexNS-HexA	0.0014384
HexNS3S6S-HexA2S-HexN6S-HexA-HexN3S-HexA	0.00143566
HexNS3S6S-HexA2S-HexN3S-HexA-HexN6S-HexA	0.00143566
HexNS3S6S-HexA2S-HexN3S-HexA-HexN-HexA2S	0.00143566
HexNS3S6S-HexA2S-HexN-HexA2S-HexN3S-HexA	0.00143566
HexNS3S6S-HexA2S-HexN3S-HexA-HexN3S-HexA	0.00143303
HexNS3S6S-HexA2S-HexNS6S-HexA-HexN-HexA	0.00105297
HexNS3S6S-HexA2S-HexNS-HexA2S-HexN-HexA	0.00105297
HexNS3S6S-HexA2S-HexNS3S-HexA-HexN-HexA	0.0010509
HexNS3S6S-HexA2S-HexN6S-HexA2S-HexN-HexA	0.0010482
HexNS3S6S-HexA2S-HexN3S6S-HexA-HexN-HexA	0.0010482
HexNS3S6S-HexA2S-HexN3S-HexA2S-HexN-HexA	0.00104362

## Sheet: Table S9
Training compound #7 GAGrank results
Sequence	GAGrank score
HexA-HexNS6S-HexA-HexNS3S6S-HexA2S-HexNS6S	0.00322761
HexA-HexNS6S-HexA-HexNS3S6S-HexA2S-HexNS3S	0.00322323
HexA-HexNS3S-HexA-HexNS3S6S-HexA2S-HexNS6S	0.00322323
HexA-HexNS3S-HexA-HexNS3S6S-HexA2S-HexNS3S	0.00321942
HexA-HexNS6S-HexA-HexNS3S6S-HexA2S-HexN3S6S	0.00321749
HexA-HexN3S6S-HexA-HexNS3S6S-HexA2S-HexNS6S	0.00321749
HexA-HexNS3S-HexA-HexNS3S6S-HexA2S-HexN3S6S	0.00321445
HexA-HexN3S6S-HexA-HexNS3S6S-HexA2S-HexNS3S	0.00321445
HexA-HexN3S6S-HexA-HexNS3S6S-HexA2S-HexN3S6S	0.00321048
HexA-HexNS6S-HexA-HexNS6S-HexA2S-HexNS3S6S	0.00320494
HexA-HexNS6S-HexA-HexNS3S6S-HexA-HexNS3S6S	0.00320413
HexA-HexNS6S-HexA-HexNS3S-HexA2S-HexNS3S6S	0.00320056
HexA-HexNS3S-HexA-HexNS6S-HexA2S-HexNS3S6S	0.00320056
HexA-HexNS3S-HexA-HexNS3S6S-HexA-HexNS3S6S	0.00319974
HexA-HexNS3S-HexA-HexNS3S-HexA2S-HexNS3S6S	0.00319676
HexA-HexNS6S-HexA-HexN3S6S-HexA2S-HexNS3S6S	0.00319483
HexA-HexN3S6S-HexA-HexNS6S-HexA2S-HexNS3S6S	0.00319483
HexA-HexN3S6S-HexA-HexNS3S6S-HexA-HexNS3S6S	0.00319401
HexA-HexNS3S-HexA-HexN3S6S-HexA2S-HexNS3S6S	0.00319179
HexA-HexN3S6S-HexA-HexNS3S-HexA2S-HexNS3S6S	0.00319179
HexA-HexN3S6S-HexA-HexN3S6S-HexA2S-HexNS3S6S	0.00318782
HexA2S-HexNS-HexA-HexNS3S6S-HexA2S-HexNS6S	0.00317908
HexA2S-HexNS-HexA-HexNS3S6S-HexA2S-HexNS3S	0.0031747
HexA2S-HexNS-HexA-HexNS3S6S-HexA2S-HexN3S6S	0.00316896
HexA2S-HexN6S-HexA-HexNS3S6S-HexA2S-HexNS6S	0.00316896
HexA2S-HexN6S-HexA-HexNS3S6S-HexA2S-HexNS3S	0.00316593
HexA2S-HexN6S-HexA-HexNS3S6S-HexA2S-HexN3S6S	0.00316195
HexA2S-HexN3S-HexA-HexNS3S6S-HexA2S-HexNS6S	0.00315924
HexA2S-HexN3S-HexA-HexNS3S6S-HexA2S-HexNS3S	0.00315749
HexA2S-HexNS-HexA-HexNS6S-HexA2S-HexNS3S6S	0.00315609
HexA2S-HexNS-HexA-HexNS3S6S-HexA-HexNS3S6S	0.00315526
HexA2S-HexN3S-HexA-HexNS3S6S-HexA2S-HexN3S6S	0.00315521
HexA2S-HexNS-HexA-HexNS3S-HexA2S-HexNS3S6S	0.00315171
HexA2S-HexNS-HexA-HexN3S6S-HexA2S-HexNS3S6S	0.00314597
HexA2S-HexN6S-HexA-HexNS6S-HexA2S-HexNS3S6S	0.00314597
HexA2S-HexN6S-HexA-HexNS3S6S-HexA-HexNS3S6S	0.00314515
HexA2S-HexN6S-HexA-HexNS3S-HexA2S-HexNS3S6S	0.00314294
HexA2S-HexN6S-HexA-HexN3S6S-HexA2S-HexNS3S6S	0.00313896
HexA2S-HexN3S-HexA-HexNS6S-HexA2S-HexNS3S6S	0.00313625
HexA2S-HexN3S-HexA-HexNS3S6S-HexA-HexNS3S6S	0.00313542
HexA2S-HexN3S-HexA-HexNS3S-HexA2S-HexNS3S6S	0.0031345
HexA2S-HexN3S-HexA-HexN3S6S-HexA2S-HexNS3S6S	0.00313222
HexA-HexN6S-HexA2S-HexNS3S6S-HexA2S-HexNS6S	0.00311341
HexA-HexN6S-HexA2S-HexNS3S6S-HexA2S-HexNS3S	0.00311037
HexA-HexN6S-HexA2S-HexNS3S6S-HexA2S-HexN3S6S	0.0031064
HexA-HexN3S-HexA2S-HexNS3S6S-HexA2S-HexNS6S	0.00310368
HexA-HexN3S-HexA2S-HexNS3S6S-HexA2S-HexNS3S	0.00310194
HexA-HexN3S-HexA2S-HexNS3S6S-HexA2S-HexN3S6S	0.00309965
HexA-HexN6S-HexA2S-HexNS6S-HexA2S-HexNS3S6S	0.00309001
HexA-HexN6S-HexA2S-HexNS3S6S-HexA-HexNS3S6S	0.00308917
HexA-HexN6S-HexA2S-HexNS3S-HexA2S-HexNS3S6S	0.00308698
HexA-HexNS-HexA2S-HexNS3S6S-HexA2S-HexNS6S	0.00308305
HexA-HexN6S-HexA2S-HexN3S6S-HexA2S-HexNS3S6S	0.003083
HexA-HexN3S-HexA2S-HexNS6S-HexA2S-HexNS3S6S	0.00308029
HexA-HexN3S-HexA2S-HexNS3S6S-HexA-HexNS3S6S	0.00307944
HexA-HexNS-HexA2S-HexNS3S6S-HexA2S-HexNS3S	0.00307867
HexA-HexN3S-HexA2S-HexNS3S-HexA2S-HexNS3S6S	0.00307854
HexA-HexN3S-HexA2S-HexN3S6S-HexA2S-HexNS3S6S	0.00307626
HexA-HexNS-HexA2S-HexNS3S6S-HexA2S-HexN3S6S	0.00307294
HexA-HexNS6S-HexA2S-HexNS6S-HexA2S-HexNS6S	0.00307217
HexA-HexNS6S-HexA2S-HexNS6S-HexA2S-HexNS3S	0.00306778
HexA-HexNS6S-HexA2S-HexNS3S-HexA2S-HexNS6S	0.00306778
HexA-HexNS3S-HexA2S-HexNS6S-HexA2S-HexNS6S	0.00306778
HexA-HexNS6S-HexA2S-HexNS3S-HexA2S-HexNS3S	0.00306398
HexA-HexNS3S-HexA2S-HexNS6S-HexA2S-HexNS3S	0.00306398
HexA-HexNS3S-HexA2S-HexNS3S-HexA2S-HexNS6S	0.00306398
HexA2S-HexN-HexA2S-HexNS3S6S-HexA2S-HexNS6S	0.00306329
HexA-HexNS6S-HexA2S-HexNS6S-HexA2S-HexN3S6S	0.00306205
HexA-HexNS6S-HexA2S-HexN3S6S-HexA2S-HexNS6S	0.00306205
HexA-HexN3S6S-HexA2S-HexNS6S-HexA2S-HexNS6S	0.00306205
HexA-HexNS3S-HexA2S-HexNS3S-HexA2S-HexNS3S	0.00306069
HexA2S-HexN-HexA2S-HexNS3S6S-HexA2S-HexNS3S	0.00306025
HexA-HexNS-HexA2S-HexNS6S-HexA2S-HexNS3S6S	0.00305932
HexA-HexNS6S-HexA2S-HexNS3S-HexA2S-HexN3S6S	0.00305901
HexA-HexNS6S-HexA2S-HexN3S6S-HexA2S-HexNS3S	0.00305901
HexA-HexNS3S-HexA2S-HexNS6S-HexA2S-HexN3S6S	0.00305901
HexA-HexNS3S-HexA2S-HexN3S6S-HexA2S-HexNS6S	0.00305901
HexA-HexN3S6S-HexA2S-HexNS6S-HexA2S-HexNS3S	0.00305901
HexA-HexN3S6S-HexA2S-HexNS3S-HexA2S-HexNS6S	0.00305901
HexA-HexNS-HexA2S-HexNS3S6S-HexA-HexNS3S6S	0.00305847
HexA-HexNS3S-HexA2S-HexNS3S-HexA2S-HexN3S6S	0.00305638
HexA-HexNS3S-HexA2S-HexN3S6S-HexA2S-HexNS3S	0.00305638
HexA-HexN3S6S-HexA2S-HexNS3S-HexA2S-HexNS3S	0.00305638
HexA2S-HexN-HexA2S-HexNS3S6S-HexA2S-HexN3S6S	0.00305628
HexA-HexNS6S-HexA2S-HexN3S6S-HexA2S-HexN3S6S	0.00305504
HexA-HexN3S6S-HexA2S-HexNS6S-HexA2S-HexN3S6S	0.00305504
HexA-HexN3S6S-HexA2S-HexN3S6S-HexA2S-HexNS6S	0.00305504
HexA-HexNS-HexA2S-HexNS3S-HexA2S-HexNS3S6S	0.00305494
HexA-HexNS3S-HexA2S-HexN3S6S-HexA2S-HexN3S6S	0.00305293
HexA-HexN3S6S-HexA2S-HexNS3S-HexA2S-HexN3S6S	0.00305293
HexA-HexN3S6S-HexA2S-HexN3S6S-HexA2S-HexNS3S	0.00305293
HexA-HexN3S6S-HexA2S-HexN3S6S-HexA2S-HexN3S6S	0.00305018
HexA-HexNS-HexA2S-HexN3S6S-HexA2S-HexNS3S6S	0.00304921
HexA-HexNS6S-HexA2S-HexNS-HexA2S-HexNS3S6S	0.00304808
HexA-HexNS6S-HexA2S-HexNS6S-HexA-HexNS3S6S	0.00304726
HexA-HexNS3S-HexA2S-HexNS-HexA2S-HexNS3S6S	0.0030437
HexA-HexNS6S-HexA2S-HexNS3S-HexA-HexNS3S6S	0.00304288
HexA-HexNS3S-HexA2S-HexNS6S-HexA-HexNS3S6S	0.00304288
HexA2S-HexN-HexA2S-HexNS6S-HexA2S-HexNS3S6S	0.00303954
HexA-HexNS3S-HexA2S-HexNS3S-HexA-HexNS3S6S	0.00303907
HexA2S-HexN-HexA2S-HexNS3S6S-HexA-HexNS3S6S	0.00303868
HexA-HexNS6S-HexA2S-HexN6S-HexA2S-HexNS3S6S	0.00303797
HexA-HexN3S6S-HexA2S-HexNS-HexA2S-HexNS3S6S	0.00303797
HexA-HexNS6S-HexA2S-HexN3S6S-HexA-HexNS3S6S	0.00303714
HexA-HexN3S6S-HexA2S-HexNS6S-HexA-HexNS3S6S	0.00303714
HexA2S-HexN-HexA2S-HexNS3S-HexA2S-HexNS3S6S	0.0030365
HexA-HexNS3S-HexA2S-HexN6S-HexA2S-HexNS3S6S	0.00303493
HexA-HexNS3S-HexA2S-HexN3S6S-HexA-HexNS3S6S	0.0030341
HexA-HexN3S6S-HexA2S-HexNS3S-HexA-HexNS3S6S	0.0030341
HexA2S-HexN-HexA2S-HexN3S6S-HexA2S-HexNS3S6S	0.00303253
HexA-HexN3S6S-HexA2S-HexN6S-HexA2S-HexNS3S6S	0.00303095
HexA-HexN3S6S-HexA2S-HexN3S6S-HexA-HexNS3S6S	0.00303013
HexA-HexNS6S-HexA2S-HexN3S-HexA2S-HexNS3S6S	0.00302824
HexA-HexNS3S-HexA2S-HexN3S-HexA2S-HexNS3S6S	0.00302649
HexA-HexN3S6S-HexA2S-HexN3S-HexA2S-HexNS3S6S	0.00302421
HexA-HexNS3S6S-HexA-HexNS6S-HexA2S-HexNS6S	0.00302109
HexA2S-HexNS-HexA2S-HexNS6S-HexA2S-HexNS6S	0.00302073
HexA-HexNS3S6S-HexA-HexNS6S-HexA2S-HexNS3S	0.0030167
HexA-HexNS3S6S-HexA-HexNS3S-HexA2S-HexNS6S	0.0030167
HexA2S-HexNS-HexA2S-HexNS6S-HexA2S-HexNS3S	0.00301635
HexA2S-HexNS-HexA2S-HexNS3S-HexA2S-HexNS6S	0.00301635
HexA-HexNS3S6S-HexA-HexNS3S-HexA2S-HexNS3S	0.0030129
HexA2S-HexNS-HexA2S-HexNS3S-HexA2S-HexNS3S	0.00301255
HexA-HexNS3S6S-HexA-HexNS6S-HexA2S-HexN3S6S	0.00301097
HexA-HexNS3S6S-HexA-HexN3S6S-HexA2S-HexNS6S	0.00301097
HexA2S-HexNS-HexA2S-HexNS6S-HexA2S-HexN3S6S	0.00301062
HexA2S-HexNS-HexA2S-HexN3S6S-HexA2S-HexNS6S	0.00301062
HexA2S-HexN6S-HexA2S-HexNS6S-HexA2S-HexNS6S	0.00301062
HexA-HexNS3S6S-HexA-HexNS3S-HexA2S-HexN3S6S	0.00300793
HexA-HexNS3S6S-HexA-HexN3S6S-HexA2S-HexNS3S	0.00300793
HexA2S-HexNS-HexA2S-HexNS3S-HexA2S-HexN3S6S	0.00300758
HexA2S-HexNS-HexA2S-HexN3S6S-HexA2S-HexNS3S	0.00300758
HexA2S-HexN6S-HexA2S-HexNS6S-HexA2S-HexNS3S	0.00300758
HexA2S-HexN6S-HexA2S-HexNS3S-HexA2S-HexNS6S	0.00300758
HexA2S-HexN6S-HexA2S-HexNS3S-HexA2S-HexNS3S	0.00300495
HexA-HexNS3S6S-HexA-HexN3S6S-HexA2S-HexN3S6S	0.00300396
HexA2S-HexNS-HexA2S-HexN3S6S-HexA2S-HexN3S6S	0.00300361
HexA2S-HexN6S-HexA2S-HexNS6S-HexA2S-HexN3S6S	0.00300361
HexA2S-HexN6S-HexA2S-HexN3S6S-HexA2S-HexNS6S	0.00300361
HexA2S-HexN6S-HexA2S-HexNS3S-HexA2S-HexN3S6S	0.0030015
HexA2S-HexN6S-HexA2S-HexN3S6S-HexA2S-HexNS3S	0.0030015
HexA2S-HexN3S-HexA2S-HexNS6S-HexA2S-HexNS6S	0.00300089
HexA2S-HexN3S-HexA2S-HexNS6S-HexA2S-HexNS3S	0.00299915
HexA2S-HexN3S-HexA2S-HexNS3S-HexA2S-HexNS6S	0.00299915
HexA2S-HexN6S-HexA2S-HexN3S6S-HexA2S-HexN3S6S	0.00299875
HexA2S-HexN3S-HexA2S-HexNS3S-HexA2S-HexNS3S	0.00299763
HexA2S-HexN3S-HexA2S-HexNS6S-HexA2S-HexN3S6S	0.00299686
HexA2S-HexN3S-HexA2S-HexN3S6S-HexA2S-HexNS6S	0.00299686
HexA-HexNS3S6S-HexA-HexNS-HexA2S-HexNS3S6S	0.0029966
HexA2S-HexNS-HexA2S-HexNS-HexA2S-HexNS3S6S	0.00299624
HexA-HexNS3S6S-HexA-HexNS6S-HexA-HexNS3S6S	0.00299576
HexA2S-HexN3S-HexA2S-HexNS3S-HexA2S-HexN3S6S	0.00299565
HexA2S-HexN3S-HexA2S-HexN3S6S-HexA2S-HexNS3S	0.00299565
HexA2S-HexNS-HexA2S-HexNS6S-HexA-HexNS3S6S	0.00299541
HexA2S-HexN3S-HexA2S-HexN3S6S-HexA2S-HexN3S6S	0.00299407
HexA-HexNS3S6S-HexA-HexNS3S-HexA-HexNS3S6S	0.00299138
HexA2S-HexNS-HexA2S-HexNS3S-HexA-HexNS3S6S	0.00299102
HexA-HexNS3S6S-HexA-HexN6S-HexA2S-HexNS3S6S	0.00298648
HexA2S-HexNS-HexA2S-HexN6S-HexA2S-HexNS3S6S	0.00298613
HexA2S-HexN6S-HexA2S-HexNS-HexA2S-HexNS3S6S	0.00298613
HexA-HexNS3S6S-HexA-HexN3S6S-HexA-HexNS3S6S	0.00298564
HexA-HexN6S-HexA-HexNS3S6S-HexA2S-HexNS3S6S	0.00298543
HexA2S-HexNS-HexA2S-HexN3S6S-HexA-HexNS3S6S	0.00298529
HexA2S-HexN6S-HexA2S-HexNS6S-HexA-HexNS3S6S	0.00298529
HexA2S-HexN6S-HexA2S-HexNS3S-HexA-HexNS3S6S	0.00298225
HexA2S-HexN6S-HexA2S-HexN6S-HexA2S-HexNS3S6S	0.00297912
HexA2S-HexN6S-HexA2S-HexN3S6S-HexA-HexNS3S6S	0.00297828
HexA-HexNS3S6S-HexA-HexN3S-HexA2S-HexNS3S6S	0.00297676
HexA2S-HexNS-HexA2S-HexN3S-HexA2S-HexNS3S6S	0.0029764
HexA2S-HexN3S-HexA2S-HexNS-HexA2S-HexNS3S6S	0.0029764
HexA-HexN3S-HexA-HexNS3S6S-HexA2S-HexNS3S6S	0.00297571
HexA2S-HexN3S-HexA2S-HexNS6S-HexA-HexNS3S6S	0.00297557
HexA2S-HexN3S-HexA2S-HexNS3S-HexA-HexNS3S6S	0.00297382
HexA2S-HexN6S-HexA2S-HexN3S-HexA2S-HexNS3S6S	0.00297237
HexA2S-HexN3S-HexA2S-HexN6S-HexA2S-HexNS3S6S	0.00297237
HexA2S-HexN3S-HexA2S-HexN3S6S-HexA-HexNS3S6S	0.00297154
HexA-HexNS6S-HexA2S-HexNS3S6S-HexA-HexNS6S	0.0029711
HexA2S-HexNS6S-HexA-HexNS6S-HexA2S-HexNS6S	0.00296878
HexA2S-HexN3S-HexA2S-HexN3S-HexA2S-HexNS3S6S	0.0029685
HexA-HexNS6S-HexA2S-HexNS3S6S-HexA-HexNS3S	0.00296672
HexA-HexNS3S-HexA2S-HexNS3S6S-HexA-HexNS6S	0.00296672
HexA2S-HexNS6S-HexA-HexNS6S-HexA2S-HexNS3S	0.00296439
HexA2S-HexNS6S-HexA-HexNS3S-HexA2S-HexNS6S	0.00296439
HexA2S-HexNS3S-HexA-HexNS6S-HexA2S-HexNS6S	0.00296439
HexA-HexNS3S-HexA2S-HexNS3S6S-HexA-HexNS3S	0.00296292
HexA-HexNS6S-HexA2S-HexNS3S6S-HexA-HexN3S6S	0.00296099
HexA-HexN3S6S-HexA2S-HexNS3S6S-HexA-HexNS6S	0.00296099
HexA2S-HexNS6S-HexA-HexNS3S-HexA2S-HexNS3S	0.00296059
HexA2S-HexNS3S-HexA-HexNS6S-HexA2S-HexNS3S	0.00296059
HexA2S-HexNS3S-HexA-HexNS3S-HexA2S-HexNS6S	0.00296059
HexA2S-HexNS6S-HexA-HexNS6S-HexA2S-HexN3S6S	0.00295866
HexA2S-HexNS6S-HexA-HexN3S6S-HexA2S-HexNS6S	0.00295866
HexA2S-HexN3S6S-HexA-HexNS6S-HexA2S-HexNS6S	0.00295866
HexA-HexNS3S-HexA2S-HexNS3S6S-HexA-HexN3S6S	0.00295795
HexA-HexN3S6S-HexA2S-HexNS3S6S-HexA-HexNS3S	0.00295795
HexA2S-HexNS3S-HexA-HexNS3S-HexA2S-HexNS3S	0.0029573
HexA2S-HexNS6S-HexA-HexNS3S-HexA2S-HexN3S6S	0.00295562
HexA2S-HexNS6S-HexA-HexN3S6S-HexA2S-HexNS3S	0.00295562
HexA2S-HexNS3S-HexA-HexNS6S-HexA2S-HexN3S6S	0.00295562
HexA2S-HexNS3S-HexA-HexN3S6S-HexA2S-HexNS6S	0.00295562
HexA2S-HexN3S6S-HexA-HexNS6S-HexA2S-HexNS3S	0.00295562
HexA2S-HexN3S6S-HexA-HexNS3S-HexA2S-HexNS6S	0.00295562
HexA-HexN3S6S-HexA2S-HexNS3S6S-HexA-HexN3S6S	0.00295398
HexA-HexNS-HexA-HexNS3S6S-HexA2S-HexNS3S6S	0.00295321
HexA2S-HexNS3S-HexA-HexNS3S-HexA2S-HexN3S6S	0.00295299
HexA2S-HexNS3S-HexA-HexN3S6S-HexA2S-HexNS3S	0.00295299
HexA2S-HexN3S6S-HexA-HexNS3S-HexA2S-HexNS3S	0.00295299
HexA2S-HexNS6S-HexA-HexN3S6S-HexA2S-HexN3S6S	0.00295165
HexA2S-HexN3S6S-HexA-HexNS6S-HexA2S-HexN3S6S	0.00295165
HexA2S-HexN3S6S-HexA-HexN3S6S-HexA2S-HexNS6S	0.00295165
HexA2S-HexNS3S-HexA-HexN3S6S-HexA2S-HexN3S6S	0.00294954
HexA2S-HexN3S6S-HexA-HexNS3S-HexA2S-HexN3S6S	0.00294954
HexA2S-HexN3S6S-HexA-HexN3S6S-HexA2S-HexNS3S	0.00294954
HexA2S-HexN3S6S-HexA-HexN3S6S-HexA2S-HexN3S6S	0.00294679
HexA2S-HexNS6S-HexA-HexNS-HexA2S-HexNS3S6S	0.00294386
HexA2S-HexNS6S-HexA-HexNS6S-HexA-HexNS3S6S	0.00294301
HexA2S-HexNS3S-HexA-HexNS-HexA2S-HexNS3S6S	0.00293948
HexA2S-HexNS6S-HexA-HexNS3S-HexA-HexNS3S6S	0.00293863
HexA2S-HexNS3S-HexA-HexNS6S-HexA-HexNS3S6S	0.00293863
HexA2S-HexNS3S-HexA-HexNS3S-HexA-HexNS3S6S	0.00293482
HexA2S-HexNS6S-HexA-HexN6S-HexA2S-HexNS3S6S	0.00293375
HexA2S-HexN3S6S-HexA-HexNS-HexA2S-HexNS3S6S	0.00293375
HexA2S-HexN-HexA-HexNS3S6S-HexA2S-HexNS3S6S	0.00293326
HexA2S-HexNS6S-HexA-HexN3S6S-HexA-HexNS3S6S	0.00293289
HexA2S-HexN3S6S-HexA-HexNS6S-HexA-HexNS3S6S	0.00293289
HexA2S-HexNS3S-HexA-HexN6S-HexA2S-HexNS3S6S	0.00293071
HexA2S-HexNS3S-HexA-HexN3S6S-HexA-HexNS3S6S	0.00292985
HexA2S-HexN3S6S-HexA-HexNS3S-HexA-HexNS3S6S	0.00292985
HexA2S-HexN3S6S-HexA-HexN6S-HexA2S-HexNS3S6S	0.00292673
HexA2S-HexN3S6S-HexA-HexN3S6S-HexA-HexNS3S6S	0.00292588
HexA2S-HexNS6S-HexA-HexN3S-HexA2S-HexNS3S6S	0.00292402
HexA-HexNS3S6S-HexA2S-HexNS-HexA2S-HexNS6S	0.00292401
HexA2S-HexNS3S-HexA-HexN3S-HexA2S-HexNS3S6S	0.00292227
HexA2S-HexN3S6S-HexA-HexN3S-HexA2S-HexNS3S6S	0.00291999
HexA-HexNS3S6S-HexA2S-HexNS-HexA2S-HexNS3S	0.00291962
HexA-HexNS3S6S-HexA-HexNS3S6S-HexA-HexNS6S	0.00291828
HexA2S-HexNS-HexA2S-HexNS3S6S-HexA-HexNS6S	0.00291792
HexA-HexNS3S6S-HexA-HexNS3S6S-HexA-HexNS3S	0.0029139
HexA-HexNS3S6S-HexA2S-HexNS-HexA2S-HexN3S6S	0.00291389
HexA-HexNS3S6S-HexA2S-HexN6S-HexA2S-HexNS6S	0.00291389
HexA2S-HexNS-HexA2S-HexNS3S6S-HexA-HexNS3S	0.00291353
HexA-HexNS3S6S-HexA2S-HexN6S-HexA2S-HexNS3S	0.00291085
HexA-HexNS3S6S-HexA-HexNS3S6S-HexA-HexN3S6S	0.00290816
HexA2S-HexNS-HexA2S-HexNS3S6S-HexA-HexN3S6S	0.0029078
HexA2S-HexN6S-HexA2S-HexNS3S6S-HexA-HexNS6S	0.0029078
HexA-HexNS3S6S-HexA2S-HexN6S-HexA2S-HexN3S6S	0.00290688
HexA2S-HexN6S-HexA2S-HexNS3S6S-HexA-HexNS3S	0.00290476
HexA-HexNS3S6S-HexA2S-HexN3S-HexA2S-HexNS6S	0.00290416
HexA-HexNS3S6S-HexA2S-HexN3S-HexA2S-HexNS3S	0.00290242
HexA2S-HexN6S-HexA2S-HexNS3S6S-HexA-HexN3S6S	0.00290079
HexA-HexNS3S6S-HexA2S-HexN3S-HexA2S-HexN3S6S	0.00290014
HexA2S-HexN3S-HexA2S-HexNS3S6S-HexA-HexNS6S	0.00289807
HexA-HexNS3S6S-HexA2S-HexNS-HexA-HexNS3S6S	0.00289781
HexA2S-HexN3S-HexA2S-HexNS3S6S-HexA-HexNS3S	0.00289633
HexA2S-HexN3S-HexA2S-HexNS3S6S-HexA-HexN3S6S	0.00289405
HexA-HexNS3S6S-HexA2S-HexN-HexA2S-HexNS3S6S	0.00288856
HexA-HexNS3S6S-HexA2S-HexN6S-HexA-HexNS3S6S	0.00288769
HexA-HexNS3S6S-HexA2S-HexN3S-HexA-HexNS3S6S	0.00287797
HexA2S-HexNS6S-HexA2S-HexNS-HexA2S-HexNS6S	0.00286989
HexA2S-HexNS6S-HexA2S-HexNS-HexA2S-HexNS3S	0.0028655
HexA2S-HexNS3S-HexA2S-HexNS-HexA2S-HexNS6S	0.0028655
HexA2S-HexNS6S-HexA-HexNS3S6S-HexA-HexNS6S	0.00286412
HexA-HexNS6S-HexA2S-HexNS3S6S-HexA2S-HexNS	0.00286362
HexA2S-HexNS3S-HexA2S-HexNS-HexA2S-HexNS3S	0.0028617
HexA2S-HexNS6S-HexA2S-HexNS-HexA2S-HexN3S6S	0.00285977
HexA2S-HexNS6S-HexA2S-HexN6S-HexA2S-HexNS6S	0.00285977
HexA2S-HexN3S6S-HexA2S-HexNS-HexA2S-HexNS6S	0.00285977
HexA2S-HexNS6S-HexA-HexNS3S6S-HexA-HexNS3S	0.00285974
HexA2S-HexNS3S-HexA-HexNS3S6S-HexA-HexNS6S	0.00285974
HexA-HexNS3S-HexA2S-HexNS3S6S-HexA2S-HexNS	0.00285924
HexA2S-HexNS6S-HexA2S-HexN6S-HexA2S-HexNS3S	0.00285673
HexA2S-HexNS3S-HexA2S-HexNS-HexA2S-HexN3S6S	0.00285673
HexA2S-HexNS3S-HexA2S-HexN6S-HexA2S-HexNS6S	0.00285673
HexA2S-HexN3S6S-HexA2S-HexNS-HexA2S-HexNS3S	0.00285673
HexA2S-HexNS3S-HexA-HexNS3S6S-HexA-HexNS3S	0.00285594
HexA2S-HexNS3S-HexA2S-HexN6S-HexA2S-HexNS3S	0.0028541
HexA2S-HexNS6S-HexA-HexNS3S6S-HexA-HexN3S6S	0.002854
HexA2S-HexN3S6S-HexA-HexNS3S6S-HexA-HexNS6S	0.002854
HexA-HexNS6S-HexA2S-HexNS3S6S-HexA2S-HexN6S	0.0028535
HexA-HexN3S6S-HexA2S-HexNS3S6S-HexA2S-HexNS	0.0028535
HexA2S-HexNS6S-HexA2S-HexN6S-HexA2S-HexN3S6S	0.00285276
HexA2S-HexN3S6S-HexA2S-HexNS-HexA2S-HexN3S6S	0.00285276
HexA2S-HexN3S6S-HexA2S-HexN6S-HexA2S-HexNS6S	0.00285276
HexA2S-HexNS3S-HexA-HexNS3S6S-HexA-HexN3S6S	0.00285097
HexA2S-HexN3S6S-HexA-HexNS3S6S-HexA-HexNS3S	0.00285097
HexA2S-HexNS3S-HexA2S-HexN6S-HexA2S-HexN3S6S	0.00285065
HexA2S-HexN3S6S-HexA2S-HexN6S-HexA2S-HexNS3S	0.00285065
HexA-HexNS3S-HexA2S-HexNS3S6S-HexA2S-HexN6S	0.00285046
HexA2S-HexNS6S-HexA2S-HexN3S-HexA2S-HexNS6S	0.00285004
HexA2S-HexNS6S-HexA2S-HexN3S-HexA2S-HexNS3S	0.0028483
HexA2S-HexNS3S-HexA2S-HexN3S-HexA2S-HexNS6S	0.0028483
HexA2S-HexN3S6S-HexA2S-HexN6S-HexA2S-HexN3S6S	0.0028479
HexA2S-HexN3S6S-HexA-HexNS3S6S-HexA-HexN3S6S	0.00284699
HexA2S-HexNS3S-HexA2S-HexN3S-HexA2S-HexNS3S	0.00284679
HexA-HexN3S6S-HexA2S-HexNS3S6S-HexA2S-HexN6S	0.00284649
HexA2S-HexNS6S-HexA2S-HexN3S-HexA2S-HexN3S6S	0.00284602
HexA2S-HexN3S6S-HexA2S-HexN3S-HexA2S-HexNS6S	0.00284602
HexA2S-HexNS3S-HexA2S-HexN3S-HexA2S-HexN3S6S	0.00284481
HexA2S-HexN3S6S-HexA2S-HexN3S-HexA2S-HexNS3S	0.00284481
HexA-HexNS6S-HexA2S-HexNS3S6S-HexA2S-HexN3S	0.00284378
HexA2S-HexN3S6S-HexA2S-HexN3S-HexA2S-HexN3S6S	0.00284323
HexA2S-HexNS6S-HexA2S-HexNS-HexA-HexNS3S6S	0.0028432
HexA-HexNS3S-HexA2S-HexNS3S6S-HexA2S-HexN3S	0.00284203
HexA-HexN3S6S-HexA2S-HexNS3S6S-HexA2S-HexN3S	0.00283975
HexA2S-HexNS3S-HexA2S-HexNS-HexA-HexNS3S6S	0.00283882
HexA2S-HexNS6S-HexA2S-HexN-HexA2S-HexNS3S6S	0.00283397
HexA2S-HexNS6S-HexA2S-HexN6S-HexA-HexNS3S6S	0.00283308
HexA2S-HexN3S6S-HexA2S-HexNS-HexA-HexNS3S6S	0.00283308
HexA2S-HexNS3S-HexA2S-HexN-HexA2S-HexNS3S6S	0.00283093
HexA2S-HexNS3S-HexA2S-HexN6S-HexA-HexNS3S6S	0.00283005
HexA2S-HexN3S6S-HexA2S-HexN-HexA2S-HexNS3S6S	0.00282695
HexA2S-HexN3S6S-HexA2S-HexN6S-HexA-HexNS3S6S	0.00282607
HexA2S-HexNS6S-HexA2S-HexN3S-HexA-HexNS3S6S	0.00282336
HexA2S-HexNS3S-HexA2S-HexN3S-HexA-HexNS3S6S	0.00282161
HexA2S-HexN3S6S-HexA2S-HexN3S-HexA-HexNS3S6S	0.00281933
HexA-HexNS3S6S-HexA2S-HexNS6S-HexA-HexNS6S	0.00281757
HexA-HexNS3S6S-HexA2S-HexNS6S-HexA-HexNS3S	0.00281319
HexA-HexNS3S6S-HexA2S-HexNS3S-HexA-HexNS6S	0.00281319
HexA-HexNS3S6S-HexA2S-HexNS3S-HexA-HexNS3S	0.00280939
HexA-HexNS3S6S-HexA-HexNS3S6S-HexA2S-HexNS	0.0028088
HexA2S-HexNS-HexA2S-HexNS3S6S-HexA2S-HexNS	0.00280841
HexA-HexNS3S6S-HexA2S-HexNS6S-HexA-HexN3S6S	0.00280745
HexA-HexNS3S6S-HexA2S-HexN3S6S-HexA-HexNS6S	0.00280745
HexA-HexNS3S6S-HexA2S-HexNS3S-HexA-HexN3S6S	0.00280441
HexA-HexNS3S6S-HexA2S-HexN3S6S-HexA-HexNS3S	0.00280441
HexA-HexNS3S6S-HexA2S-HexN3S6S-HexA-HexN3S6S	0.00280044
HexA-HexNS3S6S-HexA-HexNS3S6S-HexA2S-HexN6S	0.00279868
HexA2S-HexNS-HexA2S-HexNS3S6S-HexA2S-HexN6S	0.0027983
HexA2S-HexN6S-HexA2S-HexNS3S6S-HexA2S-HexNS	0.0027983
HexA2S-HexN6S-HexA2S-HexNS3S6S-HexA2S-HexN6S	0.00279129
HexA-HexNS3S6S-HexA-HexNS3S6S-HexA2S-HexN3S	0.00278895
HexA2S-HexNS-HexA2S-HexNS3S6S-HexA2S-HexN3S	0.00278857
HexA2S-HexN3S-HexA2S-HexNS3S6S-HexA2S-HexNS	0.00278857
HexA2S-HexN6S-HexA2S-HexNS3S6S-HexA2S-HexN3S	0.00278454
HexA2S-HexN3S-HexA2S-HexNS3S6S-HexA2S-HexN6S	0.00278454
HexA2S-HexN3S-HexA2S-HexNS3S6S-HexA2S-HexN3S	0.00278067
HexA2S-HexNS6S-HexA2S-HexNS6S-HexA-HexNS6S	0.00276139
HexA2S-HexNS6S-HexA2S-HexNS6S-HexA-HexNS3S	0.00275701
HexA2S-HexNS6S-HexA2S-HexNS3S-HexA-HexNS6S	0.00275701
HexA2S-HexNS3S-HexA2S-HexNS6S-HexA-HexNS6S	0.00275701
HexA2S-HexNS6S-HexA2S-HexNS3S-HexA-HexNS3S	0.00275321
HexA2S-HexNS3S-HexA2S-HexNS6S-HexA-HexNS3S	0.00275321
HexA2S-HexNS3S-HexA2S-HexNS3S-HexA-HexNS6S	0.00275321
HexA2S-HexNS6S-HexA-HexNS3S6S-HexA2S-HexNS	0.00275251
HexA2S-HexNS6S-HexA2S-HexNS6S-HexA-HexN3S6S	0.00275128
HexA2S-HexNS6S-HexA2S-HexN3S6S-HexA-HexNS6S	0.00275128
HexA2S-HexN3S6S-HexA2S-HexNS6S-HexA-HexNS6S	0.00275128
HexA2S-HexNS3S-HexA2S-HexNS3S-HexA-HexNS3S	0.00274991
HexA2S-HexNS6S-HexA2S-HexNS3S-HexA-HexN3S6S	0.00274824
HexA2S-HexNS6S-HexA2S-HexN3S6S-HexA-HexNS3S	0.00274824
HexA2S-HexNS3S-HexA2S-HexNS6S-HexA-HexN3S6S	0.00274824
HexA2S-HexNS3S-HexA2S-HexN3S6S-HexA-HexNS6S	0.00274824
HexA2S-HexN3S6S-HexA2S-HexNS6S-HexA-HexNS3S	0.00274824
HexA2S-HexN3S6S-HexA2S-HexNS3S-HexA-HexNS6S	0.00274824
HexA2S-HexNS3S-HexA-HexNS3S6S-HexA2S-HexNS	0.00274812
HexA2S-HexNS3S-HexA2S-HexNS3S-HexA-HexN3S6S	0.0027456
HexA2S-HexNS3S-HexA2S-HexN3S6S-HexA-HexNS3S	0.0027456
HexA2S-HexN3S6S-HexA2S-HexNS3S-HexA-HexNS3S	0.0027456
HexA2S-HexNS6S-HexA2S-HexN3S6S-HexA-HexN3S6S	0.00274426
HexA2S-HexN3S6S-HexA2S-HexNS6S-HexA-HexN3S6S	0.00274426
HexA2S-HexN3S6S-HexA2S-HexN3S6S-HexA-HexNS6S	0.00274426
HexA2S-HexNS6S-HexA-HexNS3S6S-HexA2S-HexN6S	0.00274239
HexA2S-HexN3S6S-HexA-HexNS3S6S-HexA2S-HexNS	0.00274239
HexA2S-HexNS3S-HexA2S-HexN3S6S-HexA-HexN3S6S	0.00274216
HexA2S-HexN3S6S-HexA2S-HexNS3S-HexA-HexN3S6S	0.00274216
HexA2S-HexN3S6S-HexA2S-HexN3S6S-HexA-HexNS3S	0.00274216
HexA2S-HexN3S6S-HexA2S-HexN3S6S-HexA-HexN3S6S	0.0027394
HexA2S-HexNS3S-HexA-HexNS3S6S-HexA2S-HexN6S	0.00273935
HexA2S-HexN3S6S-HexA-HexNS3S6S-HexA2S-HexN6S	0.00273538
HexA2S-HexNS6S-HexA-HexNS3S6S-HexA2S-HexN3S	0.00273267
HexA2S-HexNS3S-HexA-HexNS3S6S-HexA2S-HexN3S	0.00273092
HexA2S-HexN3S6S-HexA-HexNS3S6S-HexA2S-HexN3S	0.00272864
HexA-HexNS3S6S-HexA2S-HexNS6S-HexA2S-HexNS	0.00270391
HexA-HexNS3S6S-HexA2S-HexNS3S-HexA2S-HexNS	0.00269952
HexA-HexNS3S6S-HexA2S-HexNS6S-HexA2S-HexN6S	0.00269379
HexA-HexNS3S6S-HexA2S-HexN3S6S-HexA2S-HexNS	0.00269379
HexA-HexNS3S6S-HexA2S-HexNS3S-HexA2S-HexN6S	0.00269075
HexA-HexNS3S6S-HexA2S-HexN3S6S-HexA2S-HexN6S	0.00268678
HexA-HexNS3S6S-HexA2S-HexNS6S-HexA2S-HexN3S	0.00268406
HexA-HexNS3S6S-HexA2S-HexNS3S-HexA2S-HexN3S	0.00268232
HexA-HexNS3S6S-HexA2S-HexN3S6S-HexA2S-HexN3S	0.00268004
HexA2S-HexNS6S-HexA2S-HexNS6S-HexA2S-HexNS	0.00264534
HexA2S-HexNS6S-HexA2S-HexNS3S-HexA2S-HexNS	0.00264095
HexA2S-HexNS3S-HexA2S-HexNS6S-HexA2S-HexNS	0.00264095
HexA2S-HexNS3S-HexA2S-HexNS3S-HexA2S-HexNS	0.00263715
HexA2S-HexNS6S-HexA2S-HexNS6S-HexA2S-HexN6S	0.00263522
HexA2S-HexNS6S-HexA2S-HexN3S6S-HexA2S-HexNS	0.00263522
HexA2S-HexN3S6S-HexA2S-HexNS6S-HexA2S-HexNS	0.00263522
HexA2S-HexNS6S-HexA2S-HexNS3S-HexA2S-HexN6S	0.00263218
HexA2S-HexNS3S-HexA2S-HexNS6S-HexA2S-HexN6S	0.00263218
HexA2S-HexNS3S-HexA2S-HexN3S6S-HexA2S-HexNS	0.00263218
HexA2S-HexN3S6S-HexA2S-HexNS3S-HexA2S-HexNS	0.00263218
HexA2S-HexNS3S-HexA2S-HexNS3S-HexA2S-HexN6S	0.00262955
HexA2S-HexNS6S-HexA2S-HexN3S6S-HexA2S-HexN6S	0.00262821
HexA2S-HexN3S6S-HexA2S-HexNS6S-HexA2S-HexN6S	0.00262821
HexA2S-HexN3S6S-HexA2S-HexN3S6S-HexA2S-HexNS	0.00262821
HexA2S-HexNS3S-HexA2S-HexN3S6S-HexA2S-HexN6S	0.0026261
HexA2S-HexN3S6S-HexA2S-HexNS3S-HexA2S-HexN6S	0.0026261
HexA2S-HexNS6S-HexA2S-HexNS6S-HexA2S-HexN3S	0.0026255
HexA2S-HexNS6S-HexA2S-HexNS3S-HexA2S-HexN3S	0.00262375
HexA2S-HexNS3S-HexA2S-HexNS6S-HexA2S-HexN3S	0.00262375
HexA2S-HexN3S6S-HexA2S-HexN3S6S-HexA2S-HexN6S	0.00262335
HexA2S-HexNS3S-HexA2S-HexNS3S-HexA2S-HexN3S	0.00262224
HexA2S-HexNS6S-HexA2S-HexN3S6S-HexA2S-HexN3S	0.00262147
HexA2S-HexN3S6S-HexA2S-HexNS6S-HexA2S-HexN3S	0.00262147
HexA2S-HexNS3S-HexA2S-HexN3S6S-HexA2S-HexN3S	0.00262026
HexA2S-HexN3S6S-HexA2S-HexNS3S-HexA2S-HexN3S	0.00262026
HexA2S-HexN3S6S-HexA2S-HexN3S6S-HexA2S-HexN3S	0.00261868
HexA-HexN-HexA2S-HexNS3S6S-HexA2S-HexNS3S6S	0.00259589
HexA-HexNS3S6S-HexA2S-HexNS3S6S-HexA-HexNS	0.00255882
HexA-HexNS3S6S-HexA2S-HexNS3S6S-HexA-HexN6S	0.00254871
HexA-HexNS3S6S-HexA2S-HexNS3S6S-HexA-HexN3S	0.00253898
HexA2S-HexNS3S6S-HexA-HexNS-HexA2S-HexNS6S	0.00251635
HexA2S-HexNS3S6S-HexA-HexNS-HexA2S-HexNS3S	0.00251197
HexA2S-HexNS3S6S-HexA-HexNS-HexA2S-HexN3S6S	0.00250623
HexA2S-HexNS3S6S-HexA-HexN6S-HexA2S-HexNS6S	0.00250623
HexA2S-HexNS3S6S-HexA-HexN6S-HexA2S-HexNS3S	0.00250319
HexA2S-HexNS3S6S-HexA-HexN6S-HexA2S-HexN3S6S	0.00249922
HexA2S-HexNS6S-HexA2S-HexNS3S6S-HexA-HexNS	0.00249694
HexA2S-HexNS3S6S-HexA-HexN3S-HexA2S-HexNS6S	0.00249651
HexA2S-HexNS3S6S-HexA-HexN3S-HexA2S-HexNS3S	0.00249476
HexA2S-HexNS3S-HexA2S-HexNS3S6S-HexA-HexNS	0.00249256
HexA2S-HexNS3S6S-HexA-HexN3S-HexA2S-HexN3S6S	0.00249248
HexA2S-HexNS6S-HexA2S-HexNS3S6S-HexA-HexN6S	0.00248683
HexA2S-HexN3S6S-HexA2S-HexNS3S6S-HexA-HexNS	0.00248683
HexA2S-HexNS3S6S-HexA-HexNS-HexA-HexNS3S6S	0.00248568
HexA2S-HexNS3S-HexA2S-HexNS3S6S-HexA-HexN6S	0.00248379
HexA2S-HexN3S6S-HexA2S-HexNS3S6S-HexA-HexN6S	0.00247982
HexA2S-HexNS6S-HexA2S-HexNS3S6S-HexA-HexN3S	0.0024771
HexA2S-HexNS3S6S-HexA-HexN-HexA2S-HexNS3S6S	0.00247654
HexA2S-HexNS3S6S-HexA-HexN6S-HexA-HexNS3S6S	0.00247557
HexA2S-HexNS3S-HexA2S-HexNS3S6S-HexA-HexN3S	0.00247536
HexA2S-HexN3S6S-HexA2S-HexNS3S6S-HexA-HexN3S	0.00247307
HexA2S-HexNS3S6S-HexA-HexN3S-HexA-HexNS3S6S	0.00246584
HexA-HexNS3S6S-HexA2S-HexNS3S6S-HexA2S-HexN	0.00242614
HexA2S-HexNS3S6S-HexA-HexNS6S-HexA-HexNS6S	0.00239105
HexA2S-HexNS3S6S-HexA-HexNS6S-HexA-HexNS3S	0.00238667
HexA2S-HexNS3S6S-HexA-HexNS3S-HexA-HexNS6S	0.00238667
HexA2S-HexNS3S6S-HexA-HexNS3S-HexA-HexNS3S	0.00238287
HexA2S-HexNS3S6S-HexA-HexNS6S-HexA-HexN3S6S	0.00238094
HexA2S-HexNS3S6S-HexA-HexN3S6S-HexA-HexNS6S	0.00238094
HexA2S-HexNS3S6S-HexA-HexNS3S-HexA-HexN3S6S	0.0023779
HexA2S-HexNS3S6S-HexA-HexN3S6S-HexA-HexNS3S	0.0023779
HexA2S-HexNS3S6S-HexA2S-HexN-HexA2S-HexNS6S	0.00237445
HexA2S-HexNS3S6S-HexA-HexN3S6S-HexA-HexN3S6S	0.00237393
HexA2S-HexNS3S6S-HexA2S-HexN-HexA2S-HexNS3S	0.00237141
HexA2S-HexNS3S6S-HexA2S-HexN-HexA2S-HexN3S6S	0.00236744
HexA2S-HexNS6S-HexA2S-HexNS3S6S-HexA2S-HexN	0.00236116
HexA2S-HexNS3S-HexA2S-HexNS3S6S-HexA2S-HexN	0.00235812
HexA2S-HexN3S6S-HexA2S-HexNS3S6S-HexA2S-HexN	0.00235415
HexA2S-HexNS3S6S-HexA2S-HexN-HexA-HexNS3S6S	0.00234203
HexA2S-HexNS3S6S-HexA-HexNS6S-HexA2S-HexNS	0.00225517
HexA2S-HexNS3S6S-HexA2S-HexNS-HexA-HexNS6S	0.00225186
HexA2S-HexNS3S6S-HexA-HexNS3S-HexA2S-HexNS	0.00225078
HexA2S-HexNS3S6S-HexA2S-HexNS-HexA-HexNS3S	0.00224747
HexA2S-HexNS3S6S-HexA-HexNS6S-HexA2S-HexN6S	0.00224505
HexA2S-HexNS3S6S-HexA-HexN3S6S-HexA2S-HexNS	0.00224505
HexA2S-HexNS3S6S-HexA-HexNS3S-HexA2S-HexN6S	0.00224201
HexA2S-HexNS3S6S-HexA2S-HexNS-HexA-HexN3S6S	0.00224174
HexA2S-HexNS3S6S-HexA2S-HexN6S-HexA-HexNS6S	0.00224174
HexA2S-HexNS3S6S-HexA2S-HexN6S-HexA-HexNS3S	0.0022387
HexA2S-HexNS3S6S-HexA-HexN3S6S-HexA2S-HexN6S	0.00223804
HexA2S-HexNS3S6S-HexA-HexNS6S-HexA2S-HexN3S	0.00223532
HexA2S-HexNS3S6S-HexA2S-HexN6S-HexA-HexN3S6S	0.00223473
HexA2S-HexNS3S6S-HexA-HexNS3S-HexA2S-HexN3S	0.00223358
HexA2S-HexNS3S6S-HexA2S-HexN3S-HexA-HexNS6S	0.00223201
HexA2S-HexNS3S6S-HexA-HexN3S6S-HexA2S-HexN3S	0.0022313
HexA2S-HexNS3S6S-HexA2S-HexN3S-HexA-HexNS3S	0.00223027
HexA2S-HexNS3S6S-HexA2S-HexN3S-HexA-HexN3S6S	0.00222799
HexA2S-HexNS3S6S-HexA2S-HexNS-HexA2S-HexNS	0.00210689
HexA2S-HexNS3S6S-HexA2S-HexNS-HexA2S-HexN6S	0.00209677
HexA2S-HexNS3S6S-HexA2S-HexN6S-HexA2S-HexNS	0.00209677
HexA2S-HexNS3S6S-HexA2S-HexN6S-HexA2S-HexN6S	0.00208976
HexA2S-HexNS3S6S-HexA2S-HexNS-HexA2S-HexN3S	0.00208704
HexA2S-HexNS3S6S-HexA2S-HexN3S-HexA2S-HexNS	0.00208704
HexA2S-HexNS3S6S-HexA2S-HexN6S-HexA2S-HexN3S	0.00208302
HexA2S-HexNS3S6S-HexA2S-HexN3S-HexA2S-HexN6S	0.00208302
HexA2S-HexNS3S6S-HexA2S-HexN3S-HexA2S-HexN3S	0.00207914
HexA2S-HexNS3S6S-HexA-HexNS3S6S-HexA-HexNS	0.00207741
HexA2S-HexNS3S6S-HexA-HexNS3S6S-HexA-HexN6S	0.0020673
HexA2S-HexNS3S6S-HexA-HexNS3S6S-HexA-HexN3S	0.00205757
HexNS3S-HexA-HexNS6S-HexA-HexNS3S6S-HexA2S	0.00196526
HexNS3S-HexA-HexNS-HexA2S-HexNS3S6S-HexA2S	0.00196526
HexNS3S-HexA-HexNS3S-HexA-HexNS3S6S-HexA2S	0.00196146
HexN3S6S-HexA-HexNS6S-HexA-HexNS3S6S-HexA2S	0.00195952
HexN3S6S-HexA-HexNS-HexA2S-HexNS3S6S-HexA2S	0.00195952
HexNS3S-HexA-HexN6S-HexA2S-HexNS3S6S-HexA2S	0.00195649
HexNS3S-HexA-HexN3S6S-HexA-HexNS3S6S-HexA2S	0.00195649
HexN3S6S-HexA-HexNS3S-HexA-HexNS3S6S-HexA2S	0.00195649
HexN3S6S-HexA-HexN6S-HexA2S-HexNS3S6S-HexA2S	0.00195251
HexN3S6S-HexA-HexN3S6S-HexA-HexNS3S6S-HexA2S	0.00195251
HexN3S-HexA2S-HexNS6S-HexA-HexNS3S6S-HexA2S	0.0019498
HexN3S-HexA2S-HexNS-HexA2S-HexNS3S6S-HexA2S	0.0019498
HexN3S-HexA2S-HexNS3S-HexA-HexNS3S6S-HexA2S	0.00194806
HexNS3S-HexA-HexN3S-HexA2S-HexNS3S6S-HexA2S	0.00194805
HexN3S-HexA2S-HexN6S-HexA2S-HexNS3S6S-HexA2S	0.00194578
HexN3S-HexA2S-HexN3S6S-HexA-HexNS3S6S-HexA2S	0.00194578
HexN3S6S-HexA-HexN3S-HexA2S-HexNS3S6S-HexA2S	0.00194577
HexN3S-HexA2S-HexN3S-HexA2S-HexNS3S6S-HexA2S	0.0019419
HexNS-HexA2S-HexNS6S-HexA-HexNS3S6S-HexA2S	0.00193136
HexNS-HexA2S-HexNS-HexA2S-HexNS3S6S-HexA2S	0.00193136
HexNS6S-HexA-HexNS6S-HexA-HexNS3S6S-HexA2S	0.00193135
HexNS6S-HexA-HexNS-HexA2S-HexNS3S6S-HexA2S	0.00193135
HexNS-HexA2S-HexNS3S-HexA-HexNS3S6S-HexA2S	0.00192697
HexNS6S-HexA-HexNS3S-HexA-HexNS3S6S-HexA2S	0.00192696
HexNS3S-HexA-HexNS6S-HexA2S-HexNS6S-HexA2S	0.00192453
HexNS3S-HexA-HexNS6S-HexA2S-HexNS3S6S-HexA	0.00192453
HexNS3S-HexA-HexNS3S6S-HexA-HexNS6S-HexA2S	0.00192453
HexNS3S-HexA-HexNS3S6S-HexA-HexNS3S6S-HexA	0.00192453
HexNS-HexA2S-HexN6S-HexA2S-HexNS3S6S-HexA2S	0.00192124
HexNS-HexA2S-HexN3S6S-HexA-HexNS3S6S-HexA2S	0.00192124
HexN6S-HexA2S-HexNS6S-HexA-HexNS3S6S-HexA2S	0.00192124
HexN6S-HexA2S-HexNS-HexA2S-HexNS3S6S-HexA2S	0.00192124
HexNS6S-HexA-HexN6S-HexA2S-HexNS3S6S-HexA2S	0.00192123
HexNS6S-HexA-HexN3S6S-HexA-HexNS3S6S-HexA2S	0.00192123
HexNS3S-HexA-HexNS6S-HexA2S-HexNS3S-HexA2S	0.00192073
HexNS3S-HexA-HexNS3S6S-HexA-HexNS3S-HexA2S	0.00192073
HexNS3S-HexA-HexNS3S-HexA2S-HexNS6S-HexA2S	0.00192073
HexNS3S-HexA-HexNS3S-HexA2S-HexNS3S6S-HexA	0.00192073
HexN3S6S-HexA-HexNS6S-HexA2S-HexNS6S-HexA2S	0.0019188
HexN3S6S-HexA-HexNS6S-HexA2S-HexNS3S6S-HexA	0.0019188
HexN3S6S-HexA-HexNS3S6S-HexA-HexNS6S-HexA2S	0.0019188
HexN3S6S-HexA-HexNS3S6S-HexA-HexNS3S6S-HexA	0.0019188
HexN6S-HexA2S-HexNS3S-HexA-HexNS3S6S-HexA2S	0.0019182
HexNS3S-HexA-HexNS3S-HexA2S-HexNS3S-HexA2S	0.00191744
HexNS3S-HexA-HexNS6S-HexA2S-HexN3S6S-HexA2S	0.00191576
HexNS3S-HexA-HexNS3S6S-HexA-HexN3S6S-HexA2S	0.00191576
HexNS3S-HexA-HexN3S6S-HexA2S-HexNS6S-HexA2S	0.00191576
HexNS3S-HexA-HexN3S6S-HexA2S-HexNS3S6S-HexA	0.00191576
HexN3S6S-HexA-HexNS6S-HexA2S-HexNS3S-HexA2S	0.00191576
HexN3S6S-HexA-HexNS3S6S-HexA-HexNS3S-HexA2S	0.00191576
HexN3S6S-HexA-HexNS3S-HexA2S-HexNS6S-HexA2S	0.00191576
HexN3S6S-HexA-HexNS3S-HexA2S-HexNS3S6S-HexA	0.00191576
HexA2S-HexNS3S6S-HexA2S-HexNS6S-HexA-HexNS	0.00191525
HexN6S-HexA2S-HexN6S-HexA2S-HexNS3S6S-HexA2S	0.00191423
HexN6S-HexA2S-HexN3S6S-HexA-HexNS3S6S-HexA2S	0.00191423
HexNS3S-HexA-HexNS3S-HexA2S-HexN3S6S-HexA2S	0.00191313
HexNS3S-HexA-HexN3S6S-HexA2S-HexNS3S-HexA2S	0.00191313
HexN3S6S-HexA-HexNS3S-HexA2S-HexNS3S-HexA2S	0.00191313
HexA2S-HexNS3S6S-HexA-HexNS3S6S-HexA2S-HexN	0.00191258
HexN3S6S-HexA-HexNS6S-HexA2S-HexN3S6S-HexA2S	0.00191179
HexN3S6S-HexA-HexNS3S6S-HexA-HexN3S6S-HexA2S	0.00191179
HexN3S6S-HexA-HexN3S6S-HexA2S-HexNS6S-HexA2S	0.00191179
HexN3S6S-HexA-HexN3S6S-HexA2S-HexNS3S6S-HexA	0.00191179
HexNS-HexA2S-HexN3S-HexA2S-HexNS3S6S-HexA2S	0.00191151
HexNS6S-HexA-HexN3S-HexA2S-HexNS3S6S-HexA2S	0.00191151
HexA2S-HexNS3S6S-HexA2S-HexNS3S-HexA-HexNS	0.00191087
HexNS3S-HexA-HexN3S6S-HexA2S-HexN3S6S-HexA2S	0.00190968
HexN3S6S-HexA-HexNS3S-HexA2S-HexN3S6S-HexA2S	0.00190968
HexN3S6S-HexA-HexN3S6S-HexA2S-HexNS3S-HexA2S	0.00190968
HexN3S-HexA2S-HexNS6S-HexA2S-HexNS6S-HexA2S	0.00190905
HexN3S-HexA2S-HexNS6S-HexA2S-HexNS3S6S-HexA	0.00190905
HexN3S-HexA2S-HexNS3S6S-HexA-HexNS6S-HexA2S	0.00190905
HexN3S-HexA2S-HexNS3S6S-HexA-HexNS3S6S-HexA	0.00190905
HexN6S-HexA2S-HexN3S-HexA2S-HexNS3S6S-HexA2S	0.00190749
HexN3S-HexA2S-HexNS6S-HexA2S-HexNS3S-HexA2S	0.00190731
HexN3S-HexA2S-HexNS3S6S-HexA-HexNS3S-HexA2S	0.00190731
HexN3S-HexA2S-HexNS3S-HexA2S-HexNS6S-HexA2S	0.00190731
HexN3S-HexA2S-HexNS3S-HexA2S-HexNS3S6S-HexA	0.00190731
HexN3S6S-HexA-HexN3S6S-HexA2S-HexN3S6S-HexA2S	0.00190693
HexN3S-HexA2S-HexNS3S-HexA2S-HexNS3S-HexA2S	0.0019058
HexA2S-HexNS3S6S-HexA2S-HexNS6S-HexA-HexN6S	0.00190513
HexA2S-HexNS3S6S-HexA2S-HexN3S6S-HexA-HexNS	0.00190513
HexN3S-HexA2S-HexNS6S-HexA2S-HexN3S6S-HexA2S	0.00190503
HexN3S-HexA2S-HexNS3S6S-HexA-HexN3S6S-HexA2S	0.00190503
HexN3S-HexA2S-HexN3S6S-HexA2S-HexNS6S-HexA2S	0.00190503
HexN3S-HexA2S-HexN3S6S-HexA2S-HexNS3S6S-HexA	0.00190503
HexN3S-HexA2S-HexNS3S-HexA2S-HexN3S6S-HexA2S	0.00190382
HexN3S-HexA2S-HexN3S6S-HexA2S-HexNS3S-HexA2S	0.00190382
HexN3S-HexA2S-HexN3S6S-HexA2S-HexN3S6S-HexA2S	0.00190224
HexA2S-HexNS3S6S-HexA2S-HexNS3S-HexA-HexN6S	0.00190209
HexA2S-HexNS3S6S-HexA2S-HexN3S6S-HexA-HexN6S	0.00189812
HexA2S-HexNS3S6S-HexA2S-HexNS6S-HexA-HexN3S	0.00189541
HexA2S-HexNS3S6S-HexA2S-HexNS3S-HexA-HexN3S	0.00189366
HexA2S-HexNS3S6S-HexA2S-HexN3S6S-HexA-HexN3S	0.00189138
HexNS6S-HexA-HexNS6S-HexA2S-HexNS6S-HexA2S	0.0018898
HexNS6S-HexA-HexNS6S-HexA2S-HexNS3S6S-HexA	0.0018898
HexNS6S-HexA-HexNS3S6S-HexA-HexNS6S-HexA2S	0.0018898
HexNS6S-HexA-HexNS3S6S-HexA-HexNS3S6S-HexA	0.0018898
HexNS-HexA2S-HexNS6S-HexA2S-HexNS6S-HexA2S	0.00188978
HexNS-HexA2S-HexNS6S-HexA2S-HexNS3S6S-HexA	0.00188978
HexNS-HexA2S-HexNS3S6S-HexA-HexNS6S-HexA2S	0.00188978
HexNS-HexA2S-HexNS3S6S-HexA-HexNS3S6S-HexA	0.00188978
HexNS3S6S-HexA-HexNS-HexA-HexNS3S6S-HexA2S	0.00188833
HexNS6S-HexA-HexNS6S-HexA2S-HexNS3S-HexA2S	0.00188542
HexNS6S-HexA-HexNS3S6S-HexA-HexNS3S-HexA2S	0.00188542
HexNS6S-HexA-HexNS3S-HexA2S-HexNS6S-HexA2S	0.00188542
HexNS6S-HexA-HexNS3S-HexA2S-HexNS3S6S-HexA	0.00188542
HexNS-HexA2S-HexNS6S-HexA2S-HexNS3S-HexA2S	0.0018854
HexNS-HexA2S-HexNS3S6S-HexA-HexNS3S-HexA2S	0.0018854
HexNS-HexA2S-HexNS3S-HexA2S-HexNS6S-HexA2S	0.0018854
HexNS-HexA2S-HexNS3S-HexA2S-HexNS3S6S-HexA	0.0018854
HexNS3S-HexA2S-HexNS-HexA-HexNS3S6S-HexA2S	0.00188397
HexNS6S-HexA-HexNS3S-HexA2S-HexNS3S-HexA2S	0.00188162
HexNS-HexA2S-HexNS3S-HexA2S-HexNS3S-HexA2S	0.0018816
HexNS6S-HexA-HexNS6S-HexA2S-HexN3S6S-HexA2S	0.00187968
HexNS6S-HexA-HexNS3S6S-HexA-HexN3S6S-HexA2S	0.00187968
HexNS6S-HexA-HexN3S6S-HexA2S-HexNS6S-HexA2S	0.00187968
HexNS6S-HexA-HexN3S6S-HexA2S-HexNS3S6S-HexA	0.00187968
HexNS-HexA2S-HexNS6S-HexA2S-HexN3S6S-HexA2S	0.00187966
HexNS-HexA2S-HexNS3S6S-HexA-HexN3S6S-HexA2S	0.00187966
HexNS-HexA2S-HexN3S6S-HexA2S-HexNS6S-HexA2S	0.00187966
HexNS-HexA2S-HexN3S6S-HexA2S-HexNS3S6S-HexA	0.00187966
HexN6S-HexA2S-HexNS6S-HexA2S-HexNS6S-HexA2S	0.00187966
HexN6S-HexA2S-HexNS6S-HexA2S-HexNS3S6S-HexA	0.00187966
HexN6S-HexA2S-HexNS3S6S-HexA-HexNS6S-HexA2S	0.00187966
HexN6S-HexA2S-HexNS3S6S-HexA-HexNS3S6S-HexA	0.00187966
HexN3S6S-HexA2S-HexNS-HexA-HexNS3S6S-HexA2S	0.00187824
HexNS3S6S-HexA-HexN6S-HexA-HexNS3S6S-HexA2S	0.00187821
HexNS3S6S-HexA-HexN-HexA2S-HexNS3S6S-HexA2S	0.00187821
HexNS6S-HexA-HexNS3S-HexA2S-HexN3S6S-HexA2S	0.00187664
HexNS6S-HexA-HexN3S6S-HexA2S-HexNS3S-HexA2S	0.00187664
HexNS-HexA2S-HexNS3S-HexA2S-HexN3S6S-HexA2S	0.00187663
HexNS-HexA2S-HexN3S6S-HexA2S-HexNS3S-HexA2S	0.00187663
HexN6S-HexA2S-HexNS6S-HexA2S-HexNS3S-HexA2S	0.00187663
HexN6S-HexA2S-HexNS3S6S-HexA-HexNS3S-HexA2S	0.00187663
HexN6S-HexA2S-HexNS3S-HexA2S-HexNS6S-HexA2S	0.00187663
HexN6S-HexA2S-HexNS3S-HexA2S-HexNS3S6S-HexA	0.00187663
HexNS3S-HexA2S-HexN6S-HexA-HexNS3S6S-HexA2S	0.0018752
HexNS3S-HexA2S-HexN-HexA2S-HexNS3S6S-HexA2S	0.0018752
HexN6S-HexA2S-HexNS3S-HexA2S-HexNS3S-HexA2S	0.00187399
HexNS6S-HexA-HexN3S6S-HexA2S-HexN3S6S-HexA2S	0.00187267
HexNS-HexA2S-HexN3S6S-HexA2S-HexN3S6S-HexA2S	0.00187265
HexN6S-HexA2S-HexNS6S-HexA2S-HexN3S6S-HexA2S	0.00187265
HexN6S-HexA2S-HexNS3S6S-HexA-HexN3S6S-HexA2S	0.00187265
HexN6S-HexA2S-HexN3S6S-HexA2S-HexNS6S-HexA2S	0.00187265
HexN6S-HexA2S-HexN3S6S-HexA2S-HexNS3S6S-HexA	0.00187265
HexN3S6S-HexA2S-HexN6S-HexA-HexNS3S6S-HexA2S	0.00187122
HexN3S6S-HexA2S-HexN-HexA2S-HexNS3S6S-HexA2S	0.00187122
HexN6S-HexA2S-HexNS3S-HexA2S-HexN3S6S-HexA2S	0.00187055
HexN6S-HexA2S-HexN3S6S-HexA2S-HexNS3S-HexA2S	0.00187055
HexN3S-HexA-HexNS6S-HexA2S-HexNS3S6S-HexA2S	0.00186979
HexN3S-HexA-HexNS3S6S-HexA-HexNS3S6S-HexA2S	0.00186979
HexNS3S6S-HexA-HexN3S-HexA-HexNS3S6S-HexA2S	0.00186849
HexN3S-HexA-HexNS3S-HexA2S-HexNS3S6S-HexA2S	0.00186805
HexN6S-HexA2S-HexN3S6S-HexA2S-HexN3S6S-HexA2S	0.00186779
HexNS3S-HexA2S-HexN3S-HexA-HexNS3S6S-HexA2S	0.00186677
HexN3S-HexA-HexN3S6S-HexA2S-HexNS3S6S-HexA2S	0.00186577
HexN3S6S-HexA2S-HexN3S-HexA-HexNS3S6S-HexA2S	0.00186448
HexNS-HexA-HexNS6S-HexA2S-HexNS3S6S-HexA2S	0.0018497
HexNS-HexA-HexNS3S6S-HexA-HexNS3S6S-HexA2S	0.0018497
HexNS6S-HexA2S-HexNS-HexA-HexNS3S6S-HexA2S	0.00184838
HexNS3S6S-HexA-HexNS6S-HexA-HexNS6S-HexA2S	0.00184583
HexNS3S6S-HexA-HexNS-HexA2S-HexNS6S-HexA2S	0.00184583
HexNS3S6S-HexA-HexNS6S-HexA-HexNS3S6S-HexA	0.00184582
HexNS3S6S-HexA-HexNS-HexA2S-HexNS3S6S-HexA	0.00184582
HexNS-HexA-HexNS3S-HexA2S-HexNS3S6S-HexA2S	0.00184532
HexNS3S6S-HexA-HexNS6S-HexA-HexNS3S-HexA2S	0.00184144
HexNS3S6S-HexA-HexNS3S-HexA-HexNS6S-HexA2S	0.00184144
HexNS3S6S-HexA-HexNS-HexA2S-HexNS3S-HexA2S	0.00184144
HexNS3S-HexA2S-HexNS6S-HexA-HexNS6S-HexA2S	0.00184144
HexNS3S-HexA2S-HexNS6S-HexA-HexNS3S6S-HexA	0.00184144
HexNS3S-HexA2S-HexNS-HexA2S-HexNS6S-HexA2S	0.00184144
HexNS3S-HexA2S-HexNS-HexA2S-HexNS3S6S-HexA	0.00184144
HexNS3S6S-HexA-HexNS3S-HexA-HexNS3S6S-HexA	0.00184144
HexNS-HexA-HexN3S6S-HexA2S-HexNS3S6S-HexA2S	0.00183958
HexN6S-HexA-HexNS6S-HexA2S-HexNS3S6S-HexA2S	0.00183958
HexN6S-HexA-HexNS3S6S-HexA-HexNS3S6S-HexA2S	0.00183958
HexN-HexA2S-HexNS6S-HexA2S-HexNS3S6S-HexA2S	0.00183956
HexN-HexA2S-HexNS3S6S-HexA-HexNS3S6S-HexA2S	0.00183956
HexNS6S-HexA2S-HexN6S-HexA-HexNS3S6S-HexA2S	0.00183827
HexNS6S-HexA2S-HexN-HexA2S-HexNS3S6S-HexA2S	0.00183827
HexNS3S6S-HexA-HexNS3S-HexA-HexNS3S-HexA2S	0.00183764
HexNS3S-HexA2S-HexNS6S-HexA-HexNS3S-HexA2S	0.00183764
HexNS3S-HexA2S-HexNS3S-HexA-HexNS6S-HexA2S	0.00183764
HexNS3S-HexA2S-HexNS3S-HexA-HexNS3S6S-HexA	0.00183764
HexNS3S-HexA2S-HexNS-HexA2S-HexNS3S-HexA2S	0.00183764
HexN6S-HexA-HexNS3S-HexA2S-HexNS3S6S-HexA2S	0.00183655
HexN-HexA2S-HexNS3S-HexA2S-HexNS3S6S-HexA2S	0.00183653
HexNS3S6S-HexA-HexNS6S-HexA-HexN3S6S-HexA2S	0.00183571
HexNS3S6S-HexA-HexNS-HexA2S-HexN3S6S-HexA2S	0.00183571
HexNS3S6S-HexA-HexN6S-HexA2S-HexNS6S-HexA2S	0.00183571
HexNS3S6S-HexA-HexN3S6S-HexA-HexNS6S-HexA2S	0.00183571
HexN3S6S-HexA2S-HexNS6S-HexA-HexNS6S-HexA2S	0.00183571
HexN3S6S-HexA2S-HexNS6S-HexA-HexNS3S6S-HexA	0.00183571
HexN3S6S-HexA2S-HexNS-HexA2S-HexNS6S-HexA2S	0.00183571
HexN3S6S-HexA2S-HexNS-HexA2S-HexNS3S6S-HexA	0.00183571
HexNS3S6S-HexA-HexN6S-HexA2S-HexNS3S6S-HexA	0.0018357
HexNS3S6S-HexA-HexN3S6S-HexA-HexNS3S6S-HexA	0.0018357
HexNS3S-HexA2S-HexNS3S-HexA-HexNS3S-HexA2S	0.00183435
HexNS3S6S-HexA-HexNS3S-HexA-HexN3S6S-HexA2S	0.00183267
HexNS3S6S-HexA-HexN6S-HexA2S-HexNS3S-HexA2S	0.00183267
HexNS3S6S-HexA-HexN3S6S-HexA-HexNS3S-HexA2S	0.00183267
HexNS3S-HexA2S-HexNS6S-HexA-HexN3S6S-HexA2S	0.00183267
HexNS3S-HexA2S-HexNS-HexA2S-HexN3S6S-HexA2S	0.00183267
HexNS3S-HexA2S-HexN6S-HexA2S-HexNS6S-HexA2S	0.00183267
HexNS3S-HexA2S-HexN6S-HexA2S-HexNS3S6S-HexA	0.00183267
HexNS3S-HexA2S-HexN3S6S-HexA-HexNS6S-HexA2S	0.00183267
HexNS3S-HexA2S-HexN3S6S-HexA-HexNS3S6S-HexA	0.00183267
HexN3S6S-HexA2S-HexNS6S-HexA-HexNS3S-HexA2S	0.00183267
HexN3S6S-HexA2S-HexNS3S-HexA-HexNS6S-HexA2S	0.00183267
HexN3S6S-HexA2S-HexNS3S-HexA-HexNS3S6S-HexA	0.00183267
HexN3S6S-HexA2S-HexNS-HexA2S-HexNS3S-HexA2S	0.00183267
HexN6S-HexA-HexN3S6S-HexA2S-HexNS3S6S-HexA2S	0.00183257
HexN-HexA2S-HexN3S6S-HexA2S-HexNS3S6S-HexA2S	0.00183255
HexNS3S-HexA2S-HexNS3S-HexA-HexN3S6S-HexA2S	0.00183004
HexNS3S-HexA2S-HexN6S-HexA2S-HexNS3S-HexA2S	0.00183004
HexNS3S-HexA2S-HexN3S6S-HexA-HexNS3S-HexA2S	0.00183004
HexN3S6S-HexA2S-HexNS3S-HexA-HexNS3S-HexA2S	0.00183004
HexNS3S6S-HexA-HexN6S-HexA2S-HexN3S6S-HexA2S	0.0018287
HexNS3S6S-HexA-HexN3S6S-HexA-HexN3S6S-HexA2S	0.0018287
HexN3S6S-HexA2S-HexNS6S-HexA-HexN3S6S-HexA2S	0.0018287
HexN3S6S-HexA2S-HexNS-HexA2S-HexN3S6S-HexA2S	0.0018287
HexN3S6S-HexA2S-HexN6S-HexA2S-HexNS6S-HexA2S	0.0018287
HexN3S6S-HexA2S-HexN6S-HexA2S-HexNS3S6S-HexA	0.0018287
HexN3S6S-HexA2S-HexN3S6S-HexA-HexNS6S-HexA2S	0.0018287
HexN3S6S-HexA2S-HexN3S6S-HexA-HexNS3S6S-HexA	0.0018287
HexNS6S-HexA2S-HexN3S-HexA-HexNS3S6S-HexA2S	0.00182854
HexN3S-HexA-HexNS3S6S-HexA2S-HexNS6S-HexA2S	0.00182727
HexN3S-HexA-HexNS3S6S-HexA2S-HexNS3S6S-HexA	0.00182727
HexNS3S-HexA2S-HexN6S-HexA2S-HexN3S6S-HexA2S	0.00182659
HexNS3S-HexA2S-HexN3S6S-HexA-HexN3S6S-HexA2S	0.00182659
HexN3S6S-HexA2S-HexNS3S-HexA-HexN3S6S-HexA2S	0.00182659
HexN3S6S-HexA2S-HexN6S-HexA2S-HexNS3S-HexA2S	0.00182659
HexN3S6S-HexA2S-HexN3S6S-HexA-HexNS3S-HexA2S	0.00182659
HexNS3S6S-HexA-HexN3S-HexA2S-HexNS6S-HexA2S	0.00182598
HexNS3S6S-HexA-HexN3S-HexA2S-HexNS3S6S-HexA	0.00182598
HexN3S-HexA-HexNS3S6S-HexA2S-HexNS3S-HexA2S	0.00182553
HexNS3S6S-HexA-HexN3S-HexA2S-HexNS3S-HexA2S	0.00182424
HexNS3S-HexA2S-HexN3S-HexA2S-HexNS6S-HexA2S	0.00182424
HexNS3S-HexA2S-HexN3S-HexA2S-HexNS3S6S-HexA	0.00182424
HexN3S6S-HexA2S-HexN6S-HexA2S-HexN3S6S-HexA2S	0.00182384
HexN3S6S-HexA2S-HexN3S6S-HexA-HexN3S6S-HexA2S	0.00182384
HexN3S-HexA-HexNS3S6S-HexA2S-HexN3S6S-HexA2S	0.00182325
HexNS3S-HexA2S-HexN3S-HexA2S-HexNS3S-HexA2S	0.00182273
HexNS3S6S-HexA-HexN3S-HexA2S-HexN3S6S-HexA2S	0.00182196
HexN3S6S-HexA2S-HexN3S-HexA2S-HexNS6S-HexA2S	0.00182196
HexN3S6S-HexA2S-HexN3S-HexA2S-HexNS3S6S-HexA	0.00182196
HexNS3S-HexA2S-HexN3S-HexA2S-HexN3S6S-HexA2S	0.00182075
HexN3S6S-HexA2S-HexN3S-HexA2S-HexNS3S-HexA2S	0.00182075
HexN3S6S-HexA2S-HexN3S-HexA2S-HexN3S6S-HexA2S	0.00181916
HexNS-HexA-HexNS3S6S-HexA2S-HexNS6S-HexA2S	0.00180624
HexNS-HexA-HexNS3S6S-HexA2S-HexNS3S6S-HexA	0.00180624
HexNS6S-HexA2S-HexNS6S-HexA-HexNS6S-HexA2S	0.00180492
HexNS6S-HexA2S-HexNS6S-HexA-HexNS3S6S-HexA	0.00180492
HexNS6S-HexA2S-HexNS-HexA2S-HexNS6S-HexA2S	0.00180492
HexNS6S-HexA2S-HexNS-HexA2S-HexNS3S6S-HexA	0.00180492
HexNS-HexA-HexNS3S6S-HexA2S-HexNS3S-HexA2S	0.00180186
HexNS6S-HexA2S-HexNS6S-HexA-HexNS3S-HexA2S	0.00180053
HexNS6S-HexA2S-HexNS3S-HexA-HexNS6S-HexA2S	0.00180053
HexNS6S-HexA2S-HexNS3S-HexA-HexNS3S6S-HexA	0.00180053
HexNS6S-HexA2S-HexNS-HexA2S-HexNS3S-HexA2S	0.00180053
HexNS6S-HexA2S-HexNS3S-HexA-HexNS3S-HexA2S	0.00179673
HexNS-HexA-HexNS3S6S-HexA2S-HexN3S6S-HexA2S	0.00179613
HexN6S-HexA-HexNS3S6S-HexA2S-HexNS6S-HexA2S	0.00179613
HexN6S-HexA-HexNS3S6S-HexA2S-HexNS3S6S-HexA	0.00179613
HexN-HexA2S-HexNS3S6S-HexA2S-HexNS6S-HexA2S	0.0017961
HexN-HexA2S-HexNS3S6S-HexA2S-HexNS3S6S-HexA	0.0017961
HexNS6S-HexA2S-HexNS6S-HexA-HexN3S6S-HexA2S	0.0017948
HexNS6S-HexA2S-HexNS-HexA2S-HexN3S6S-HexA2S	0.0017948
HexNS6S-HexA2S-HexN6S-HexA2S-HexNS6S-HexA2S	0.0017948
HexNS6S-HexA2S-HexN6S-HexA2S-HexNS3S6S-HexA	0.0017948
HexNS6S-HexA2S-HexN3S6S-HexA-HexNS6S-HexA2S	0.0017948
HexNS6S-HexA2S-HexN3S6S-HexA-HexNS3S6S-HexA	0.0017948
HexN6S-HexA-HexNS3S6S-HexA2S-HexNS3S-HexA2S	0.00179309
HexN-HexA2S-HexNS3S6S-HexA2S-HexNS3S-HexA2S	0.00179307
HexNS6S-HexA2S-HexNS3S-HexA-HexN3S6S-HexA2S	0.00179176
HexNS6S-HexA2S-HexN6S-HexA2S-HexNS3S-HexA2S	0.00179176
HexNS6S-HexA2S-HexN3S6S-HexA-HexNS3S-HexA2S	0.00179176
HexN6S-HexA-HexNS3S6S-HexA2S-HexN3S6S-HexA2S	0.00178911
HexN-HexA2S-HexNS3S6S-HexA2S-HexN3S6S-HexA2S	0.00178909
HexNS6S-HexA2S-HexN6S-HexA2S-HexN3S6S-HexA2S	0.00178779
HexNS6S-HexA2S-HexN3S6S-HexA-HexN3S6S-HexA2S	0.00178779
HexNS6S-HexA2S-HexN3S-HexA2S-HexNS6S-HexA2S	0.00178507
HexNS6S-HexA2S-HexN3S-HexA2S-HexNS3S6S-HexA	0.00178507
HexNS6S-HexA2S-HexN3S-HexA2S-HexNS3S-HexA2S	0.00178333
HexNS6S-HexA2S-HexN3S-HexA2S-HexN3S6S-HexA2S	0.00178105
HexNS3S-HexA-HexNS3S6S-HexA2S-HexNS-HexA2S	0.00175775
HexNS3S-HexA-HexNS3S6S-HexA2S-HexNS6S-HexA	0.00175774
HexNS3S-HexA-HexNS3S6S-HexA2S-HexNS3S-HexA	0.00175394
HexN3S6S-HexA-HexNS3S6S-HexA2S-HexNS-HexA2S	0.00175202
HexN3S6S-HexA-HexNS3S6S-HexA2S-HexNS6S-HexA	0.00175201
HexNS3S-HexA-HexNS3S6S-HexA2S-HexN6S-HexA2S	0.00174898
HexNS3S-HexA-HexNS3S6S-HexA2S-HexN3S6S-HexA	0.00174897
HexN3S6S-HexA-HexNS3S6S-HexA2S-HexNS3S-HexA	0.00174897
HexN3S6S-HexA-HexNS3S6S-HexA2S-HexN6S-HexA2S	0.00174501
HexN3S6S-HexA-HexNS3S6S-HexA2S-HexN3S6S-HexA	0.001745
HexN3S-HexA2S-HexNS3S6S-HexA2S-HexNS6S-HexA	0.00174226
HexN3S-HexA2S-HexNS3S6S-HexA2S-HexNS-HexA2S	0.00174226
HexNS3S-HexA-HexNS3S6S-HexA2S-HexN3S-HexA2S	0.00174055
HexN3S-HexA2S-HexNS3S6S-HexA2S-HexNS3S-HexA	0.00174051
HexN3S6S-HexA-HexNS3S6S-HexA2S-HexN3S-HexA2S	0.00173826
HexN3S-HexA2S-HexNS3S6S-HexA2S-HexN6S-HexA2S	0.00173823
HexN3S-HexA2S-HexNS3S6S-HexA2S-HexN3S6S-HexA	0.00173823
HexA2S-HexNS3S6S-HexA2S-HexNS6S-HexA2S-HexN	0.00173595
HexN3S-HexA2S-HexNS3S6S-HexA2S-HexN3S-HexA2S	0.00173436
HexA2S-HexNS3S6S-HexA2S-HexNS3S-HexA2S-HexN	0.00173292
HexA2S-HexNS3S6S-HexA2S-HexN3S6S-HexA2S-HexN	0.00172894
HexNS6S-HexA-HexNS3S6S-HexA2S-HexNS-HexA2S	0.00171927
HexNS6S-HexA-HexNS3S6S-HexA2S-HexNS6S-HexA	0.00171926
HexNS-HexA2S-HexNS3S6S-HexA2S-HexNS6S-HexA	0.00171924
HexNS-HexA2S-HexNS3S6S-HexA2S-HexNS-HexA2S	0.00171924
HexNS6S-HexA-HexNS3S6S-HexA2S-HexNS3S-HexA	0.00171488
HexNS-HexA2S-HexNS3S6S-HexA2S-HexNS3S-HexA	0.00171486
HexNS6S-HexA-HexNS3S6S-HexA2S-HexN6S-HexA2S	0.00170915
HexNS6S-HexA-HexNS3S6S-HexA2S-HexN3S6S-HexA	0.00170915
HexNS-HexA2S-HexNS3S6S-HexA2S-HexN6S-HexA2S	0.00170912
HexNS-HexA2S-HexNS3S6S-HexA2S-HexN3S6S-HexA	0.00170912
HexN6S-HexA2S-HexNS3S6S-HexA2S-HexNS6S-HexA	0.00170912
HexN6S-HexA2S-HexNS3S6S-HexA2S-HexNS-HexA2S	0.00170912
HexN6S-HexA2S-HexNS3S6S-HexA2S-HexNS3S-HexA	0.00170608
HexN6S-HexA2S-HexNS3S6S-HexA2S-HexN6S-HexA2S	0.00170211
HexN6S-HexA2S-HexNS3S6S-HexA2S-HexN3S6S-HexA	0.00170211
HexNS6S-HexA-HexNS3S6S-HexA2S-HexN3S-HexA2S	0.00169943
HexNS-HexA2S-HexNS3S6S-HexA2S-HexN3S-HexA2S	0.0016994
HexN6S-HexA2S-HexNS3S6S-HexA2S-HexN3S-HexA2S	0.00169537
HexA2S-HexNS3S6S-HexA2S-HexNS3S6S-HexA-HexN	0.00169129
HexNS3S6S-HexA-HexNS6S-HexA2S-HexNS-HexA2S	0.00167082
HexNS3S6S-HexA-HexNS3S6S-HexA-HexNS-HexA2S	0.00167082
HexNS3S6S-HexA-HexNS6S-HexA2S-HexNS6S-HexA	0.00167081
HexNS3S6S-HexA-HexNS3S6S-HexA-HexNS6S-HexA	0.00167081
HexNS3S6S-HexA-HexNS3S-HexA2S-HexNS-HexA2S	0.00166644
HexNS3S6S-HexA-HexNS6S-HexA2S-HexNS3S-HexA	0.00166643
HexNS3S6S-HexA-HexNS3S6S-HexA-HexNS3S-HexA	0.00166643
HexNS3S6S-HexA-HexNS3S-HexA2S-HexNS6S-HexA	0.00166643
HexNS3S-HexA2S-HexNS6S-HexA2S-HexNS-HexA2S	0.00166641
HexNS3S-HexA2S-HexNS3S6S-HexA-HexNS-HexA2S	0.00166641
HexNS3S-HexA2S-HexNS6S-HexA2S-HexNS6S-HexA	0.0016664
HexNS3S-HexA2S-HexNS3S6S-HexA-HexNS6S-HexA	0.0016664
HexNS3S6S-HexA-HexNS3S-HexA2S-HexNS3S-HexA	0.00166263
HexNS3S-HexA2S-HexNS3S-HexA2S-HexNS-HexA2S	0.00166261
HexNS3S-HexA2S-HexNS6S-HexA2S-HexNS3S-HexA	0.0016626
HexNS3S-HexA2S-HexNS3S6S-HexA-HexNS3S-HexA	0.0016626
HexNS3S-HexA2S-HexNS3S-HexA2S-HexNS6S-HexA	0.0016626
HexNS3S6S-HexA-HexNS6S-HexA2S-HexN6S-HexA2S	0.00166071
HexNS3S6S-HexA-HexNS3S6S-HexA-HexN6S-HexA2S	0.00166071
HexNS3S6S-HexA-HexN3S6S-HexA2S-HexNS-HexA2S	0.00166071
HexNS3S6S-HexA-HexNS6S-HexA2S-HexN3S6S-HexA	0.0016607
HexNS3S6S-HexA-HexNS3S6S-HexA-HexN3S6S-HexA	0.0016607
HexNS3S6S-HexA-HexN3S6S-HexA2S-HexNS6S-HexA	0.0016607
HexN3S6S-HexA2S-HexNS6S-HexA2S-HexNS-HexA2S	0.00166068
HexN3S6S-HexA2S-HexNS3S6S-HexA-HexNS-HexA2S	0.00166068
HexN3S6S-HexA2S-HexNS6S-HexA2S-HexNS6S-HexA	0.00166067
HexN3S6S-HexA2S-HexNS3S6S-HexA-HexNS6S-HexA	0.00166067
HexNS3S-HexA2S-HexNS3S-HexA2S-HexNS3S-HexA	0.00165931
HexNS3S6S-HexA-HexNS3S-HexA2S-HexN6S-HexA2S	0.00165767
HexNS3S6S-HexA-HexNS3S-HexA2S-HexN3S6S-HexA	0.00165766
HexNS3S6S-HexA-HexN3S6S-HexA2S-HexNS3S-HexA	0.00165766
HexNS3S-HexA2S-HexNS6S-HexA2S-HexN6S-HexA2S	0.00165764
HexNS3S-HexA2S-HexNS3S6S-HexA-HexN6S-HexA2S	0.00165764
HexNS3S-HexA2S-HexN3S6S-HexA2S-HexNS-HexA2S	0.00165764
HexN3S6S-HexA2S-HexNS3S-HexA2S-HexNS-HexA2S	0.00165764
HexNS3S-HexA2S-HexNS6S-HexA2S-HexN3S6S-HexA	0.00165763
HexNS3S-HexA2S-HexNS3S6S-HexA-HexN3S6S-HexA	0.00165763
HexNS3S-HexA2S-HexN3S6S-HexA2S-HexNS6S-HexA	0.00165763
HexN3S6S-HexA2S-HexNS6S-HexA2S-HexNS3S-HexA	0.00165763
HexN3S6S-HexA2S-HexNS3S6S-HexA-HexNS3S-HexA	0.00165763
HexN3S6S-HexA2S-HexNS3S-HexA2S-HexNS6S-HexA	0.00165763
HexNS3S-HexA2S-HexNS3S-HexA2S-HexN6S-HexA2S	0.001655
HexNS3S-HexA2S-HexNS3S-HexA2S-HexN3S6S-HexA	0.001655
HexNS3S-HexA2S-HexN3S6S-HexA2S-HexNS3S-HexA	0.001655
HexN3S6S-HexA2S-HexNS3S-HexA2S-HexNS3S-HexA	0.001655
HexNS3S6S-HexA-HexN3S6S-HexA2S-HexN6S-HexA2S	0.00165369
HexNS3S6S-HexA-HexN3S6S-HexA2S-HexN3S6S-HexA	0.00165369
HexN3S6S-HexA2S-HexNS6S-HexA2S-HexN6S-HexA2S	0.00165367
HexN3S6S-HexA2S-HexNS3S6S-HexA-HexN6S-HexA2S	0.00165367
HexN3S6S-HexA2S-HexN3S6S-HexA2S-HexNS-HexA2S	0.00165367
HexN3S6S-HexA2S-HexNS6S-HexA2S-HexN3S6S-HexA	0.00165366
HexN3S6S-HexA2S-HexNS3S6S-HexA-HexN3S6S-HexA	0.00165366
HexN3S6S-HexA2S-HexN3S6S-HexA2S-HexNS6S-HexA	0.00165366
HexNS3S-HexA2S-HexN3S6S-HexA2S-HexN6S-HexA2S	0.00165156
HexN3S6S-HexA2S-HexNS3S-HexA2S-HexN6S-HexA2S	0.00165156
HexNS3S-HexA2S-HexN3S6S-HexA2S-HexN3S6S-HexA	0.00165155
HexN3S6S-HexA2S-HexNS3S-HexA2S-HexN3S6S-HexA	0.00165155
HexN3S6S-HexA2S-HexN3S6S-HexA2S-HexNS3S-HexA	0.00165155
HexNS3S6S-HexA-HexNS6S-HexA2S-HexN3S-HexA2S	0.00165098
HexNS3S6S-HexA-HexNS3S6S-HexA-HexN3S-HexA2S	0.00165098
HexNS3S6S-HexA-HexNS3S-HexA2S-HexN3S-HexA2S	0.00164924
HexNS3S-HexA2S-HexNS6S-HexA2S-HexN3S-HexA2S	0.00164921
HexNS3S-HexA2S-HexNS3S6S-HexA-HexN3S-HexA2S	0.00164921
HexN3S6S-HexA2S-HexN3S6S-HexA2S-HexN6S-HexA2S	0.00164881
HexN3S6S-HexA2S-HexN3S6S-HexA2S-HexN3S6S-HexA	0.0016488
HexNS3S-HexA2S-HexNS3S-HexA2S-HexN3S-HexA2S	0.00164769
HexNS3S6S-HexA-HexN3S6S-HexA2S-HexN3S-HexA2S	0.00164695
HexN3S6S-HexA2S-HexNS6S-HexA2S-HexN3S-HexA2S	0.00164692
HexN3S6S-HexA2S-HexNS3S6S-HexA-HexN3S-HexA2S	0.00164692
HexNS3S-HexA2S-HexN3S6S-HexA2S-HexN3S-HexA2S	0.00164571
HexN3S6S-HexA2S-HexNS3S-HexA2S-HexN3S-HexA2S	0.00164571
HexN3S6S-HexA2S-HexN3S6S-HexA2S-HexN3S-HexA2S	0.00164413
HexNS6S-HexA2S-HexNS6S-HexA2S-HexNS-HexA2S	0.00162556
HexNS6S-HexA2S-HexNS3S6S-HexA-HexNS-HexA2S	0.00162556
HexNS6S-HexA2S-HexNS6S-HexA2S-HexNS6S-HexA	0.00162556
HexNS6S-HexA2S-HexNS3S6S-HexA-HexNS6S-HexA	0.00162556
HexNS6S-HexA2S-HexNS3S-HexA2S-HexNS-HexA2S	0.00162118
HexNS6S-HexA2S-HexNS6S-HexA2S-HexNS3S-HexA	0.00162117
HexNS6S-HexA2S-HexNS3S6S-HexA-HexNS3S-HexA	0.00162117
HexNS6S-HexA2S-HexNS3S-HexA2S-HexNS6S-HexA	0.00162117
HexNS6S-HexA2S-HexNS3S-HexA2S-HexNS3S-HexA	0.00161737
HexNS6S-HexA2S-HexNS6S-HexA2S-HexN6S-HexA2S	0.00161545
HexNS6S-HexA2S-HexNS3S6S-HexA-HexN6S-HexA2S	0.00161545
HexNS6S-HexA2S-HexN3S6S-HexA2S-HexNS-HexA2S	0.00161545
HexNS6S-HexA2S-HexNS6S-HexA2S-HexN3S6S-HexA	0.00161544
HexNS6S-HexA2S-HexNS3S6S-HexA-HexN3S6S-HexA	0.00161544
HexNS6S-HexA2S-HexN3S6S-HexA2S-HexNS6S-HexA	0.00161544
HexNS6S-HexA2S-HexNS3S-HexA2S-HexN6S-HexA2S	0.00161241
HexNS6S-HexA2S-HexNS3S-HexA2S-HexN3S6S-HexA	0.0016124
HexNS6S-HexA2S-HexN3S6S-HexA2S-HexNS3S-HexA	0.0016124
HexNS6S-HexA2S-HexN3S6S-HexA2S-HexN6S-HexA2S	0.00160844
HexNS6S-HexA2S-HexN3S6S-HexA2S-HexN3S6S-HexA	0.00160843
HexNS6S-HexA2S-HexNS6S-HexA2S-HexN3S-HexA2S	0.00160572
HexNS6S-HexA2S-HexNS3S6S-HexA-HexN3S-HexA2S	0.00160572
HexNS6S-HexA2S-HexNS3S-HexA2S-HexN3S-HexA2S	0.00160398
HexNS6S-HexA2S-HexN3S6S-HexA2S-HexN3S-HexA2S	0.00160169
HexNS3S6S-HexA2S-HexN-HexA-HexNS3S6S-HexA2S	0.00148081
HexNS3S6S-HexA2S-HexNS-HexA-HexNS6S-HexA2S	0.00143631
HexNS3S6S-HexA2S-HexNS-HexA-HexNS3S6S-HexA	0.0014363
HexNS3S6S-HexA2S-HexNS-HexA-HexNS3S-HexA2S	0.00143193
HexN-HexA-HexNS3S6S-HexA2S-HexNS3S6S-HexA2S	0.00143085
HexNS3S6S-HexA2S-HexNS-HexA-HexN3S6S-HexA2S	0.00142619
HexNS3S6S-HexA2S-HexN6S-HexA-HexNS6S-HexA2S	0.00142619
HexNS3S6S-HexA2S-HexN-HexA2S-HexNS6S-HexA2S	0.00142619
HexNS3S6S-HexA2S-HexN6S-HexA-HexNS3S6S-HexA	0.00142618
HexNS3S6S-HexA2S-HexN-HexA2S-HexNS3S6S-HexA	0.00142618
HexNS3S6S-HexA2S-HexN6S-HexA-HexNS3S-HexA2S	0.00142315
HexNS3S6S-HexA2S-HexN-HexA2S-HexNS3S-HexA2S	0.00142315
HexNS3S6S-HexA-HexNS3S6S-HexA2S-HexNS-HexA	0.00142247
HexNS3S6S-HexA2S-HexN6S-HexA-HexN3S6S-HexA2S	0.00141918
HexNS3S6S-HexA2S-HexN-HexA2S-HexN3S6S-HexA2S	0.00141918
HexNS3S-HexA2S-HexNS3S6S-HexA2S-HexNS-HexA	0.00141805
HexNS3S6S-HexA2S-HexN3S-HexA-HexNS6S-HexA2S	0.00141647
HexNS3S6S-HexA2S-HexN3S-HexA-HexNS3S6S-HexA	0.00141646
HexNS3S6S-HexA2S-HexN3S-HexA-HexNS3S-HexA2S	0.00141472
HexNS3S6S-HexA2S-HexN3S-HexA-HexN3S6S-HexA2S	0.00141244
HexNS3S6S-HexA-HexNS3S6S-HexA2S-HexN-HexA2S	0.00141237
HexNS3S6S-HexA-HexNS3S6S-HexA2S-HexN6S-HexA	0.00141236
HexN3S6S-HexA2S-HexNS3S6S-HexA2S-HexNS-HexA	0.00141232
HexNS3S-HexA2S-HexNS3S6S-HexA2S-HexN-HexA2S	0.00140929
HexNS3S-HexA2S-HexNS3S6S-HexA2S-HexN6S-HexA	0.00140928
HexN3S6S-HexA2S-HexNS3S6S-HexA2S-HexN-HexA2S	0.00140532
HexN3S6S-HexA2S-HexNS3S6S-HexA2S-HexN6S-HexA	0.00140531
HexNS3S6S-HexA-HexNS3S6S-HexA2S-HexN3S-HexA	0.00140263
HexNS3S-HexA2S-HexNS3S6S-HexA2S-HexN3S-HexA	0.00140085
HexN3S6S-HexA2S-HexNS3S6S-HexA2S-HexN3S-HexA	0.00139856
HexNS6S-HexA2S-HexNS3S6S-HexA2S-HexNS-HexA	0.00136949
HexNS6S-HexA2S-HexNS3S6S-HexA2S-HexN-HexA2S	0.00135938
HexNS6S-HexA2S-HexNS3S6S-HexA2S-HexN6S-HexA	0.00135937
HexNS6S-HexA2S-HexNS3S6S-HexA2S-HexN3S-HexA	0.00134964
HexNS3S6S-HexA2S-HexNS6S-HexA-HexNS-HexA2S	0.00120002
HexNS3S6S-HexA2S-HexNS-HexA2S-HexNS-HexA2S	0.00120002
HexNS3S6S-HexA2S-HexNS6S-HexA-HexNS6S-HexA	0.00120001
HexNS3S6S-HexA2S-HexNS-HexA2S-HexNS6S-HexA	0.00120001
HexNS3S6S-HexA2S-HexNS3S-HexA-HexNS-HexA2S	0.00119563
HexNS3S6S-HexA2S-HexNS6S-HexA-HexNS3S-HexA	0.00119562
HexNS3S6S-HexA2S-HexNS3S-HexA-HexNS6S-HexA	0.00119562
HexNS3S6S-HexA2S-HexNS-HexA2S-HexNS3S-HexA	0.00119562
HexNS3S6S-HexA2S-HexNS3S-HexA-HexNS3S-HexA	0.00119182
HexNS3S6S-HexA2S-HexNS6S-HexA-HexN6S-HexA2S	0.0011899
HexNS3S6S-HexA2S-HexNS-HexA2S-HexN6S-HexA2S	0.0011899
HexNS3S6S-HexA2S-HexN6S-HexA2S-HexNS-HexA2S	0.0011899
HexNS3S6S-HexA2S-HexN3S6S-HexA-HexNS-HexA2S	0.0011899
HexNS3S6S-HexA2S-HexNS6S-HexA-HexN3S6S-HexA	0.00118989
HexNS3S6S-HexA2S-HexNS-HexA2S-HexN3S6S-HexA	0.00118989
HexNS3S6S-HexA2S-HexN6S-HexA2S-HexNS6S-HexA	0.00118989
HexNS3S6S-HexA2S-HexN3S6S-HexA-HexNS6S-HexA	0.00118989
HexNS3S6S-HexA2S-HexNS3S-HexA-HexN6S-HexA2S	0.00118686
HexNS3S6S-HexA2S-HexNS3S-HexA-HexN3S6S-HexA	0.00118685
HexNS3S6S-HexA2S-HexN6S-HexA2S-HexNS3S-HexA	0.00118685
HexNS3S6S-HexA2S-HexN3S6S-HexA-HexNS3S-HexA	0.00118685
HexNS3S6S-HexA2S-HexN6S-HexA2S-HexN6S-HexA2S	0.00118289
HexNS3S6S-HexA2S-HexN3S6S-HexA-HexN6S-HexA2S	0.00118289
HexNS3S6S-HexA2S-HexN6S-HexA2S-HexN3S6S-HexA	0.00118288
HexNS3S6S-HexA2S-HexN3S6S-HexA-HexN3S6S-HexA	0.00118288
HexNS3S6S-HexA2S-HexNS6S-HexA-HexN3S-HexA2S	0.00118017
HexNS3S6S-HexA2S-HexNS-HexA2S-HexN3S-HexA2S	0.00118017
HexNS3S6S-HexA2S-HexN3S-HexA2S-HexNS-HexA2S	0.00118017
HexNS3S6S-HexA2S-HexN3S-HexA2S-HexNS6S-HexA	0.00118016
HexNS3S6S-HexA2S-HexNS3S-HexA-HexN3S-HexA2S	0.00117843
HexNS3S6S-HexA2S-HexN3S-HexA2S-HexNS3S-HexA	0.00117842
HexNS3S6S-HexA2S-HexN6S-HexA2S-HexN3S-HexA2S	0.00117615
HexNS3S6S-HexA2S-HexN3S6S-HexA-HexN3S-HexA2S	0.00117615
HexNS3S6S-HexA2S-HexN3S-HexA2S-HexN6S-HexA2S	0.00117615
HexNS3S6S-HexA2S-HexN3S-HexA2S-HexN3S6S-HexA	0.00117614
HexNS3S6S-HexA2S-HexN3S-HexA2S-HexN3S-HexA2S	0.00117227
HexNS3S6S-HexA2S-HexNS6S-HexA2S-HexNS-HexA	0.000808855
HexNS3S6S-HexA2S-HexNS3S6S-HexA-HexNS-HexA	0.000808855
HexNS3S6S-HexA2S-HexNS3S-HexA2S-HexNS-HexA	0.000804472
HexNS3S6S-HexA2S-HexNS6S-HexA2S-HexN-HexA2S	0.000798756
HexNS3S6S-HexA2S-HexNS3S6S-HexA-HexN-HexA2S	0.000798756
HexNS3S6S-HexA2S-HexNS6S-HexA2S-HexN6S-HexA	0.000798739
HexNS3S6S-HexA2S-HexNS3S6S-HexA-HexN6S-HexA	0.000798739
HexNS3S6S-HexA2S-HexN3S6S-HexA2S-HexNS-HexA	0.000798739
HexNS3S6S-HexA2S-HexNS3S6S-HexA2S-HexN-HexA	0.000798687
HexNS3S6S-HexA2S-HexNS3S-HexA2S-HexN-HexA2S	0.000795718
HexNS3S6S-HexA2S-HexNS3S-HexA2S-HexN6S-HexA	0.000795701
HexNS3S6S-HexA2S-HexN3S6S-HexA2S-HexN-HexA2S	0.000791744
HexNS3S6S-HexA2S-HexN3S6S-HexA2S-HexN6S-HexA	0.000791727
HexNS3S6S-HexA2S-HexNS6S-HexA2S-HexN3S-HexA	0.000789013
HexNS3S6S-HexA2S-HexNS3S6S-HexA-HexN3S-HexA	0.000789013
HexNS3S6S-HexA2S-HexNS3S-HexA2S-HexN3S-HexA	0.000787268
HexNS3S6S-HexA2S-HexN3S6S-HexA2S-HexN3S-HexA	0.000784985

## Sheet: Table S10
Training compound #8 GAGrank results
Sequence	GAGrank score
HexNS-HexA-HexNS-HexA-HexNS-HexA-HexNS-HexA	0.00337521
HexN6S-HexA-HexNS-HexA-HexNS-HexA-HexNS-HexA	0.00336883
HexN3S-HexA-HexNS-HexA-HexNS-HexA-HexNS-HexA	0.00336269
HexNS-HexA-HexN6S-HexA-HexNS-HexA-HexNS-HexA	0.00332318
HexNS-HexA-HexNS-HexA-HexNS-HexA-HexN6S-HexA	0.00332211
HexN6S-HexA-HexN6S-HexA-HexNS-HexA-HexNS-HexA	0.00331875
HexN6S-HexA-HexNS-HexA-HexNS-HexA-HexN6S-HexA	0.00331768
HexNS-HexA-HexN3S-HexA-HexNS-HexA-HexNS-HexA	0.00331704
HexNS-HexA-HexNS-HexA-HexNS-HexA-HexN3S-HexA	0.00331597
HexN6S-HexA-HexN3S-HexA-HexNS-HexA-HexNS-HexA	0.0033145
HexN3S-HexA-HexN6S-HexA-HexNS-HexA-HexNS-HexA	0.0033145
HexN6S-HexA-HexNS-HexA-HexNS-HexA-HexN3S-HexA	0.00331343
HexN3S-HexA-HexNS-HexA-HexNS-HexA-HexN6S-HexA	0.00331343
HexN3S-HexA-HexN3S-HexA-HexNS-HexA-HexNS-HexA	0.00331206
HexN3S-HexA-HexNS-HexA-HexNS-HexA-HexN3S-HexA	0.00331099
HexNS-HexA-HexNS-HexA-HexN6S-HexA-HexNS-HexA	0.00329653
HexN6S-HexA-HexNS-HexA-HexN6S-HexA-HexNS-HexA	0.0032921
HexNS-HexA-HexNS-HexA-HexN3S-HexA-HexNS-HexA	0.00329039
HexN6S-HexA-HexNS-HexA-HexN3S-HexA-HexNS-HexA	0.00328785
HexN3S-HexA-HexNS-HexA-HexN6S-HexA-HexNS-HexA	0.00328785
HexN3S-HexA-HexNS-HexA-HexN3S-HexA-HexNS-HexA	0.00328541
HexNS-HexA-HexN6S-HexA-HexNS-HexA-HexN6S-HexA	0.00327142
HexN6S-HexA-HexN6S-HexA-HexNS-HexA-HexN6S-HexA	0.00326835
HexNS-HexA-HexN6S-HexA-HexNS-HexA-HexN3S-HexA	0.00326716
HexNS-HexA-HexN3S-HexA-HexNS-HexA-HexN6S-HexA	0.00326716
HexN6S-HexA-HexN6S-HexA-HexNS-HexA-HexN3S-HexA	0.0032654
HexN6S-HexA-HexN3S-HexA-HexNS-HexA-HexN6S-HexA	0.0032654
HexN3S-HexA-HexN6S-HexA-HexNS-HexA-HexN6S-HexA	0.0032654
HexNS-HexA-HexN3S-HexA-HexNS-HexA-HexN3S-HexA	0.00326472
HexN6S-HexA-HexN3S-HexA-HexNS-HexA-HexN3S-HexA	0.00326371
HexN3S-HexA-HexN6S-HexA-HexNS-HexA-HexN3S-HexA	0.00326371
HexN3S-HexA-HexN3S-HexA-HexNS-HexA-HexN6S-HexA	0.00326371
HexN3S-HexA-HexN3S-HexA-HexNS-HexA-HexN3S-HexA	0.00326274
HexNS-HexA2S-HexN-HexA-HexNS-HexA-HexNS-HexA	0.00324742
HexNS-HexA-HexN6S-HexA-HexN6S-HexA-HexNS-HexA	0.00324538
HexNS-HexA-HexNS-HexA-HexN6S-HexA-HexN6S-HexA	0.00324429
HexN6S-HexA2S-HexN-HexA-HexNS-HexA-HexNS-HexA	0.003243
HexN6S-HexA-HexN6S-HexA-HexN6S-HexA-HexNS-HexA	0.00324232
HexN6S-HexA-HexNS-HexA-HexN6S-HexA-HexN6S-HexA	0.00324123
HexNS-HexA-HexN6S-HexA-HexN3S-HexA-HexNS-HexA	0.00324113
HexNS-HexA-HexN3S-HexA-HexN6S-HexA-HexNS-HexA	0.00324113
HexNS-HexA-HexNS-HexA-HexN6S-HexA-HexN3S-HexA	0.00324004
HexNS-HexA-HexNS-HexA-HexN3S-HexA-HexN6S-HexA	0.00324004
HexN6S-HexA-HexN6S-HexA-HexN3S-HexA-HexNS-HexA	0.00323937
HexN6S-HexA-HexN3S-HexA-HexN6S-HexA-HexNS-HexA	0.00323937
HexN3S-HexA-HexN6S-HexA-HexN6S-HexA-HexNS-HexA	0.00323937
HexN3S-HexA2S-HexN-HexA-HexNS-HexA-HexNS-HexA	0.00323874
HexNS-HexA-HexN3S-HexA-HexN3S-HexA-HexNS-HexA	0.00323869
HexN6S-HexA-HexNS-HexA-HexN6S-HexA-HexN3S-HexA	0.00323828
HexN6S-HexA-HexNS-HexA-HexN3S-HexA-HexN6S-HexA	0.00323828
HexN3S-HexA-HexNS-HexA-HexN6S-HexA-HexN6S-HexA	0.00323828
HexN6S-HexA-HexN3S-HexA-HexN3S-HexA-HexNS-HexA	0.00323768
HexN3S-HexA-HexN6S-HexA-HexN3S-HexA-HexNS-HexA	0.00323768
HexN3S-HexA-HexN3S-HexA-HexN6S-HexA-HexNS-HexA	0.00323768
HexNS-HexA-HexNS-HexA-HexN3S-HexA-HexN3S-HexA	0.0032376
HexN3S-HexA-HexN3S-HexA-HexN3S-HexA-HexNS-HexA	0.0032367
HexN6S-HexA-HexNS-HexA-HexN3S-HexA-HexN3S-HexA	0.00323659
HexN3S-HexA-HexNS-HexA-HexN6S-HexA-HexN3S-HexA	0.00323659
HexN3S-HexA-HexNS-HexA-HexN3S-HexA-HexN6S-HexA	0.00323659
HexN3S-HexA-HexNS-HexA-HexN3S-HexA-HexN3S-HexA	0.00323561
HexNS-HexA-HexNS-HexA-HexNS-HexA-HexN-HexA2S	0.0032069
HexNS-HexA-HexNS-HexA-HexNS-HexA2S-HexN-HexA	0.00320558
HexN6S-HexA-HexNS-HexA-HexNS-HexA-HexN-HexA2S	0.00320248
HexN6S-HexA-HexNS-HexA-HexNS-HexA2S-HexN-HexA	0.00320116
HexN3S-HexA-HexNS-HexA-HexNS-HexA-HexN-HexA2S	0.00319823
HexN3S-HexA-HexNS-HexA-HexNS-HexA2S-HexN-HexA	0.00319691
HexNS-HexA2S-HexN-HexA-HexNS-HexA-HexN6S-HexA	0.00319468
HexNS-HexA-HexN6S-HexA-HexN6S-HexA-HexN6S-HexA	0.00319384
HexN6S-HexA-HexN6S-HexA-HexN6S-HexA-HexN6S-HexA	0.00319171
HexN6S-HexA2S-HexN-HexA-HexNS-HexA-HexN6S-HexA	0.00319161
HexNS-HexA-HexN6S-HexA-HexN6S-HexA-HexN3S-HexA	0.00319089
HexNS-HexA-HexN6S-HexA-HexN3S-HexA-HexN6S-HexA	0.00319089
HexNS-HexA-HexN3S-HexA-HexN6S-HexA-HexN6S-HexA	0.00319089
HexNS-HexA2S-HexN-HexA-HexNS-HexA-HexN3S-HexA	0.00319043
HexN6S-HexA-HexN6S-HexA-HexN6S-HexA-HexN3S-HexA	0.00318967
HexN6S-HexA-HexN6S-HexA-HexN3S-HexA-HexN6S-HexA	0.00318967
HexN6S-HexA-HexN3S-HexA-HexN6S-HexA-HexN6S-HexA	0.00318967
HexN3S-HexA-HexN6S-HexA-HexN6S-HexA-HexN6S-HexA	0.00318967
HexNS-HexA-HexN6S-HexA-HexN3S-HexA-HexN3S-HexA	0.0031892
HexNS-HexA-HexN3S-HexA-HexN6S-HexA-HexN3S-HexA	0.0031892
HexNS-HexA-HexN3S-HexA-HexN3S-HexA-HexN6S-HexA	0.0031892
HexN6S-HexA2S-HexN-HexA-HexNS-HexA-HexN3S-HexA	0.00318867
HexN3S-HexA2S-HexN-HexA-HexNS-HexA-HexN6S-HexA	0.00318867
HexN6S-HexA-HexN6S-HexA-HexN3S-HexA-HexN3S-HexA	0.0031885
HexN6S-HexA-HexN3S-HexA-HexN6S-HexA-HexN3S-HexA	0.0031885
HexN6S-HexA-HexN3S-HexA-HexN3S-HexA-HexN6S-HexA	0.0031885
HexN3S-HexA-HexN6S-HexA-HexN6S-HexA-HexN3S-HexA	0.0031885
HexN3S-HexA-HexN6S-HexA-HexN3S-HexA-HexN6S-HexA	0.0031885
HexN3S-HexA-HexN3S-HexA-HexN6S-HexA-HexN6S-HexA	0.0031885
HexNS-HexA-HexN3S-HexA-HexN3S-HexA-HexN3S-HexA	0.00318822
HexN6S-HexA-HexN3S-HexA-HexN3S-HexA-HexN3S-HexA	0.00318782
HexN3S-HexA-HexN6S-HexA-HexN3S-HexA-HexN3S-HexA	0.00318782
HexN3S-HexA-HexN3S-HexA-HexN6S-HexA-HexN3S-HexA	0.00318782
HexN3S-HexA-HexN3S-HexA-HexN3S-HexA-HexN6S-HexA	0.00318782
HexN3S-HexA-HexN3S-HexA-HexN3S-HexA-HexN3S-HexA	0.00318743
HexN3S-HexA2S-HexN-HexA-HexNS-HexA-HexN3S-HexA	0.00318697
HexN-HexA2S-HexNS-HexA-HexNS-HexA-HexNS-HexA	0.00318474
HexNS-HexA-HexNS-HexA2S-HexN-HexA-HexNS-HexA	0.00317694
HexN6S-HexA-HexNS-HexA2S-HexN-HexA-HexNS-HexA	0.00317252
HexN3S-HexA-HexNS-HexA2S-HexN-HexA-HexNS-HexA	0.00316827
HexNS-HexA2S-HexN-HexA-HexN6S-HexA-HexNS-HexA	0.00316766
HexN6S-HexA2S-HexN-HexA-HexN6S-HexA-HexNS-HexA	0.0031646
HexNS-HexA2S-HexN-HexA-HexN3S-HexA-HexNS-HexA	0.00316341
HexN6S-HexA2S-HexN-HexA-HexN3S-HexA-HexNS-HexA	0.00316165
HexN3S-HexA2S-HexN-HexA-HexN6S-HexA-HexNS-HexA	0.00316165
HexN3S-HexA2S-HexN-HexA-HexN3S-HexA-HexNS-HexA	0.00315996
HexNS-HexA-HexN6S-HexA-HexNS-HexA-HexN-HexA2S	0.00315452
HexNS-HexA-HexN6S-HexA-HexNS-HexA2S-HexN-HexA	0.00315343
HexNS-HexA-HexN-HexA2S-HexNS-HexA-HexNS-HexA	0.0031521
HexN6S-HexA-HexN6S-HexA-HexNS-HexA-HexN-HexA2S	0.00315145
HexN6S-HexA-HexN6S-HexA-HexNS-HexA2S-HexN-HexA	0.00315036
HexNS-HexA-HexN3S-HexA-HexNS-HexA-HexN-HexA2S	0.00315027
HexNS-HexA-HexN3S-HexA-HexNS-HexA2S-HexN-HexA	0.00314918
HexN6S-HexA-HexN3S-HexA-HexNS-HexA-HexN-HexA2S	0.00314851
HexN3S-HexA-HexN6S-HexA-HexNS-HexA-HexN-HexA2S	0.00314851
HexN6S-HexA-HexN-HexA2S-HexNS-HexA-HexNS-HexA	0.00314767
HexN6S-HexA-HexN3S-HexA-HexNS-HexA2S-HexN-HexA	0.00314741
HexN3S-HexA-HexN6S-HexA-HexNS-HexA2S-HexN-HexA	0.00314741
HexN3S-HexA-HexN3S-HexA-HexNS-HexA-HexN-HexA2S	0.00314681
HexN3S-HexA-HexN3S-HexA-HexNS-HexA2S-HexN-HexA	0.00314572
HexN3S-HexA-HexN-HexA2S-HexNS-HexA-HexNS-HexA	0.00314342
HexN-HexA2S-HexN6S-HexA-HexNS-HexA-HexNS-HexA	0.00313193
HexN-HexA2S-HexNS-HexA-HexNS-HexA-HexN6S-HexA	0.0031308
HexN-HexA2S-HexN3S-HexA-HexNS-HexA-HexNS-HexA	0.00312768
HexN-HexA2S-HexNS-HexA-HexNS-HexA-HexN3S-HexA	0.00312655
HexNS-HexA-HexNS-HexA-HexN6S-HexA-HexN-HexA2S	0.00312637
HexNS-HexA-HexNS-HexA-HexN6S-HexA2S-HexN-HexA	0.00312472
HexNS-HexA-HexN6S-HexA2S-HexN-HexA-HexNS-HexA	0.00312422
HexN6S-HexA-HexNS-HexA-HexN6S-HexA-HexN-HexA2S	0.00312331
HexNS-HexA-HexNS-HexA2S-HexN-HexA-HexN6S-HexA	0.00312307
HexNS-HexA-HexNS-HexA-HexN3S-HexA-HexN-HexA2S	0.00312212
HexN6S-HexA-HexNS-HexA-HexN6S-HexA2S-HexN-HexA	0.00312166
HexN6S-HexA-HexN6S-HexA2S-HexN-HexA-HexNS-HexA	0.00312116
HexNS-HexA-HexNS-HexA-HexN3S-HexA2S-HexN-HexA	0.00312047
HexN6S-HexA-HexNS-HexA-HexN3S-HexA-HexN-HexA2S	0.00312036
HexN3S-HexA-HexNS-HexA-HexN6S-HexA-HexN-HexA2S	0.00312036
HexN6S-HexA-HexNS-HexA2S-HexN-HexA-HexN6S-HexA	0.00312
HexNS-HexA-HexN3S-HexA2S-HexN-HexA-HexNS-HexA	0.00311997
HexNS-HexA-HexNS-HexA2S-HexN-HexA-HexN3S-HexA	0.00311882
HexN6S-HexA-HexNS-HexA-HexN3S-HexA2S-HexN-HexA	0.00311871
HexN3S-HexA-HexNS-HexA-HexN6S-HexA2S-HexN-HexA	0.00311871
HexN3S-HexA-HexNS-HexA-HexN3S-HexA-HexN-HexA2S	0.00311867
HexN6S-HexA-HexN3S-HexA2S-HexN-HexA-HexNS-HexA	0.00311821
HexN3S-HexA-HexN6S-HexA2S-HexN-HexA-HexNS-HexA	0.00311821
HexN6S-HexA-HexNS-HexA2S-HexN-HexA-HexN3S-HexA	0.00311706
HexN3S-HexA-HexNS-HexA2S-HexN-HexA-HexN6S-HexA	0.00311706
HexN3S-HexA-HexNS-HexA-HexN3S-HexA2S-HexN-HexA	0.00311702
HexN3S-HexA-HexN3S-HexA2S-HexN-HexA-HexNS-HexA	0.00311652
HexN3S-HexA-HexNS-HexA2S-HexN-HexA-HexN3S-HexA	0.00311536
HexNS-HexA2S-HexN-HexA-HexN6S-HexA-HexN6S-HexA	0.00311505
HexN6S-HexA2S-HexN-HexA-HexN6S-HexA-HexN6S-HexA	0.00311293
HexNS-HexA2S-HexN-HexA-HexN6S-HexA-HexN3S-HexA	0.0031121
HexNS-HexA2S-HexN-HexA-HexN3S-HexA-HexN6S-HexA	0.0031121
HexN6S-HexA2S-HexN-HexA-HexN6S-HexA-HexN3S-HexA	0.00311088
HexN6S-HexA2S-HexN-HexA-HexN3S-HexA-HexN6S-HexA	0.00311088
HexN3S-HexA2S-HexN-HexA-HexN6S-HexA-HexN6S-HexA	0.00311088
HexNS-HexA2S-HexN-HexA-HexN3S-HexA-HexN3S-HexA	0.00311041
HexN6S-HexA2S-HexN-HexA-HexN3S-HexA-HexN3S-HexA	0.00310971
HexN3S-HexA2S-HexN-HexA-HexN6S-HexA-HexN3S-HexA	0.00310971
HexN3S-HexA2S-HexN-HexA-HexN3S-HexA-HexN6S-HexA	0.00310971
HexN3S-HexA2S-HexN-HexA-HexN3S-HexA-HexN3S-HexA	0.00310904
HexN-HexA-HexNS6S-HexA-HexNS-HexA-HexNS-HexA	0.00310527
HexN-HexA2S-HexNS-HexA-HexN6S-HexA-HexNS-HexA	0.00310378
HexN-HexA-HexNS3S-HexA-HexNS-HexA-HexNS-HexA	0.00310336
HexN-HexA2S-HexNS-HexA-HexN3S-HexA-HexNS-HexA	0.00309953
HexNS-HexA-HexN-HexA2S-HexNS-HexA-HexN6S-HexA	0.00309754
HexN6S-HexA-HexN-HexA2S-HexNS-HexA-HexN6S-HexA	0.00309447
HexNS-HexA-HexN-HexA2S-HexNS-HexA-HexN3S-HexA	0.00309329
HexN6S-HexA-HexN-HexA2S-HexNS-HexA-HexN3S-HexA	0.00309153
HexN3S-HexA-HexN-HexA2S-HexNS-HexA-HexN6S-HexA	0.00309153
HexN3S-HexA-HexN-HexA2S-HexNS-HexA-HexN3S-HexA	0.00308983
HexN-HexA2S-HexN6S-HexA-HexNS-HexA-HexN6S-HexA	0.00307861
HexN-HexA2S-HexN6S-HexA-HexNS-HexA-HexN3S-HexA	0.00307566
HexN-HexA2S-HexN3S-HexA-HexNS-HexA-HexN6S-HexA	0.00307566
HexNS-HexA2S-HexN-HexA-HexNS-HexA-HexN-HexA2S	0.00307487
HexNS-HexA2S-HexN-HexA-HexNS-HexA2S-HexN-HexA	0.00307476
HexNS-HexA-HexN6S-HexA-HexN6S-HexA-HexN-HexA2S	0.00307409
HexN-HexA2S-HexN3S-HexA-HexNS-HexA-HexN3S-HexA	0.00307397
HexNS-HexA-HexN6S-HexA-HexN6S-HexA2S-HexN-HexA	0.00307267
HexN6S-HexA-HexN6S-HexA-HexN6S-HexA-HexN-HexA2S	0.00307197
HexN6S-HexA2S-HexN-HexA-HexNS-HexA-HexN-HexA2S	0.00307181
HexN6S-HexA2S-HexN-HexA-HexNS-HexA2S-HexN-HexA	0.0030717
HexNS-HexA-HexN6S-HexA-HexN3S-HexA-HexN-HexA2S	0.00307115
HexNS-HexA-HexN3S-HexA-HexN6S-HexA-HexN-HexA2S	0.00307115
HexNS-HexA-HexN6S-HexA2S-HexN-HexA-HexN6S-HexA	0.00307098
HexN6S-HexA-HexN6S-HexA-HexN6S-HexA2S-HexN-HexA	0.00307055
HexNS-HexA-HexN-HexA2S-HexN6S-HexA-HexNS-HexA	0.00307052
HexN6S-HexA-HexN6S-HexA-HexN3S-HexA-HexN-HexA2S	0.00306993
HexN6S-HexA-HexN3S-HexA-HexN6S-HexA-HexN-HexA2S	0.00306993
HexN3S-HexA-HexN6S-HexA-HexN6S-HexA-HexN-HexA2S	0.00306993
HexNS-HexA-HexN6S-HexA-HexN3S-HexA2S-HexN-HexA	0.00306972
HexNS-HexA-HexN3S-HexA-HexN6S-HexA2S-HexN-HexA	0.00306972
HexNS-HexA-HexN3S-HexA-HexN3S-HexA-HexN-HexA2S	0.00306945
HexN3S-HexA2S-HexN-HexA-HexNS-HexA-HexN-HexA2S	0.00306886
HexN6S-HexA-HexN6S-HexA2S-HexN-HexA-HexN6S-HexA	0.00306886
HexN6S-HexA-HexN3S-HexA-HexN3S-HexA-HexN-HexA2S	0.00306875
HexN3S-HexA-HexN6S-HexA-HexN3S-HexA-HexN-HexA2S	0.00306875
HexN3S-HexA-HexN3S-HexA-HexN6S-HexA-HexN-HexA2S	0.00306875
HexN3S-HexA2S-HexN-HexA-HexNS-HexA2S-HexN-HexA	0.00306875
HexN6S-HexA-HexN6S-HexA-HexN3S-HexA2S-HexN-HexA	0.0030685
HexN6S-HexA-HexN3S-HexA-HexN6S-HexA2S-HexN-HexA	0.0030685
HexN3S-HexA-HexN6S-HexA-HexN6S-HexA2S-HexN-HexA	0.0030685
HexN3S-HexA-HexN3S-HexA-HexN3S-HexA-HexN-HexA2S	0.00306808
HexNS-HexA-HexN6S-HexA2S-HexN-HexA-HexN3S-HexA	0.00306804
HexNS-HexA-HexN3S-HexA2S-HexN-HexA-HexN6S-HexA	0.00306804
HexNS-HexA-HexN3S-HexA-HexN3S-HexA2S-HexN-HexA	0.00306803
HexN6S-HexA-HexN-HexA2S-HexN6S-HexA-HexNS-HexA	0.00306746
HexN6S-HexA-HexN3S-HexA-HexN3S-HexA2S-HexN-HexA	0.00306733
HexN3S-HexA-HexN6S-HexA-HexN3S-HexA2S-HexN-HexA	0.00306733
HexN3S-HexA-HexN3S-HexA-HexN6S-HexA2S-HexN-HexA	0.00306733
HexN6S-HexA-HexN6S-HexA2S-HexN-HexA-HexN3S-HexA	0.00306682
HexN6S-HexA-HexN3S-HexA2S-HexN-HexA-HexN6S-HexA	0.00306682
HexN3S-HexA-HexN6S-HexA2S-HexN-HexA-HexN6S-HexA	0.00306682
HexN3S-HexA-HexN3S-HexA-HexN3S-HexA2S-HexN-HexA	0.00306666
HexNS-HexA-HexN3S-HexA2S-HexN-HexA-HexN3S-HexA	0.00306634
HexNS-HexA-HexN-HexA2S-HexN3S-HexA-HexNS-HexA	0.00306627
HexN6S-HexA-HexN3S-HexA2S-HexN-HexA-HexN3S-HexA	0.00306564
HexN3S-HexA-HexN6S-HexA2S-HexN-HexA-HexN3S-HexA	0.00306564
HexN3S-HexA-HexN3S-HexA2S-HexN-HexA-HexN6S-HexA	0.00306564
HexN3S-HexA-HexN3S-HexA2S-HexN-HexA-HexN3S-HexA	0.00306497
HexN6S-HexA-HexN-HexA2S-HexN3S-HexA-HexNS-HexA	0.00306451
HexN3S-HexA-HexN-HexA2S-HexN6S-HexA-HexNS-HexA	0.00306451
HexN3S-HexA-HexN-HexA2S-HexN3S-HexA-HexNS-HexA	0.00306282
HexNS6S-HexA-HexN-HexA-HexNS-HexA-HexNS-HexA	0.00305582
HexNS3S-HexA-HexN-HexA-HexNS-HexA-HexNS-HexA	0.0030539
HexN3S6S-HexA-HexN-HexA-HexNS-HexA-HexNS-HexA	0.0030514
HexN-HexA-HexN3S6S-HexA-HexNS-HexA-HexNS-HexA	0.00305137
HexN-HexA2S-HexN6S-HexA-HexN6S-HexA-HexNS-HexA	0.00305106
HexN-HexA-HexNS6S-HexA-HexNS-HexA-HexN6S-HexA	0.0030502
HexN-HexA2S-HexNS-HexA-HexN6S-HexA-HexN6S-HexA	0.00304991
HexN-HexA-HexNS3S-HexA-HexNS-HexA-HexN6S-HexA	0.00304887
HexN-HexA2S-HexN6S-HexA-HexN3S-HexA-HexNS-HexA	0.00304811
HexN-HexA2S-HexN3S-HexA-HexN6S-HexA-HexNS-HexA	0.00304811
HexN-HexA2S-HexNS-HexA-HexN6S-HexA-HexN3S-HexA	0.00304696
HexN-HexA2S-HexNS-HexA-HexN3S-HexA-HexN6S-HexA	0.00304696
HexN-HexA2S-HexN3S-HexA-HexN3S-HexA-HexNS-HexA	0.00304642
HexN-HexA-HexNS6S-HexA-HexNS-HexA-HexN3S-HexA	0.00304594
HexN-HexA2S-HexNS-HexA-HexN3S-HexA-HexN3S-HexA	0.00304527
HexN-HexA-HexNS3S-HexA-HexNS-HexA-HexN3S-HexA	0.00304518
HexNS-HexA2S-HexN-HexA2S-HexN-HexA-HexNS-HexA	0.0030443
HexN6S-HexA2S-HexN-HexA2S-HexN-HexA-HexNS-HexA	0.00304123
HexN3S-HexA2S-HexN-HexA2S-HexN-HexA-HexNS-HexA	0.00303828
HexNS-HexA-HexN-HexA-HexNS6S-HexA-HexNS-HexA	0.00302623
HexNS-HexA-HexN-HexA-HexNS3S-HexA-HexNS-HexA	0.00302432
HexN-HexA-HexNS6S-HexA-HexN6S-HexA-HexNS-HexA	0.00302208
HexN6S-HexA-HexN-HexA-HexNS6S-HexA-HexNS-HexA	0.00302181
HexN-HexA-HexNS3S-HexA-HexN6S-HexA-HexNS-HexA	0.00302075
HexN6S-HexA-HexN-HexA-HexNS3S-HexA-HexNS-HexA	0.00302048
HexN-HexA-HexNS6S-HexA-HexN3S-HexA-HexNS-HexA	0.00301782
HexN3S-HexA-HexN-HexA-HexNS6S-HexA-HexNS-HexA	0.00301756
HexN-HexA-HexNS3S-HexA-HexN3S-HexA-HexNS-HexA	0.00301706
HexN3S-HexA-HexN-HexA-HexNS3S-HexA-HexNS-HexA	0.0030168
HexNS-HexA-HexN-HexA2S-HexN6S-HexA-HexN6S-HexA	0.00301599
HexN6S-HexA-HexN-HexA2S-HexN6S-HexA-HexN6S-HexA	0.00301386
HexNS-HexA-HexN-HexA2S-HexN6S-HexA-HexN3S-HexA	0.00301304
HexNS-HexA-HexN-HexA2S-HexN3S-HexA-HexN6S-HexA	0.00301304
HexN6S-HexA-HexN-HexA2S-HexN6S-HexA-HexN3S-HexA	0.00301182
HexN6S-HexA-HexN-HexA2S-HexN3S-HexA-HexN6S-HexA	0.00301182
HexN3S-HexA-HexN-HexA2S-HexN6S-HexA-HexN6S-HexA	0.00301182
HexNS-HexA-HexN-HexA2S-HexN3S-HexA-HexN3S-HexA	0.00301135
HexN6S-HexA-HexN-HexA2S-HexN3S-HexA-HexN3S-HexA	0.00301065
HexN3S-HexA-HexN-HexA2S-HexN6S-HexA-HexN3S-HexA	0.00301065
HexN3S-HexA-HexN-HexA2S-HexN3S-HexA-HexN6S-HexA	0.00301065
HexN3S-HexA-HexN-HexA2S-HexN3S-HexA-HexN3S-HexA	0.00300997
HexN-HexA2S-HexNS-HexA-HexNS-HexA-HexN-HexA2S	0.00300842
HexN-HexA2S-HexNS-HexA-HexNS-HexA2S-HexN-HexA	0.00300682
HexNS-HexA-HexNS-HexA2S-HexN-HexA-HexN-HexA2S	0.00300038
HexNS-HexA-HexNS-HexA2S-HexN-HexA2S-HexN-HexA	0.00300007
HexNS6S-HexA-HexN-HexA-HexNS-HexA-HexN6S-HexA	0.00299996
HexNS3S-HexA-HexN-HexA-HexNS-HexA-HexN6S-HexA	0.00299863
HexN-HexA2S-HexN6S-HexA-HexN6S-HexA-HexN6S-HexA	0.00299732
HexN6S-HexA-HexNS-HexA2S-HexN-HexA-HexN-HexA2S	0.00299731
HexN6S-HexA-HexNS-HexA2S-HexN-HexA2S-HexN-HexA	0.002997
HexN3S6S-HexA-HexN-HexA-HexNS-HexA-HexN6S-HexA	0.00299689
HexN-HexA-HexN3S6S-HexA-HexNS-HexA-HexN6S-HexA	0.00299687
HexNS6S-HexA-HexN-HexA-HexNS-HexA-HexN3S-HexA	0.00299571
HexN-HexA2S-HexN6S-HexA-HexN6S-HexA-HexN3S-HexA	0.00299527
HexN-HexA2S-HexN6S-HexA-HexN3S-HexA-HexN6S-HexA	0.00299527
HexN-HexA2S-HexN3S-HexA-HexN6S-HexA-HexN6S-HexA	0.00299527
HexNS3S-HexA-HexN-HexA-HexNS-HexA-HexN3S-HexA	0.00299494
HexN3S-HexA-HexNS-HexA2S-HexN-HexA-HexN-HexA2S	0.00299437
HexN-HexA2S-HexN6S-HexA-HexN3S-HexA-HexN3S-HexA	0.0029941
HexN-HexA2S-HexN3S-HexA-HexN6S-HexA-HexN3S-HexA	0.0029941
HexN-HexA2S-HexN3S-HexA-HexN3S-HexA-HexN6S-HexA	0.0029941
HexN3S-HexA-HexNS-HexA2S-HexN-HexA2S-HexN-HexA	0.00299406
HexN3S6S-HexA-HexN-HexA-HexNS-HexA-HexN3S-HexA	0.00299395
HexN-HexA-HexN3S6S-HexA-HexNS-HexA-HexN3S-HexA	0.00299392
HexN-HexA2S-HexN3S-HexA-HexN3S-HexA-HexN3S-HexA	0.00299343
HexNS-HexA2S-HexN-HexA-HexN6S-HexA-HexN-HexA2S	0.00299215
HexNS-HexA2S-HexN-HexA-HexN6S-HexA2S-HexN-HexA	0.00299173
HexN6S-HexA2S-HexN-HexA-HexN6S-HexA-HexN-HexA2S	0.00299003
HexNS-HexA2S-HexN-HexA2S-HexN-HexA-HexN6S-HexA	0.00298995
HexN6S-HexA2S-HexN-HexA-HexN6S-HexA2S-HexN-HexA	0.0029896
HexNS-HexA2S-HexN-HexA-HexN3S-HexA-HexN-HexA2S	0.0029892
HexNS-HexA2S-HexN-HexA-HexN3S-HexA2S-HexN-HexA	0.00298878
HexN6S-HexA2S-HexN-HexA-HexN3S-HexA-HexN-HexA2S	0.00298798
HexN3S-HexA2S-HexN-HexA-HexN6S-HexA-HexN-HexA2S	0.00298798
HexN6S-HexA2S-HexN-HexA2S-HexN-HexA-HexN6S-HexA	0.00298782
HexN6S-HexA2S-HexN-HexA-HexN3S-HexA2S-HexN-HexA	0.00298756
HexN3S-HexA2S-HexN-HexA-HexN6S-HexA2S-HexN-HexA	0.00298756
HexNS-HexA2S-HexN-HexA2S-HexN-HexA-HexN3S-HexA	0.002987
HexN3S-HexA2S-HexN-HexA-HexN3S-HexA-HexN-HexA2S	0.00298681
HexN3S-HexA2S-HexN-HexA-HexN3S-HexA2S-HexN-HexA	0.00298639
HexN6S-HexA2S-HexN-HexA2S-HexN-HexA-HexN3S-HexA	0.00298578
HexN3S-HexA2S-HexN-HexA2S-HexN-HexA-HexN6S-HexA	0.00298578
HexN3S-HexA2S-HexN-HexA2S-HexN-HexA-HexN3S-HexA	0.00298461
HexN-HexA2S-HexNS-HexA2S-HexN-HexA-HexNS-HexA	0.0029764
HexNS-HexA-HexN-HexA2S-HexNS-HexA-HexN-HexA2S	0.00297378
HexNS-HexA-HexN-HexA2S-HexNS-HexA2S-HexN-HexA	0.00297148
HexNS6S-HexA-HexN-HexA-HexN6S-HexA-HexNS-HexA	0.00297123
HexN6S-HexA-HexN-HexA2S-HexNS-HexA-HexN-HexA2S	0.00297072
HexNS3S-HexA-HexN-HexA-HexN6S-HexA-HexNS-HexA	0.00296991
HexNS-HexA-HexN-HexA-HexNS6S-HexA-HexN6S-HexA	0.00296974
HexN6S-HexA-HexN-HexA2S-HexNS-HexA2S-HexN-HexA	0.00296842
HexNS-HexA-HexN-HexA-HexNS3S-HexA-HexN6S-HexA	0.00296841
HexN3S6S-HexA-HexN-HexA-HexN6S-HexA-HexNS-HexA	0.00296817
HexN-HexA-HexN3S6S-HexA-HexN6S-HexA-HexNS-HexA	0.00296814
HexN3S-HexA-HexN-HexA2S-HexNS-HexA-HexN-HexA2S	0.00296777
HexNS6S-HexA-HexN-HexA-HexN3S-HexA-HexNS-HexA	0.00296698
HexN-HexA-HexNS6S-HexA-HexN6S-HexA-HexN6S-HexA	0.00296694
HexN6S-HexA-HexN-HexA-HexNS6S-HexA-HexN6S-HexA	0.00296667
HexNS3S-HexA-HexN-HexA-HexN3S-HexA-HexNS-HexA	0.00296622
HexN-HexA-HexNS3S-HexA-HexN6S-HexA-HexN6S-HexA	0.00296602
HexN6S-HexA-HexN-HexA-HexNS3S-HexA-HexN6S-HexA	0.00296575
HexNS-HexA-HexN-HexA-HexNS6S-HexA-HexN3S-HexA	0.00296549
HexN3S-HexA-HexN-HexA2S-HexNS-HexA2S-HexN-HexA	0.00296547
HexN3S6S-HexA-HexN-HexA-HexN3S-HexA-HexNS-HexA	0.00296522
HexN-HexA-HexN3S6S-HexA-HexN3S-HexA-HexNS-HexA	0.0029652
HexNS-HexA-HexN-HexA-HexNS3S-HexA-HexN3S-HexA	0.00296472
HexN-HexA-HexNS6S-HexA-HexN6S-HexA-HexN3S-HexA	0.00296399
HexN-HexA-HexNS6S-HexA-HexN3S-HexA-HexN6S-HexA	0.00296399
HexN6S-HexA-HexN-HexA-HexNS6S-HexA-HexN3S-HexA	0.00296372
HexN3S-HexA-HexN-HexA-HexNS6S-HexA-HexN6S-HexA	0.00296372
HexN-HexA-HexNS3S-HexA-HexN6S-HexA-HexN3S-HexA	0.00296347
HexN-HexA-HexNS3S-HexA-HexN3S-HexA-HexN6S-HexA	0.00296347
HexN6S-HexA-HexN-HexA-HexNS3S-HexA-HexN3S-HexA	0.0029632
HexN3S-HexA-HexN-HexA-HexNS3S-HexA-HexN6S-HexA	0.0029632
HexN-HexA-HexNS6S-HexA-HexN3S-HexA-HexN3S-HexA	0.0029623
HexN3S-HexA-HexN-HexA-HexNS6S-HexA-HexN3S-HexA	0.00296203
HexN-HexA-HexNS3S-HexA-HexN3S-HexA-HexN3S-HexA	0.002962
HexN3S-HexA-HexN-HexA-HexNS3S-HexA-HexN3S-HexA	0.00296173
HexNS-HexA-HexNS-HexA-HexN-HexA2S-HexNS-HexA	0.00295429
HexN-HexA2S-HexN6S-HexA-HexNS-HexA-HexN-HexA2S	0.00295419
HexN-HexA2S-HexN6S-HexA-HexNS-HexA2S-HexN-HexA	0.00295286
HexN-HexA2S-HexN3S-HexA-HexNS-HexA-HexN-HexA2S	0.00295125
HexN-HexA2S-HexN-HexA2S-HexNS-HexA-HexNS-HexA	0.00295029
HexN-HexA2S-HexN3S-HexA-HexNS-HexA2S-HexN-HexA	0.00294991
HexN6S-HexA-HexNS-HexA-HexN-HexA2S-HexNS-HexA	0.00294986
HexNS-HexA-HexN6S-HexA2S-HexN-HexA2S-HexN-HexA	0.00294634
HexNS-HexA-HexN6S-HexA2S-HexN-HexA-HexN-HexA2S	0.00294627
HexN3S-HexA-HexNS-HexA-HexN-HexA2S-HexNS-HexA	0.00294561
HexN6S-HexA-HexN6S-HexA2S-HexN-HexA2S-HexN-HexA	0.00294421
HexN6S-HexA-HexN6S-HexA2S-HexN-HexA-HexN-HexA2S	0.00294415
HexNS-HexA-HexN3S-HexA2S-HexN-HexA2S-HexN-HexA	0.00294339
HexNS-HexA-HexN3S-HexA2S-HexN-HexA-HexN-HexA2S	0.00294333
HexN6S-HexA-HexN3S-HexA2S-HexN-HexA2S-HexN-HexA	0.00294217
HexN3S-HexA-HexN6S-HexA2S-HexN-HexA2S-HexN-HexA	0.00294217
HexN6S-HexA-HexN3S-HexA2S-HexN-HexA-HexN-HexA2S	0.00294211
HexN3S-HexA-HexN6S-HexA2S-HexN-HexA-HexN-HexA2S	0.00294211
HexNS-HexA-HexN-HexA-HexN3S6S-HexA-HexNS-HexA	0.00294101
HexN3S-HexA-HexN3S-HexA2S-HexN-HexA2S-HexN-HexA	0.00294099
HexN3S-HexA-HexN3S-HexA2S-HexN-HexA-HexN-HexA2S	0.00294093
HexN6S-HexA-HexN-HexA-HexN3S6S-HexA-HexNS-HexA	0.00293795
HexN3S-HexA-HexN-HexA-HexN3S6S-HexA-HexNS-HexA	0.002935
HexN-HexA-HexNS6S-HexA-HexNS-HexA-HexN-HexA2S	0.00292445
HexN-HexA2S-HexNS-HexA-HexN6S-HexA-HexN-HexA2S	0.00292427
HexN-HexA-HexNS6S-HexA-HexNS-HexA2S-HexN-HexA	0.00292388
HexN-HexA-HexNS3S-HexA-HexNS-HexA-HexN-HexA2S	0.00292312
HexN-HexA-HexNS3S-HexA-HexNS-HexA2S-HexN-HexA	0.00292255
HexN-HexA2S-HexNS-HexA-HexN6S-HexA2S-HexN-HexA	0.00292226
HexN-HexA2S-HexN6S-HexA2S-HexN-HexA-HexNS-HexA	0.00292175
HexN-HexA2S-HexNS-HexA-HexN3S-HexA-HexN-HexA2S	0.00292132
HexN-HexA2S-HexNS-HexA2S-HexN-HexA-HexN6S-HexA	0.00292052
HexN-HexA2S-HexNS-HexA-HexN3S-HexA2S-HexN-HexA	0.00291931
HexN-HexA2S-HexN3S-HexA2S-HexN-HexA-HexNS-HexA	0.00291881
HexN-HexA2S-HexNS-HexA2S-HexN-HexA-HexN3S-HexA	0.00291758
HexNS6S-HexA-HexN-HexA-HexN6S-HexA-HexN6S-HexA	0.00291524
HexNS3S-HexA-HexN-HexA-HexN6S-HexA-HexN6S-HexA	0.00291432
HexN3S6S-HexA-HexN-HexA-HexN6S-HexA-HexN6S-HexA	0.00291312
HexN-HexA-HexN3S6S-HexA-HexN6S-HexA-HexN6S-HexA	0.00291309
HexNS6S-HexA-HexN-HexA-HexN6S-HexA-HexN3S-HexA	0.0029123
HexNS6S-HexA-HexN-HexA-HexN3S-HexA-HexN6S-HexA	0.0029123
HexNS3S-HexA-HexN-HexA-HexN6S-HexA-HexN3S-HexA	0.00291177
HexNS3S-HexA-HexN-HexA-HexN3S-HexA-HexN6S-HexA	0.00291177
HexN3S6S-HexA-HexN-HexA-HexN6S-HexA-HexN3S-HexA	0.00291108
HexN3S6S-HexA-HexN-HexA-HexN3S-HexA-HexN6S-HexA	0.00291108
HexN-HexA-HexN3S6S-HexA-HexN6S-HexA-HexN3S-HexA	0.00291105
HexN-HexA-HexN3S6S-HexA-HexN3S-HexA-HexN6S-HexA	0.00291105
HexNS6S-HexA-HexN-HexA-HexN3S-HexA-HexN3S-HexA	0.0029106
HexNS3S-HexA-HexN-HexA-HexN3S-HexA-HexN3S-HexA	0.0029103
HexN3S6S-HexA-HexN-HexA-HexN3S-HexA-HexN3S-HexA	0.0029099
HexN-HexA-HexN3S6S-HexA-HexN3S-HexA-HexN3S-HexA	0.00290988
HexNS-HexA-HexN6S-HexA-HexN-HexA2S-HexNS-HexA	0.00289727
HexNS-HexA-HexNS-HexA-HexN-HexA2S-HexN6S-HexA	0.00289609
HexN6S-HexA-HexN6S-HexA-HexN-HexA2S-HexNS-HexA	0.00289421
HexN-HexA2S-HexN-HexA2S-HexNS-HexA-HexN6S-HexA	0.00289361
HexN6S-HexA-HexNS-HexA-HexN-HexA2S-HexN6S-HexA	0.00289303
HexNS-HexA-HexN3S-HexA-HexN-HexA2S-HexNS-HexA	0.00289302
HexN-HexA-HexNS6S-HexA2S-HexN-HexA-HexNS-HexA	0.00289204
HexNS-HexA-HexNS-HexA-HexN-HexA2S-HexN3S-HexA	0.00289184
HexN6S-HexA-HexN3S-HexA-HexN-HexA2S-HexNS-HexA	0.00289126
HexN3S-HexA-HexN6S-HexA-HexN-HexA2S-HexNS-HexA	0.00289126
HexN-HexA-HexNS3S-HexA2S-HexN-HexA-HexNS-HexA	0.00289071
HexN-HexA2S-HexN-HexA2S-HexNS-HexA-HexN3S-HexA	0.00289066
HexN6S-HexA-HexNS-HexA-HexN-HexA2S-HexN3S-HexA	0.00289008
HexN3S-HexA-HexNS-HexA-HexN-HexA2S-HexN6S-HexA	0.00289008
HexN3S-HexA-HexN3S-HexA-HexN-HexA2S-HexNS-HexA	0.00288956
HexNS-HexA-HexN-HexA2S-HexN6S-HexA-HexN-HexA2S	0.00288889
HexN3S-HexA-HexNS-HexA-HexN-HexA2S-HexN3S-HexA	0.00288839
HexN6S-HexA-HexN-HexA2S-HexN6S-HexA-HexN-HexA2S	0.00288676
HexNS-HexA-HexN-HexA2S-HexN6S-HexA2S-HexN-HexA	0.00288613
HexNS-HexA-HexN-HexA2S-HexN3S-HexA-HexN-HexA2S	0.00288594
HexN6S-HexA-HexN-HexA2S-HexN3S-HexA-HexN-HexA2S	0.00288472
HexN3S-HexA-HexN-HexA2S-HexN6S-HexA-HexN-HexA2S	0.00288472
HexNS-HexA-HexN-HexA-HexN3S6S-HexA-HexN6S-HexA	0.00288434
HexN6S-HexA-HexN-HexA2S-HexN6S-HexA2S-HexN-HexA	0.002884
HexN3S-HexA-HexN-HexA2S-HexN3S-HexA-HexN-HexA2S	0.00288355
HexNS-HexA-HexN-HexA2S-HexN3S-HexA2S-HexN-HexA	0.00288318
HexN6S-HexA-HexN-HexA-HexN3S6S-HexA-HexN6S-HexA	0.00288222
HexN6S-HexA-HexN-HexA2S-HexN3S-HexA2S-HexN-HexA	0.00288196
HexN3S-HexA-HexN-HexA2S-HexN6S-HexA2S-HexN-HexA	0.00288196
HexNS-HexA-HexN-HexA-HexN3S6S-HexA-HexN3S-HexA	0.0028814
HexN3S-HexA-HexN-HexA2S-HexN3S-HexA2S-HexN-HexA	0.00288079
HexN6S-HexA-HexN-HexA-HexN3S6S-HexA-HexN3S-HexA	0.00288018
HexN3S-HexA-HexN-HexA-HexN3S6S-HexA-HexN6S-HexA	0.00288018
HexN3S-HexA-HexN-HexA-HexN3S6S-HexA-HexN3S-HexA	0.002879
HexNS6S-HexA-HexN-HexA-HexNS-HexA-HexN-HexA2S	0.002872
HexNS6S-HexA-HexN-HexA-HexNS-HexA2S-HexN-HexA	0.00287185
HexNS3S-HexA-HexN-HexA-HexNS-HexA-HexN-HexA2S	0.00287068
HexNS3S-HexA-HexN-HexA-HexNS-HexA2S-HexN-HexA	0.00287052
HexN-HexA2S-HexN6S-HexA-HexN6S-HexA-HexN-HexA2S	0.00286946
HexN3S6S-HexA-HexN-HexA-HexNS-HexA-HexN-HexA2S	0.00286894
HexN-HexA-HexN3S6S-HexA-HexNS-HexA-HexN-HexA2S	0.00286894
HexN3S6S-HexA-HexN-HexA-HexNS-HexA2S-HexN-HexA	0.00286878
HexN-HexA-HexN3S6S-HexA-HexNS-HexA2S-HexN-HexA	0.00286875
HexN-HexA2S-HexN6S-HexA-HexN6S-HexA2S-HexN-HexA	0.00286771
HexN-HexA2S-HexN6S-HexA-HexN3S-HexA-HexN-HexA2S	0.00286742
HexN-HexA2S-HexN3S-HexA-HexN6S-HexA-HexN-HexA2S	0.00286742
HexN-HexA2S-HexN3S-HexA-HexN3S-HexA-HexN-HexA2S	0.00286624
HexN-HexA2S-HexN6S-HexA2S-HexN-HexA-HexN6S-HexA	0.00286593
HexN-HexA2S-HexN6S-HexA-HexN3S-HexA2S-HexN-HexA	0.00286567
HexN-HexA2S-HexN3S-HexA-HexN6S-HexA2S-HexN-HexA	0.00286567
HexN-HexA2S-HexN-HexA2S-HexN6S-HexA-HexNS-HexA	0.00286488
HexN-HexA2S-HexN3S-HexA-HexN3S-HexA2S-HexN-HexA	0.00286449
HexN-HexA2S-HexN6S-HexA2S-HexN-HexA-HexN3S-HexA	0.00286389
HexN-HexA2S-HexN3S-HexA2S-HexN-HexA-HexN6S-HexA	0.00286389
HexN-HexA-HexN6S-HexA2S-HexNS-HexA-HexNS-HexA	0.00286374
HexNS-HexA2S-HexN-HexA2S-HexN-HexA2S-HexN-HexA	0.00286336
HexN-HexA2S-HexN3S-HexA2S-HexN-HexA-HexN3S-HexA	0.00286272
HexN-HexA2S-HexN-HexA2S-HexN3S-HexA-HexNS-HexA	0.00286194
HexNS-HexA2S-HexN-HexA2S-HexN-HexA-HexN-HexA2S	0.00286185
HexN6S-HexA2S-HexN-HexA2S-HexN-HexA2S-HexN-HexA	0.00286124
HexN6S-HexA2S-HexN-HexA2S-HexN-HexA-HexN-HexA2S	0.00285973
HexN-HexA-HexN3S-HexA2S-HexNS-HexA-HexNS-HexA	0.00285949
HexN3S-HexA2S-HexN-HexA2S-HexN-HexA2S-HexN-HexA	0.0028592
HexN3S-HexA2S-HexN-HexA2S-HexN-HexA-HexN-HexA2S	0.00285769
HexNS-HexA-HexN-HexA-HexNS6S-HexA-HexN-HexA2S	0.00284039
HexNS-HexA-HexN-HexA-HexNS6S-HexA2S-HexN-HexA	0.00283946
HexNS-HexA-HexN6S-HexA-HexN-HexA2S-HexN6S-HexA	0.00283945
HexNS6S-HexA-HexN-HexA2S-HexN-HexA-HexNS-HexA	0.0028392
HexNS-HexA-HexN-HexA-HexNS3S-HexA-HexN-HexA2S	0.00283907
HexNS-HexA-HexN-HexA-HexNS3S-HexA2S-HexN-HexA	0.00283814
HexNS3S-HexA-HexN-HexA2S-HexN-HexA-HexNS-HexA	0.00283787
HexN-HexA-HexNS6S-HexA-HexN6S-HexA-HexN-HexA2S	0.00283762
HexN6S-HexA-HexN-HexA-HexNS6S-HexA-HexN-HexA2S	0.00283733
HexN6S-HexA-HexN6S-HexA-HexN-HexA2S-HexN6S-HexA	0.00283733
HexN-HexA-HexNS3S-HexA-HexN6S-HexA-HexN-HexA2S	0.0028367
HexN-HexA-HexNS6S-HexA-HexN6S-HexA2S-HexN-HexA	0.00283666
HexNS-HexA-HexN6S-HexA-HexN-HexA2S-HexN3S-HexA	0.0028365
HexNS-HexA-HexN3S-HexA-HexN-HexA2S-HexN6S-HexA	0.0028365
HexN6S-HexA-HexN-HexA-HexNS3S-HexA-HexN-HexA2S	0.00283641
HexN6S-HexA-HexN-HexA-HexNS6S-HexA2S-HexN-HexA	0.0028364
HexN3S6S-HexA-HexN-HexA2S-HexN-HexA-HexNS-HexA	0.00283614
HexN-HexA-HexN3S6S-HexA2S-HexN-HexA-HexNS-HexA	0.00283613
HexN-HexA-HexNS3S-HexA-HexN6S-HexA2S-HexN-HexA	0.00283574
HexN6S-HexA-HexN-HexA-HexNS3S-HexA2S-HexN-HexA	0.00283548
HexN6S-HexA-HexN6S-HexA-HexN-HexA2S-HexN3S-HexA	0.00283528
HexN6S-HexA-HexN3S-HexA-HexN-HexA2S-HexN6S-HexA	0.00283528
HexN3S-HexA-HexN6S-HexA-HexN-HexA2S-HexN6S-HexA	0.00283528
HexN-HexA-HexNS6S-HexA2S-HexN-HexA-HexN6S-HexA	0.00283484
HexNS-HexA-HexN3S-HexA-HexN-HexA2S-HexN3S-HexA	0.00283481
HexN-HexA-HexNS6S-HexA-HexN3S-HexA-HexN-HexA2S	0.00283467
HexN3S-HexA-HexN-HexA-HexNS6S-HexA-HexN-HexA2S	0.00283438
HexN-HexA-HexNS3S-HexA-HexN3S-HexA-HexN-HexA2S	0.00283414
HexN6S-HexA-HexN3S-HexA-HexN-HexA2S-HexN3S-HexA	0.00283411
HexN3S-HexA-HexN6S-HexA-HexN-HexA2S-HexN3S-HexA	0.00283411
HexN3S-HexA-HexN3S-HexA-HexN-HexA2S-HexN6S-HexA	0.00283411
HexN-HexA-HexNS3S-HexA2S-HexN-HexA-HexN6S-HexA	0.00283392
HexN3S-HexA-HexN-HexA-HexNS3S-HexA-HexN-HexA2S	0.00283385
HexN-HexA-HexNS6S-HexA-HexN3S-HexA2S-HexN-HexA	0.00283371
HexN3S-HexA-HexN-HexA-HexNS6S-HexA2S-HexN-HexA	0.00283345
HexN3S-HexA-HexN3S-HexA-HexN-HexA2S-HexN3S-HexA	0.00283344
HexN-HexA-HexNS3S-HexA-HexN3S-HexA2S-HexN-HexA	0.00283319
HexN3S-HexA-HexN-HexA-HexNS3S-HexA2S-HexN-HexA	0.00283292
HexN-HexA-HexNS6S-HexA2S-HexN-HexA-HexN3S-HexA	0.00283189
HexN-HexA-HexNS3S-HexA2S-HexN-HexA-HexN3S-HexA	0.00283136
HexNS-HexA-HexNS-HexA-HexN-HexA-HexNS6S-HexA	0.00281986
HexNS-HexA-HexNS-HexA-HexN-HexA-HexNS3S-HexA	0.00281794
HexN6S-HexA-HexNS-HexA-HexN-HexA-HexNS6S-HexA	0.00281544
HexN-HexA2S-HexN-HexA-HexNS6S-HexA-HexNS-HexA	0.00281528
HexN-HexA-HexNS-HexA2S-HexNS-HexA-HexNS-HexA	0.00281429
HexN6S-HexA-HexNS-HexA-HexN-HexA-HexNS3S-HexA	0.00281411
HexN-HexA2S-HexN-HexA-HexNS3S-HexA-HexNS-HexA	0.00281396
HexN3S-HexA-HexNS-HexA-HexN-HexA-HexNS6S-HexA	0.00281119
HexN3S-HexA-HexNS-HexA-HexN-HexA-HexNS3S-HexA	0.00281042
HexNS-HexA2S-HexN-HexA-HexN-HexA2S-HexNS-HexA	0.00280827
HexN-HexA2S-HexN-HexA2S-HexN6S-HexA-HexN6S-HexA	0.00280751
HexN-HexA-HexN6S-HexA2S-HexNS-HexA-HexN6S-HexA	0.00280554
HexN-HexA2S-HexN-HexA2S-HexN6S-HexA-HexN3S-HexA	0.00280547
HexN-HexA2S-HexN-HexA2S-HexN3S-HexA-HexN6S-HexA	0.00280547
HexN6S-HexA2S-HexN-HexA-HexN-HexA2S-HexNS-HexA	0.00280521
HexN-HexA2S-HexN-HexA2S-HexN3S-HexA-HexN3S-HexA	0.0028043
HexN-HexA-HexN6S-HexA2S-HexNS-HexA-HexN3S-HexA	0.0028026
HexN-HexA-HexN3S-HexA2S-HexNS-HexA-HexN6S-HexA	0.0028026
HexN3S-HexA2S-HexN-HexA-HexN-HexA2S-HexNS-HexA	0.00280226
HexN-HexA-HexN3S-HexA2S-HexNS-HexA-HexN3S-HexA	0.0028009
HexN-HexA2S-HexNS-HexA2S-HexN-HexA-HexN-HexA2S	0.00278904
HexN-HexA2S-HexNS-HexA2S-HexN-HexA2S-HexN-HexA	0.00278864
HexNS-HexA-HexNS6S-HexA-HexN-HexA-HexNS-HexA	0.0027867
HexNS-HexA-HexNS3S-HexA-HexN-HexA-HexNS-HexA	0.00278479
HexNS6S-HexA-HexN-HexA-HexN6S-HexA-HexN-HexA2S	0.0027835
HexNS6S-HexA-HexN-HexA-HexN6S-HexA2S-HexN-HexA	0.00278296
HexNS3S-HexA-HexN-HexA-HexN6S-HexA-HexN-HexA2S	0.00278258
HexNS-HexA-HexN3S6S-HexA-HexN-HexA-HexNS-HexA	0.00278228
HexN6S-HexA-HexNS6S-HexA-HexN-HexA-HexNS-HexA	0.00278228
HexNS3S-HexA-HexN-HexA-HexN6S-HexA2S-HexN-HexA	0.00278204
HexN3S6S-HexA-HexN-HexA-HexN6S-HexA-HexN-HexA2S	0.00278138
HexN-HexA-HexN3S6S-HexA-HexN6S-HexA-HexN-HexA2S	0.00278138
HexNS6S-HexA-HexN-HexA2S-HexN-HexA-HexN6S-HexA	0.00278107
HexN6S-HexA-HexNS3S-HexA-HexN-HexA-HexNS-HexA	0.00278095
HexN3S6S-HexA-HexN-HexA-HexN6S-HexA2S-HexN-HexA	0.00278083
HexN-HexA-HexN3S6S-HexA-HexN6S-HexA2S-HexN-HexA	0.00278081
HexNS6S-HexA-HexN-HexA-HexN3S-HexA-HexN-HexA2S	0.00278056
HexNS3S-HexA-HexN-HexA2S-HexN-HexA-HexN6S-HexA	0.00278015
HexNS3S-HexA-HexN-HexA-HexN3S-HexA-HexN-HexA2S	0.00278003
HexNS6S-HexA-HexN-HexA-HexN3S-HexA2S-HexN-HexA	0.00278001
HexNS3S-HexA-HexN-HexA-HexN3S-HexA2S-HexN-HexA	0.00277948
HexN3S6S-HexA-HexN-HexA-HexN3S-HexA-HexN-HexA2S	0.00277934
HexN-HexA-HexN3S6S-HexA-HexN3S-HexA-HexN-HexA2S	0.00277934
HexN6S-HexA-HexN3S6S-HexA-HexN-HexA-HexNS-HexA	0.00277921
HexN3S6S-HexA-HexN-HexA2S-HexN-HexA-HexN6S-HexA	0.00277894
HexN-HexA-HexN3S6S-HexA2S-HexN-HexA-HexN6S-HexA	0.00277894
HexN3S6S-HexA-HexN-HexA-HexN3S-HexA2S-HexN-HexA	0.00277879
HexN-HexA-HexN3S6S-HexA-HexN3S-HexA2S-HexN-HexA	0.00277876
HexNS6S-HexA-HexN-HexA2S-HexN-HexA-HexN3S-HexA	0.00277812
HexN3S-HexA-HexNS6S-HexA-HexN-HexA-HexNS-HexA	0.00277803
HexNS3S-HexA-HexN-HexA2S-HexN-HexA-HexN3S-HexA	0.00277759
HexN3S-HexA-HexNS3S-HexA-HexN-HexA-HexNS-HexA	0.00277726
HexN3S6S-HexA-HexN-HexA2S-HexN-HexA-HexN3S-HexA	0.0027769
HexN-HexA-HexN3S6S-HexA2S-HexN-HexA-HexN3S-HexA	0.00277689
HexN3S-HexA-HexN3S6S-HexA-HexN-HexA-HexNS-HexA	0.00277627
HexN-HexA-HexN6S-HexA2S-HexN6S-HexA-HexNS-HexA	0.00277548
HexN-HexA-HexN6S-HexA2S-HexN3S-HexA-HexNS-HexA	0.00277253
HexN-HexA-HexN3S-HexA2S-HexN6S-HexA-HexNS-HexA	0.00277253
HexN-HexA-HexN3S-HexA2S-HexN3S-HexA-HexNS-HexA	0.00277084
HexNS-HexA-HexNS-HexA-HexN-HexA2S-HexN-HexA2S	0.0027634
HexN-HexA2S-HexN-HexA2S-HexNS-HexA-HexN-HexA2S	0.00276086
HexNS-HexA-HexN6S-HexA-HexN-HexA-HexNS6S-HexA	0.00276043
HexN6S-HexA-HexNS-HexA-HexN-HexA2S-HexN-HexA2S	0.00276034
HexNS-HexA-HexNS-HexA-HexN-HexA-HexN3S6S-HexA	0.00275917
HexNS-HexA-HexN6S-HexA-HexN-HexA-HexNS3S-HexA	0.0027591
HexN-HexA2S-HexN-HexA2S-HexNS-HexA2S-HexN-HexA	0.00275802
HexN3S-HexA-HexNS-HexA-HexN-HexA2S-HexN-HexA2S	0.00275739
HexN6S-HexA-HexN6S-HexA-HexN-HexA-HexNS6S-HexA	0.00275736
HexN6S-HexA-HexN6S-HexA-HexN-HexA-HexNS3S-HexA	0.00275644
HexN-HexA2S-HexN-HexA-HexNS6S-HexA-HexN6S-HexA	0.00275619
HexNS-HexA-HexN3S-HexA-HexN-HexA-HexNS6S-HexA	0.00275617
HexN6S-HexA-HexNS-HexA-HexN-HexA-HexN3S6S-HexA	0.0027561
HexNS-HexA-HexN3S-HexA-HexN-HexA-HexNS3S-HexA	0.00275541
HexN-HexA2S-HexN-HexA-HexNS3S-HexA-HexN6S-HexA	0.00275527
HexN6S-HexA-HexN3S-HexA-HexN-HexA-HexNS6S-HexA	0.00275441
HexN3S-HexA-HexN6S-HexA-HexN-HexA-HexNS6S-HexA	0.00275441
HexN6S-HexA-HexN3S-HexA-HexN-HexA-HexNS3S-HexA	0.00275388
HexN3S-HexA-HexN6S-HexA-HexN-HexA-HexNS3S-HexA	0.00275388
HexN-HexA-HexNS-HexA2S-HexNS-HexA-HexN6S-HexA	0.0027537
HexN-HexA2S-HexN-HexA-HexNS6S-HexA-HexN3S-HexA	0.00275324
HexN3S-HexA-HexNS-HexA-HexN-HexA-HexN3S6S-HexA	0.00275315
HexN3S-HexA-HexN3S-HexA-HexN-HexA-HexNS6S-HexA	0.00275272
HexN-HexA2S-HexN-HexA-HexNS3S-HexA-HexN3S-HexA	0.00275271
HexN3S-HexA-HexN3S-HexA-HexN-HexA-HexNS3S-HexA	0.00275242
HexNS-HexA-HexN-HexA-HexN3S6S-HexA-HexN-HexA2S	0.00275111
HexNS-HexA-HexN-HexA-HexN3S6S-HexA2S-HexN-HexA	0.00274973
HexN-HexA-HexNS-HexA2S-HexNS-HexA-HexN3S-HexA	0.00274945
HexN6S-HexA-HexN-HexA-HexN3S6S-HexA-HexN-HexA2S	0.00274899
HexNS-HexA2S-HexN-HexA-HexN-HexA2S-HexN6S-HexA	0.00274877
HexN6S-HexA-HexN-HexA-HexN3S6S-HexA2S-HexN-HexA	0.00274761
HexN3S-HexA-HexN-HexA-HexN3S6S-HexA-HexN-HexA2S	0.00274694
HexN6S-HexA2S-HexN-HexA-HexN-HexA2S-HexN6S-HexA	0.00274664
HexNS-HexA2S-HexN-HexA-HexN-HexA2S-HexN3S-HexA	0.00274582
HexN3S-HexA-HexN-HexA-HexN3S6S-HexA2S-HexN-HexA	0.00274557
HexN6S-HexA2S-HexN-HexA-HexN-HexA2S-HexN3S-HexA	0.0027446
HexN3S-HexA2S-HexN-HexA-HexN-HexA2S-HexN6S-HexA	0.0027446
HexN3S-HexA2S-HexN-HexA-HexN-HexA2S-HexN3S-HexA	0.00274343
HexN-HexA2S-HexNS-HexA-HexN-HexA2S-HexNS-HexA	0.00273895
HexN-HexA2S-HexN6S-HexA2S-HexN-HexA2S-HexN-HexA	0.00273201
HexN-HexA2S-HexN6S-HexA2S-HexN-HexA-HexN-HexA2S	0.00273195
HexN-HexA2S-HexN3S-HexA2S-HexN-HexA2S-HexN-HexA	0.00272997
HexN-HexA2S-HexN3S-HexA2S-HexN-HexA-HexN-HexA2S	0.0027299
HexNS-HexA-HexNS6S-HexA-HexN-HexA-HexN6S-HexA	0.00272573
HexN-HexA2S-HexN-HexA-HexN3S6S-HexA-HexNS-HexA	0.00272538
HexN-HexA-HexN6S-HexA-HexNS6S-HexA-HexNS-HexA	0.00272537
HexNS-HexA-HexNS3S-HexA-HexN-HexA-HexN6S-HexA	0.00272441
HexN-HexA-HexN6S-HexA-HexNS3S-HexA-HexNS-HexA	0.00272404
HexN-HexA-HexNS-HexA2S-HexN6S-HexA-HexNS-HexA	0.0027229
HexNS-HexA-HexN3S6S-HexA-HexN-HexA-HexN6S-HexA	0.00272267
HexN6S-HexA-HexNS6S-HexA-HexN-HexA-HexN6S-HexA	0.00272267
HexN6S-HexA-HexNS3S-HexA-HexN-HexA-HexN6S-HexA	0.00272175
HexNS-HexA-HexNS6S-HexA-HexN-HexA-HexN3S-HexA	0.00272148
HexN-HexA-HexN3S-HexA-HexNS6S-HexA-HexNS-HexA	0.00272112
HexNS-HexA-HexNS3S-HexA-HexN-HexA-HexN3S-HexA	0.00272072
HexN6S-HexA-HexN3S6S-HexA-HexN-HexA-HexN6S-HexA	0.00272054
HexN-HexA-HexN3S-HexA-HexNS3S-HexA-HexNS-HexA	0.00272036
HexNS-HexA-HexN3S6S-HexA-HexN-HexA-HexN3S-HexA	0.00271972
HexN6S-HexA-HexNS6S-HexA-HexN-HexA-HexN3S-HexA	0.00271972
HexN3S-HexA-HexNS6S-HexA-HexN-HexA-HexN6S-HexA	0.00271972
HexN6S-HexA-HexNS3S-HexA-HexN-HexA-HexN3S-HexA	0.00271919
HexN3S-HexA-HexNS3S-HexA-HexN-HexA-HexN6S-HexA	0.00271919
HexN-HexA-HexNS-HexA2S-HexN3S-HexA-HexNS-HexA	0.00271864
HexN6S-HexA-HexN3S6S-HexA-HexN-HexA-HexN3S-HexA	0.0027185
HexN3S-HexA-HexN3S6S-HexA-HexN-HexA-HexN6S-HexA	0.0027185
HexN3S-HexA-HexNS6S-HexA-HexN-HexA-HexN3S-HexA	0.00271803
HexN3S-HexA-HexNS3S-HexA-HexN-HexA-HexN3S-HexA	0.00271772
HexN3S-HexA-HexN3S6S-HexA-HexN-HexA-HexN3S-HexA	0.00271733
HexN-HexA-HexN6S-HexA2S-HexN6S-HexA-HexN6S-HexA	0.00271642
HexN-HexA-HexN6S-HexA2S-HexN6S-HexA-HexN3S-HexA	0.00271437
HexN-HexA-HexN6S-HexA2S-HexN3S-HexA-HexN6S-HexA	0.00271437
HexN-HexA-HexN3S-HexA2S-HexN6S-HexA-HexN6S-HexA	0.00271437
HexN-HexA-HexN6S-HexA2S-HexN3S-HexA-HexN3S-HexA	0.0027132
HexN-HexA-HexN3S-HexA2S-HexN6S-HexA-HexN3S-HexA	0.0027132
HexN-HexA-HexN3S-HexA2S-HexN3S-HexA-HexN6S-HexA	0.0027132
HexN-HexA-HexN3S-HexA2S-HexN3S-HexA-HexN3S-HexA	0.00271253
HexNS-HexA-HexN6S-HexA-HexN-HexA2S-HexN-HexA2S	0.0027041
HexNS-HexA-HexN-HexA2S-HexN-HexA2S-HexNS-HexA	0.00270278
HexN6S-HexA-HexN6S-HexA-HexN-HexA2S-HexN-HexA2S	0.00270198
HexNS-HexA-HexN3S-HexA-HexN-HexA2S-HexN-HexA2S	0.00270115
HexN-HexA-HexNS6S-HexA2S-HexN-HexA2S-HexN-HexA	0.00270052
HexNS-HexA-HexN6S-HexA-HexN-HexA-HexN3S6S-HexA	0.00269997
HexN6S-HexA-HexN3S-HexA-HexN-HexA2S-HexN-HexA2S	0.00269993
HexN3S-HexA-HexN6S-HexA-HexN-HexA2S-HexN-HexA2S	0.00269993
HexN6S-HexA-HexN-HexA2S-HexN-HexA2S-HexNS-HexA	0.00269971
HexN-HexA-HexNS3S-HexA2S-HexN-HexA2S-HexN-HexA	0.0026996
HexN-HexA-HexNS6S-HexA2S-HexN-HexA-HexN-HexA2S	0.00269927
HexN3S-HexA-HexN3S-HexA-HexN-HexA2S-HexN-HexA2S	0.00269876
HexN-HexA-HexNS3S-HexA2S-HexN-HexA-HexN-HexA2S	0.00269835
HexN6S-HexA-HexN6S-HexA-HexN-HexA-HexN3S6S-HexA	0.00269785
HexNS-HexA-HexN3S-HexA-HexN-HexA-HexN3S6S-HexA	0.00269702
HexN3S-HexA-HexN-HexA2S-HexN-HexA2S-HexNS-HexA	0.00269676
HexNS-HexA2S-HexNS-HexA-HexN-HexA-HexNS-HexA	0.00269642
HexN6S-HexA-HexN3S-HexA-HexN-HexA-HexN3S6S-HexA	0.0026958
HexN3S-HexA-HexN6S-HexA-HexN-HexA-HexN3S6S-HexA	0.0026958
HexN3S-HexA-HexN3S-HexA-HexN-HexA-HexN3S6S-HexA	0.00269463
HexNS-HexA2S-HexN6S-HexA-HexN-HexA-HexNS-HexA	0.002692
HexN6S-HexA2S-HexNS-HexA-HexN-HexA-HexNS-HexA	0.002692
HexN6S-HexA2S-HexN6S-HexA-HexN-HexA-HexNS-HexA	0.00268893
HexNS-HexA2S-HexN3S-HexA-HexN-HexA-HexNS-HexA	0.00268775
HexN3S-HexA2S-HexNS-HexA-HexN-HexA-HexNS-HexA	0.00268775
HexN6S-HexA2S-HexN3S-HexA-HexN-HexA-HexNS-HexA	0.00268598
HexN3S-HexA2S-HexN6S-HexA-HexN-HexA-HexNS-HexA	0.00268598
HexN3S-HexA2S-HexN3S-HexA-HexN-HexA-HexNS-HexA	0.00268429
HexN-HexA2S-HexN6S-HexA-HexN-HexA2S-HexNS-HexA	0.00267907
HexN-HexA2S-HexNS-HexA-HexN-HexA2S-HexN6S-HexA	0.00267782
HexN-HexA2S-HexN3S-HexA-HexN-HexA2S-HexNS-HexA	0.00267613
[truncated: 2,978 more rows]

[truncated: 19 more sheets: Table S11, Table S12, Table S13, Tabe S14, Table S15, Table S16, Table S17, Table S18, Table S19, Table S20, Table S21, Table S22, Table S23, Table S24, Table S25, Table S26, Table S27, Table S28, Table S29]
